# Supplementary material for: Combined metabolic activators improve cognitive functions in Alzheimer’s disease patients: a randomised, double-blinded, placebo-controlled phase-II trial
Source: Transl Neurodegener. 2023 Jan 26;12:4. doi: 10.1186/s40035-023-00336-2 (PMC9879258; doi:10.1186/s40035-023-00336-2)
Supplement: Supplementary file 1 — Additional file 1: Dataset S1. Collection of samples of CMA and placebo groups and the measured values of clinical indicators before and after treatment. [file 40035_2023_336_MOESM1_ESM.xlsx]

## Sheet: Title
Dataset S1. Collection of samples of CMA and placebo groups and the measured values of clinical indicators before and after treatment.

## Sheet: AD_all
Patient ID	Visit NO	Age (in range)	Gender	Group	Neuropsychiatric Inventory (NPI)	CDR	ADCS-ADL	ADAS-Cog	Mini Mental	Body Mass Index	Alcohol	Smoking	Hemoglobin (g/dL)	Hematocrit%	Red Blood Cells ( × 10 6/uL)	White Blood Cell (cells/nL)	Platelet (cells/nL)	Neutrophil%	Lymphocyte%	Monocyte%	Eosinophil%	Basophil%	Neutrophil Absolute (cells/nL)	Lymphocyte Absolute (cells/nL)	Monocyte Absolute (cells/nL)	Eosinophil Absolute (cells/nL)	Basophil Absolute (cells/nL)	Sodium (mmol/L)	Potassium (mmol/L)	Creatinine (mg/dL)	Urea (BUN) (mg/dL)	Uric acid (mg/dL)	Alanine aminotransferase (ALT) (IU/L)	Aspartate aminotransferase (AST) (IU/L)	Alkaline phosphatase (ALP) (IU/L)	Gamma-Glutamyl Transferase (GGT) (U/L)	Total Bilirubin (mg/dL)	Albumin (g/dL)	Creatine Kinase (CK) (U/L)	Total cholesterol (mg/dL)	High Density Lipoprotein (HDL) (mg/dL)	Low Density Lipoprotein (LDL) (mg/dL)	Triglycerides (mg/dL)	Glucose (mg/dL)	Insulin (mIU/L)	HbA1c %	TSH(uIU/mL)	Diastolic blood pressure (mmHg)	Sistolic blood pressure (mmHg)
TR20005	Day 0	60-69	0	Active	Frequency X Severity: 10 Distress:9	0.5	67	12	21	28.91	0	0	12.1	33.7	3.94	4.79	239	62.5	28.6	7.3	1	0.6	2.99	1.37	0.35	0.05	0.03	141	3.79	0.76	22		25	17	129	13	0.65	4.3	44	219	52.8	129.6	183	119	12.58	5.56	0.58	75	132
TR20007	Day 0	70-79	1	Active	Frequency X Severity: 2 Distress: 2	0.5	66	23	17	29.3	0	0	15.5	46.2	5.22	7.25	201	58.7	27.2	11	2.5	0.6	4.26	1.97	0.8	0.18	0.04	140	4.78	0.95	37		27	25						214	49.5	133.7	154	82			0.88	67	147
TR20013	Day 0	70-79	1	Active	Frequency X Severity:36 Distress:18	1	39	47	12	23.88	0	0	13.8	37.2	4.22	8.64	333	69.6	23.4	5.2	1.3	0.5	6.02	2.02	0.45	0.11	0.04	142	5.39	1.16	38		14	13	79	24	0.53	4.4	38	201	41.2	137.8	110	97	8.52	7.83	0.59	65	92
TR20014	Day 0	70-79	1	Active	Frequency X Severity: 44 Distress: 25	0.5	36	32	18	24.24	0	0	14.4	42.3	4.71	7.62	221	75.5	14.4	8.8	1	0.3	5.75	1.1	0.67	0.08	0.02	143	4.16	0.78	38		16	14	70	20	0.64	4.6	106	272	74.5	173.3	121	99	5.88	5.71	1.24	92	162
TR20015	Day 0	60-69	1	Active	Frequency X Severity: 27 Distress:14	0.5	62	18	23	36.44	0	0	13.4	40	4.73	6.29	240	61.6	27	8.4	2.5	0.5	3.87	1.7	0.53	0.16	0.03	141	4.86	0.68	25		31	23	102	26	0.45	4	42	216	57.2	141	89	95		5.94	1.06	82	123
TR20020	Day 0	60-69	0	Active	Frequency X Severity: 7 Distress:0	0.5	73	15	21	30.08	0	0	14	40.9	4.51	7.44	161	53.9	34.7	7.1	3	1.3	4.01	2.58	0.53	0.22	0.1	141	4.63	0.77	17	4.4	19	13	87	13	0.76	4.3	64	221	61.4	140.2	97	226	12.76	8.4	2.21	66	145
TR20021	Day 0	70-79	1	Active	Frequency X Severity:1 Distress: 1	0.5	65	21	26	31.14	0	0	11.9	35.5	4.83	6.57	208	77.5	13.4	7.9	0.6	0.6	5.09	0.88	0.52	0.04	0.04	136	5.08	1.29	46	5.1	21	16	75	23	0.32	4.2	167	168	37.8	98.4	159	551		9.45	0.52	86	158
TR20032	Day 0	70-79	0	Active	Frequency X Severity:78 Distress: 30	1	28	16	22	28.89	0	0	13.2	38.9	4.57	5.27	184	46.3	45.7	6.6	0.8	0.6	2.44	2.41	0.35	0.04	0.03	139	4.2	0.82	30	4.5	14	19	68	19	0.34	4.3	86	272	56.7	175.1	201	83	4.08	5.82	8.54	54	134
TR20037	Day 0	80-89	1	Active	Frequency X Severity: 52 Distress: 25	0.5	57	22	24	21.37	0	0	12.8	40.6	5.21	7.1	271	65.3	21.5	10.4	2.1	0.7	4.63	1.53	0.74	0.15	0.05	143	4.61	1.15	38	4.1	14	16	87	32	0.67	4.8	70	208	54.7	132.7	103	95	5.15	5.71	1.25	76	149
TR20041	Day 0	70-79	1	Active	Frequency X Severity: 17 Distress: 9	0.5	53	16	22	26.73	0	0	12.8	39.3	4.18	7.95	347	65	22.8	5	6.7	0.5	5.17	1.81	0.4	0.53	0.04	144	4.92	0.89	34	5.4	12	14	98	13	0.34	4.1	76	196	37	130.2	144	113	66.51	5.09	1.08	62	125
TR20045	Day 0	70-79	1	Active	Frequency X Severity: 8 Distress: 0	0.5	67	12	25	30.08	0	0	14.4	44	5.56	10.08	271	74.6	15.4	8.2	1.3	0.5	7.52	1.55	0.83	0.13	0.05	142	5.06	1.32	73	7.9	20	15	98	12	0.43	4.5	330	202	40.5	125.3	411	205	41.36	9.32	0.9
TR20060	Day 0	80-89	1	Active	Frequency X Severity: 5 Distress: 7	0.5	73	34	20	31.64	0	0	13.5	40.9	4.97	6.32	214	69.4	20.7	8.2	1.1	0.6	4.38	1.31	0.52	0.07	0.04	139	4.53	1.18	49	7.6	13	11	37	13	0.75	3.9	87	178	66.1	99.7	61	97	6.77	5.71	0.54	80	146
TR20064	Day 0	80-89	1	Active	Frequency X Severity: 0 Distress: 0	1	61	23	17	22.48	0	0	14.1	43.8	6.55	8.1	238	54.6	35.6	6.9	2.3	0.6	4.42	2.88	0.56	0.19	0.05	139	5.24	0.84	25	6	15	16	108	16	1.07	4.1	34	157	42.4	90.8	119	96	4.02	6.07	5.93	67	117
TR20068	Day 0	70-79	0	Active	Frequency X Severity: 10 Distress: 15	1	58	22	12	22.66	0	0	12.3	36.3	4.73	4.22	216	43.2	47.9	8.5	0.2	0.2	1.82	0.02	0.36	0.01	0.01	141	4.74	0.74	29	4.5	8	13	54	12	0.86	4.4	58	162	49.2	81.4	157	127	4.21	7.22	2.74	84	146
TR20069	Day 0	60-69	0	Active	Frequency X Severity: 56 Distress: 25	2	13	42	17	29.21	0	0	13.7	42.1	5.13	6.4	248	50.6	41.6	5.3	2	0.5	3.24	2.66	0.34	0.13	0.03	144	3.96	0.89	44	6.7	11	11	96	15	0.5	4.5	33	197	56.7	96.3	220	154	68.7	6.31	6.46	88	138
TR20075	Day 0	70-79	1	Active	Frequency X Severity: 10 Distress: 6	0.5	60	19	18	26.18	0	0	15.3	43.6	5.22	7.39	188	72.3	17.5	8.7	1.1	0.4	5.35	1.29	0.64	0.08	0.03	141	4.51	1.13	30	4.3	17	15	79	19	0.62	4.7	97	164	54.9	90.1	95	117	26.48	10.01	0.79	93	192
TR20077	Day 0	70-79	0	Active	Frequency X Severity: 19 Distress: 14	0.5	75	20	21	33.32	0	0	14.7	43.1	4.99	4.92	191	58	32.9	6.3	2.2	0.6	2.85	1.62	0.31	0.11	0.03	143	4.16	0.86	36	7.3	16	16	71	23	0.55	4.3	130	244	70.1	152.5	107	93	11.19	5.5	5.14	84	145
TR20079	Day 0	60-69	1	Active	Frequency X Severity: 53 Distress: 38	1	49	15	20	25.98	0	0	14	41.6	5.03	6.95	265	45.7	40.9	7.9	4.9	0.6	3.18	2.84	0.55	0.34	0.04	138	4.11	0.92	32	4.8	14	17	50	24	0.84	4.4	89	192	29.2	116.4	232	102	14.38	6.51	1.42	63	115
TR20084	Day 0	70-79	0	Active	Frequency X Severity: 15 Distress: 15	0.5	61	13	23	26.06	0	0	11.6	34.5	4.24	7.25	292	61.7	30.8	5.4	1.7	0.4	4.48	2.23	0.39	0.12	0.03	137	4.64	0.91	35	5.9	9	10	54	17	0.33	4.6	44	260	45.6	142	362	208	25.82	8.22	0.7	64	154
TR20093	Day 0	70-79	1	Active	Frequency X Severity: 18 Distress: 10	0.5	72	19	19	24.44	0	0	14.1	40	4.24	6.2	143	62.9	22.3	7.7	6.3	0.8	3.9	1.38	0.48	0.39	0.05	139	4.58	0.77	20	5.1	29	32	76	39	1.02	4.4	135	115	31.5	61.5	110	156	40.47	5.42	1.38	80	149
TR20094	Day 0	60-69	0	Active	Frequency X Severity: 10 Distress: 8	0.5	72	13	17	45.2	0	0	14.3	43	5.28	7.85	262	45.5	41.3	7.9	4.7	0.6	3.57	3.24	0.62	0.37	0.05	140	4.08	0.67	23	5.5	18	20	112	39	0.38	4.5	98	316	53.8	185.6	383	115	24.29	6.34	1.53	91	154
TR20095	Day 0	70-79	1	Active	Frequency X Severity: 16 Distress: 10	0.5	53	13	23	35.5	0	0	13.1	39.1	4.58	6.69	273	50.1	39	7	3.3	0.6	3.35	2.61	0.47	0.22	0.04	138	4.79	1.24	42	6.8	17	13	70	21	0.55	4.3	49	229	40.6	126.4	310	424	13.65	12.8	1.89	78	163
TR20101	Day 0	60-69	1	Active	Frequency X Severity: 21 Distress: 11	0.5		14	24	33.53	0	0	14.4	39.4	4.08	5.09	289	57.4	32.2	9	1	0.4	2.92	1.64	0.46	0.05	0.02	141	5.48	0.8	29	6.4	31	25	95	75	1.6	4.5	77	273	45.8	133.5	513	166	7.4	6.85	0.26	87	178
TR20102	Day 0	60-69	0	Active	X	0.5		14	17	30.44	0	0	12	35.9	4.22	7.45	257	61.2	30.6	6.2	1.6	0.4	4.56	2.28	0.46	0.12	0.03	139	4.55	0.66	29	3.5	12	15	81	32	0.41	4.4	47	161	51.2	76	169	103	12.49	6.3	0.6	86	155
TR20104	Day 0	60-69	0	Active	Frequency X Severity: 56 Distress: 36	1	43	35	17	33.62	0	0	13.9	42.3	4.87	8.47	231	57.8	29.6	7.6	4.3	0.7	4.9	2.51	0.64	0.36	0.06	142	4.32	0.75	24	4.9	21	17	85	16	0.34	4.5	171	295	58.1	219.5	87	92	10.65	5.49	1.78	93	149
TR20105	Day 0	80-89	1	Active	Frequency X Severity: 11 Distress: 6	1	36	25	20	29.3	0	0	12.7	37.3	4.03	6.88	246	57.6	28.8	9.3	3.6	0.7	3.96	1.98	0.64	0.25	0.05	138	4.2	0.74	28	7.4	10	12	54	19	0.38	4.3	100	288	44.8	176.4	334	108	25.54	5.93	0.79	77	165
TR20114	Day 0	60-69	1	Active	Frequency X Severity: 6 Distress: 5	0.5	68	20	22	28.25	0	0	11.9	37.7	5.47	7.17	203	64.1	25.5	8.5	1.5	0.4	4.59	1.83	0.61	0.11	0.03	141	4.74	0.9	41	6.6	19	19	88	17	0.52	3.8	92	173	36.3	83.7	265	86	25.16	6.5	1.07	81	166
TR20118	Day 0	60-69	0	Active	X	0.5		24	20	43.51	0	0	12.8	39.2	4.79	6.07	223	52.9	34.3	9.1	3	0.7	3.22	2.08	0.55	0.18	0.04	142	4.1	0.77	26	5.7	16	14	61	24	0.94	4.1	65	165	79.6	74.2	56	97	20	6.08	1.09	74	145
TR20119	Day 0	70-79	1	Active	Frequency X Severity: 29 Distress: 16	0.5	70	14	26	33.25	0	0	15	42.5	4.56	5.11	166	58.7	28.6	12.1	0.2	0.4	3	1.46	0.62	0.01	0.02	144	4.46	0.76	39	4.7	13	15	92	17	2.54	4.4	130	176	38.1	89.5	242	102	160.95	5.73	0.59	70	128
TR20028	Day 0	80-89	1	Active	Frequency X Severity: 8 Distress: 4	0.5	44	36	18	30.48	0	0	13.1	38.1	4.2	6.74	234	65.1	22.8	9.2	2.5	0.4	4.38	1.54	0.62	0.17	0.03	140	4.28	0.9	27	5.8	14	17	83	18	0.48	4.1	38	211	42.4	139.6	145	92	30.52	5.47	0.69	106	164
TR20081	Day 0	70-79	0	Active	Frequency X Severity: 4 Distress: 8	0.5	41	23	18	33.69	0	0	11.7	35.2	4.18	7.28	280	56.3	29.9	8.7	4	1.1	4.1	2.18	0.63	0.29	0.08	138	4.34	0.61	36	4.2	12	15	85	13	0.31	3.8	630	192	78.3	97.1	83	85	13.79	6.11	0.7	74	183
TR20044	Day 0	60-69	1	Active	Frequency X Severity: 20 Distress: 20	0.5	64	16	21	17.04	0	0	14.6	44.4	5.18	6.35	206	69.2	21.3	6.6	2.4	0.5	4.4	1.35	0.42	0.15	0.03	145	5.1	0.83	29	4.6	17	20	73	43	0.96	4.6	63	157	57.8	87.6	58	104	1.87	5.46	0.56	66	131
TR20091	Day 0	80-89	1	Active	Frequency X Severity: 28 Distress: 30	0.5	46	23	22	33.87	0	0	13.1	38.6	4.46	4.59	197	55	35.9	7.8	1.1	0.2	2.52	1.65	0.36	0.05	0.01	140	4.55	0.73	41	4.8	10	17	44	25	0.94	4.1	78	234	69	148.8	81	96	9.6	5.57	1.58	92	149
TR20106	Day 0	60-69	0	Active	X			14	26	26.5	0	0	14.9	43.1	4.86	7.69	257	57.4	33.4	6.5	2.3	0.4	4.41	2.57	0.5	0.18	0.03	138	4.21	0.75	34	5.9	31	22	88	27	0.51	4.5	81	226	44.2	105.6	381	94	26.12	5.05	3.07	83	151
TR10002	Day 0	70-79	0	Active	Frequency X Severity:7 Distress:4	1	68	32	16	21.6	0	0	11.2	33.7	3.92	5.7	80	56.1	34.2	7.2	1.8	0.7	3.2	1.95	0.41	0.1	0.04	142	4.52	0.76	14.2	3	12.5	25.8	48	11	0.497	4.65	146	255.3	61.1	171	101.2	88.6	2.76	5.19	3.02	70	120
TR10006	Day 0	60-69	0	Active	Frequency X Severity:16 Distress:10	2	49	29	14	27.4	0	0	13	35.7	4.21	5.67	229	58.4	31	5.8	3.7	1.1	3.31	1.76	0.33	0.21	0.06	143	3.9	0.82	15.7	4.4	10.7	15.5	64	11	0.239	4.61	51	377.4	45.1	284	240.8	85.5	6.74	6.08	3.57	80	130
TR10011	Day 0	80-89	0	Active	Frequency X Severity:31 Distress:17	1	41	15.6	23	25.92	0	0	12.9	36.4	4.49	7.3	154	67.8	22.6	7.4	1.9	0.3	4.95	1.65	0.54	0.14	0.02	142	4.71	0.83	34.4	4.9	24.1	14.4	54	14	0.397	4.27	69	270.8	47.3	204	95.5	92.7	5.44	5.22	0.965	70	125
TR10013	Day 0	60-69	1	Active	Frequency X Severity:0 Distress:0	1	77	15	23	30	0	1	16.6	46.2	5.43	6.89	158	52.1	28.4	14.1	4.4	1	3.59	1.96	0.97	0.3	0.07	141	4.55	0.93	37.4	5.1	18.5	15.2	51	14	0.499	4.09	42	169.5	35.6	109	123	100.1	21.41	5.38	1.37	80	130
TR10015	Day 0	70-79	0	Active	Frequency X Severity:23 Distress:12	1	61	21.3	16	35.13	0	0	13.4	41.2	4.65	6.06	213	64	20.3	9.6	4.6	1.5	3.88	1.23	0.58	0.28	0.09	142	4.51	0.95	34.9	5.9	11.8	15.7	102	18	1.265	4.05	112	152.6	53.9	82	82.6	80.2	7.78	5.53	1.58	80	125
TR10023	Day 0	70-79	1	Active	Frequency X Severity: 45 Distress:30	1	42	17.6	24	24.39	0	0	16.4	48.6	5.66	9.75	218	65.1	20.8	11	2.3	0.8	6.35	2.03	1.07	0.22	0.08	144	4.99	1	44.2	5.3	12	17	66	22	0.706	4.22	110	177	42.2	112	116.4	92.6	11.51	5.56	1.86	75	130
TR10026	Day 0	60-69	0	Active	Frequency X Severity:34 Distress:22	2	32	54	9	28.93	0	0	13.7	40	4.61	5.1	240	58.8	29.8	9.2	1.6	0.6	3	1.52	0.47	0.08	0.03	139	4.36	0.71	31.3	4.2	11.5	17.2	69	7	0.321	4.34	87	232.1	47	165	98.8	94.3	10.99	5.09	1.23	80	130
TR10027	Day 0	60-69	0	Active	Frequency X Severity:14 Distress:16	1	51	16	18	28.67	0	0	13.4	40.2	4.87	6.07	295	51.7	37.1	9.2	1.2	0.8	3.14	2.25	0.56	0.07	0.05	141	4.72	0.71	48.1	4.5	17.8	20.7	65	10	0.421	4.28	90	223.8	64.9	148	53.5	96.9	7.62	5.31	0.935	80	120
TR10032	Day 0	70-79	1	Active	Frequency X Severity:6 Distress:4	1.5	40	49.3	10	24.38	0	0	14.4	41.4	4.5	7.67	178	43.4	39.9	8.6	6.9	1.2	3.33	3.06	0.66	0.53	0.09	141	4.51	0.85	45	5.2	11.7	13.6	37	11	0.74	4.44	51	155.3	49.3	86	98.3	100.3	5.73	5.74	2.8	110	140
TR10034	Day 0	50-59	0	Active	Frequency X Severity:23 Distress:14	2	54	42.3	11	27.01	0	0	12.1	35.2	4.01	5.92	266	63.4	26.9	7.4	2	0.3	3.75	1.59	0.44	0.12	0.02	142	4.85	0.69	34.5	3.2	13.6	22.4	52	7	0.324	4.38	89	215.5	73.3	126	78.7	96.6	4.97	5.75	0.357	100	125
TR10036	Day 0	50-59	0	Active	Frequency X Severity:4 Distress:6	1	76	22.3	23	26.29	0	0	11.5	32.9	3.96	5.16	271	55.9	32.4	6.6	4.1	1	2.89	1.67	0.34	0.21	0.05	140	4.8	0.79	27.6	4.9	19.3	22.8	96	13	0.721	4.72	115	253.5	39.5	167	232.7	100.5	8.93	5.35	1.05	80	125
TR10037	Day 0	60-69	0	Active	Frequency X Severity:4 Distress:5	1	64	20	19	30.59	0	0	13.2	38.7	4.57	4.99	187	57.7	32.5	8.6	0.6	0.6	2.88	1.62	0.43	0.03	0.03	143	4.17	0.69	43.2	5.5	11.9	20.9	88	16	0.553	4.42	222	227.6	65.2	148	73.6	100.4	15.72	5.9	0.848	80	120
TR20107	Day 0	60-69	1	Active	Frequency X Severity: 30 Distress: 19	0.5	72	16	19	27.14	0	0	14	39.6	4.72	5.85	170	65.8	20.2	7	6.5	0.5	3.85	1.18	0.41	0.38	0.03	143	4.39	0.83	30	4.3	10	14	68	18	1.02	4.2	121	211	46.1	142.7	111	84	3.03	5.16	1.49	74	139
TR20042	Day 0	70-79	0	Placebo	Frequency X Severity: 15 Distress: 6	0.5	70	17	22	24.97	0	0	12.2	37.8	4.37	5.53	212	65.7	24.6	7.8	1.4	0.5	3.63	1.36	0.43	0.08	0.03	142	5.1	0.86	22	4.3	16	17	48	11	0.43	4.1	40	213	46.5	140.5	130	97	9.78	5.62	2.01	67	126
TR20048	Day 0	70-79	1	Placebo	Frequency X Severity: 0 Distress: 0	0.5	72	14	21	36.26	0	0	14	41	4.77	5.9	195	51.2	37.5	9.5	1.5	0.3	3.02	2.21	0.56	0.09	0.02	142	4.62	1.14	36	7.2	18	16	82	31	0.49	4.4	62	252	66	138.8	236	116	18.45	6.53	2.93	87	152
TR20066	Day 0	80-89	1	Placebo	Frequency X Severity: 11 Distress: 0	0.5	58	15	19	31.25	0	0	15.3	44.8	4.96	6.18	213	60.7	25.1	12.1	1.5	0.6	3.75	1.55	0.75	0.09	0.04	143	4.36	1.03	35	7.2	91	55	106	61	0.88	4.6	102	191	52.7	119.5	94	89	5.29	6.14	0.67	89	165
TR20076	Day 0	70-79	1	Placebo	Frequency X Severity: 63 Distress: 39	1	57	16	18	25.1	0	0	13.7	40.5	4.88	6.32	218	63.5	29	5.4	1.6	0.5	4.02	1.83	0.34	0.1	0.03	140	4	1.18	38	5.9	17	22	105	24	0.56	4.3	59	202	52.1	115.7	171	90	3.5	5.72	1.97	92	163
TR20080	Day 0	60-69	0	Placebo	Frequency X Severity: 2 Distress: 2	0.5	73	13	22	23.05	0	0	14.3	42.2	4.69	6.32	235	46.5	42.6	7	3.3	0.6	2.94	2.69	0.44	0.21	0.04	143	4.79	0.88	31	5.4	16	16	60	17	0.45	4.5	76	262	57.8	179.2	125	102	12.48	6.43	3.46	80	129
TR20082	Day 0	60-69	1	Placebo	Frequency X Severity: 10 Distress: 5	0.5	61	17	20	36.85	0	0	16.8	47	5.3	10.85	265	63.1	28	7.1	1.4	0.4	6.85	3.04	0.77	0.15	0.04	140	4.43	0.84	25	6.3	18	16	94	35	0.89	4.8	78	289	53.5	207.3	141	106	28.54	5.78	0.34	84	134
TR20098	Day 0	70-79	1	Placebo	Frequency X Severity: 39 Distress: 24	1	58	37	13	28.76	0	0	14.2	42.1	4.72	12.1	281	56.9	31.5	8.6	2.2	0.8	6.88	3.81	1.04	0.27	0.1	140	4.36	1.11	32	6.2	11	14	67	19	0.59	4.1	121	238	38.6	136.8	313	81	7.96	5.53	1.81	99	189
TR20103	Day 0	50-59	0	Placebo	X	0.5		12	24	38.29	0	0	14.2	42	4.54	9.74	351	47.5	44.1	5.5	2.2	0.7	4.62	4.3	0.54	0.21	0.07	142	5.05	0.66	26	6.8	16	14	94	37	0.42	4.2	107	237	31	115.6	541	85	14.04	5.81	0.76	77	136
TR20117	Day 0	60-69	1	Placebo	Frequency X Severity: 52 Distress: 24	2	35	60	7	22.03	0	0	12.2	38.5	3.83	8.45	333	66.7	22	8.2	2.4	0.7	5.64	1.86	0.69	0.2	0.06	143	4.11	0.84	26	6.5	20	21	64	18	1.88	4	29	141	59.3	58.3	117	107	16.12	5.05	0.52	79	122
TR20022	Day 0	60-69	1	Placebo	Frequency X Severity: 22 Distress: 11	1	48	70	9	22.49	0	0	13	37.8	4.07	8.17	262	63	23.4	11.8	0.9	0.9	5.16	1.91	0.96	0.07	0.07	140	4.63	0.77	15	3.4	17	15	66	19	0.58	4.1	45	216	43	150.8	111	211	4.71	9.5	0.98	58	126
TR20023	Day 0	70-79	0	Placebo	Frequency X Severity: 54 Distress: 25	0.5	60	20	20	27.89	0	0	10	30.5	3.62	3.87	226	61.3	28.4	8	1.8	0.5	2.37	1.1	0.31	0.07	0.02	144	3.93	1.01	34	5.2	10	14	89	12	0.62	4.3	50	294	54.3	214.1	128	86	6.41	5.81	1.19	70	129
TR20109	Day 0	60-69	0	Placebo	Frequency X Severity: 42 Distress: 23		75	13	25	26.03	0	0	11.9	36	4.47	8.13	190	65.5	19.4	11.1	3.3	0.7	5.32	1.58	0.9	0.27	0.06	138	3.53	0.65	31	4.4	19	17	108	8	0.19	4.4	72	183	70	94	95	106	19.77	5.67	0.88	78	171
TR20016	Day 0	70-79	0	Placebo	Frequency X Severity: 6 Distress:3	0.5	71	14	25	30.39	0	0	12.1	35.6	4.17	8.69	350	63.2	25.2	7.4	3.6	0.6	5.5	2.19	0.64	0.31	0.05	141	4.41	0.78	33		21	16	52	20	0.36	4.4	113	205	67	116	110	117		5.8	1.83	89	131
TR10001	Day 0	60-69	1	Placebo	Frequency X Severity:44 Distress:30	1	60	18.3	23	26.3	0	0	13.6	40	4.75	7.32	224	69.2	22.3	7.2	1	0.3	5.07	1.63	0.53	0.07	0.02	142	4.01	0.97	34	3.3	18.4	14.6	60	36	0.432	4.18	79	238.9	48.3	171	98.4	93.2	9.19	5.58	1.58	79	141
TR10008	Day 0	80-89	1	Placebo	Frequency X Severity:32 Distress:19	1	58	21	19	20.41	0	1	14	39.1	4.33	5.92	236	63.5	26.4	7.4	1.9	0.8	3.76	1.56	0.44	0.11	0.05	140	4.77	0.75	13.4	5.4	15.6	16.6	86	9	0.379	5.02	84	186.1	53.4	119	68.1	98.6	3.72	5.76	4.89	80	180
TR10014	Day 0	70-79	0	Placebo	Frequency X Severity:3 Distress:3	2	41	54	12	24.3	0	0	12.8	38.1	4.86	5.26	241	51.6	39	7.8	1	0.6	2.72	2.05	0.41	0.05	0.03	142	4.83	0.67	51.6	3	15.2	22.5	42	9	0.421	4.73	77	267.2	90.9	158	93.3	100.5	6.52	5.49	2.24	80	120
TR10018	Day 0	80-89	0	Placebo	Frequency X Severity:29 Distress:19	2	44	19.3	21	26.4	0	0	13.7	38.4	4.47	4.02	179	45.8	42	8.5	3	0.7	1.84	1.69	0.34	0.12	0.03	146	4.44	0.75	25	3.3	6	12.3	77	9	0.63	4.54	40	277.9	56.4	190	159	105.1	6.91	5.41	2.76	80	150
TR10021	Day 0	70-79	1	Placebo	Frequency X Severity:17 Distress:19	2	17	52.3	6	27.99	0	0	15	44.4	5.42	9.25	186	61.2	28.8	7.4	1.7	0.9	5.67	2.66	0.68	0.16	0.08	142	4.41	1	62.9	8.1	11	13.8	72	16	0.527	4.64	42	258	53.9	185	97.9	130	11.42	5.94	0.728	80	120
TR10030	Day 0	70-79	1	Placebo	Frequency X Severity:22 Distress:7	2	30	35	12	27.89	0	0	13.4	40.6	5.52	6.17	268	56.7	30.5	8.3	3.7	0.8	3.5	1.88	0.51	0.23	0.05	145	4.72	1.14	27.8	6.5	12.6	13.8	76	54	0.451	4.36	51	209.3	45.6	118	230.8	104.2	26.66	5.78	4.76	90	120
TR10033	Day 0	60-69	0	Placebo	Frequency X Severity:13 Distress:11	1	62	27	17	32.05	0	0	14.3	41.8	5.15	9.51	271	42	37.7	6.2	13.6	0.5	3.99	3.59	0.59	1.29	0.05	140	4.1	0.69	37.1	4.8	21.2	18.6	77	26	1.173	4.3	171	214.7	43.3	112	298.5	107.6	20.23	5.66	1.99	120	180
TR10035	Day 0	60-69	0	Placebo	Frequency X Severity:3 Distress:6	1	69	14.3	21	20.93	0	1	13	37.1	4.3	5.44	174	66.7	24.3	6.1	2	0.9	3.63	1.32	0.33	0.11	0.05	141	4.66	0.84	23.7	5.3	11.8	17.7	54	11	0.637	4.51	91	230.1	64.5	143	112.4	91.2	7.67	5.73	0.952	90	120
TR20096	Day 0	60-69	0	Placebo	Frequency X Severity: 2 Distress: 2	0.5	71	19	19	23.73	0	0	14.1	41.3	4.86	8.69	279	55.3	33.1	8.6	2.5	0.5	4.8	2.88	0.75	0.22	0.04	142	4.55	0.76	39	4.5	32	34	75	40	0.87	4.5	192	80	47.9	23.1	45	103	20.56	5.89	1.65	81	131
TR20064	Day 28	80-89	1	Active	Frequency X Severity: 4 Distress: 2	0.5	70	13	20	21.72	0	0	13.9	43.5	6.46	6.43	190	58.8	30.2	8.4	2	0.6	3.78	1.94	0.54	0.13	0.04	140	4.8	0.86	29	5.7	8	16	119	13	0.98	4.5	33	129	32.1	73.9	115	90	3.71	6.29	0.38	75	117
TR10002	Day 28	70-79	0	Active	Frequency X Severity:12 Distress:11	1	72	30.3	17	20.93	0	0	11.1	32.7	3.74	5.97	67	43.5	43.7	9.4	2.7	0.7	2.6	2.61	0.56	0.16	0.04	143	4.22	0.65	14.71	2.8	7.4	18	8	41	0.588	4.34	80	264.7	61.2	181	111.3	94.4	5.84	5.04	3.74	90	130
TR10006	Day 28	60-69	0	Active	Frequency X Severity: 23 Distress:11	2	52	26	14	26.12	0	0	11.8	32.9	3.95	5.2	188	48.9	38.5	8.1	3.7	0.8	2.55	2	0.42	0.19	0.04	139	3.85	0.77	44.9	4.3	5.8	13.3	78	7	0.403	4.15	67	330.6	42.7	252	180.1	86.7	7.73	5.15	2.81	80	125
TR10011	Day 28	80-89	0	Active	Frequency X Severity:0 Distress:0	1	58	18.6	22		0	0
TR10013	Day 28	60-69	1	Active	Frequency X Severity:0 Distress:0	0.5	75	10.6	26	29.4	0	1	18	51.1	6.07	7.76	194	53.4	28.4	13.3	3.7	1.2	4.15	2.2	1.03	0.29	0.09	142	4.39	1.07	36.9	5.8	17.3	16	68	16	0.8	4.23	52	181.3	34.2	119	138.4	99.6	27.82	5.61	1.13	85	130
TR10015	Day 28	70-79	0	Active	Frequency X Severity:7 Distress:4	1	45	20.3	16	33.33	0	0	14	43.2	4.87	7	220	62.2	22	10.7	4	1.1	4.35	1.54	0.75	0.28	0.08	143	4.13	0.88	36.2	5.7	11.4	16.1	105	18	1.043	4.07	118	151.6	50.9	81	100.2	89.4	8.45	5.22	2.36	65	100
TR10023	Day 28	70-79	1	Active	Frequency X Severity: 60 Distress:24	1	37	14.3	25	24.39	0	0	16.1	46.2	5.47	8.12	192	57.1	27.6	11.1	3.2	1	4.64	2.24	0.9	0.26	0.08	143	4.55	0.86	49.2	4.8	11.1	20.9	75	21	0.554	4.32	279	188.8	37	121	152.6	101.1	14.46	5.7	1.44	80	120
TR10026	Day 28	60-69	0	Active	Frequency X Severity:24 Distress:12	3	36	52.3	9	28.55	0	0	13.8	39.2	4.63	5.12	238	61.3	27.3	9.6	1.2	0.6	3.14	1.4	0.49	0.06	0.03	139	4.5	0.8	34	4.5	12.3	17.3	65	7	0.265	4.54	97	250.8	49.5	182	97	100.2	8.34	5.22	0.771	90	120
TR10027	Day 28	60-69	0	Active	Frequency X Severity:15 Distress:13	1	50	14	21	29.09	0	0	14.2	41.7	5.09	4.74	294	49.1	39.5	9.7	1.1	0.6	2.33	1.87	0.46	0.05	0.03	141	4.88	0.68	25.8	4.6	10.8	19.5	82	11	0.847	4.71	84	241.5	71.7	154	80.9	95.8	7.98	5.49	0.71	90	140
TR10032	Day 28	70-79	1	Active	Frequency X Severity:2 Distress:2	1.5	54	53.6	7	24.02	0	0	14.4	42.1	4.55	5.84	169	40.3	40.1	10.3	7.9	1.4	2.36	2.34	0.6	0.46	0.08	143	4.47	0.76	34	4	16.1	13.9	38	11	0.756	4.38	40	160.4	46.6	85	142.2	94.7	7.27	5.61	4.23	90	140
TR10034	Day 28	50-59	0	Active	Frequency X Severity:8 Distress:4	1	63	41.6	12	26.52	0	0	12.2	35.4	4.08	6.25	234	70.2	21.9	6.2	1.4	0.3	4.38	1.37	0.39	0.09	0.02	143	4.8	0.64	32	3.9	11.4	20.2	58	8	0.39	4.33	83	214.5	74.4	122	91.9	100.1	5.66	5.61	0.235	80	120
TR10036	Day 28	50-59	0	Active	Frequency X Severity:5 Distress:7	0.5	74	26	18	27.05	0	0	11.2	32.3	3.83	5.38	245	47	36.6	8	6.9	1.5	2.53	1.97	0.43	0.37	0.08	140	4.08	0.69	22.6	3.8	14.5	19.7	100	12	0.349	4.64	144	235.1	30.3	130	374.7	105.4	9.27	5.88	1.1	100	140
TR10037	Day 28	60-69	0	Active	Frequency X Severity:1 Distress:1	1	66	14.6	20	31.5	0	0	13.3	37.8	4.5	6.5	200	66	26	6.9	0.6	0.5	4.29	1.69	0.45	0.04	0.03	136	3.7	0.71	28.7	4.4	8.5	15.9	91	16	0.445	4.41	83	229.8	61	141	138.6	98.9	17.59	5.67	1.55	90	170
TR20005	Day 28	60-69	0	Active	Frequency X Severity: 0 Distress: 0	0.5	75	10	29	28.52	0	0	11.8	33.6	3.91	4.51	232	54.8	34.8	8.2	1.3	0.9	2.47	1.57	0.37	0.06	0.04	139	4.26	0.72	32	3.2	11	13	127	12	0.33	4	49	217	58.6	124	172	104	17.08	5.54	0.59	79	140
TR20007	Day 28	70-79	1	Active	Frequency X Severity: 0 Distress: 0	0.5	62	11	18	30.08	0	0	14.6	42.3	4.89	5.49	209	60.2	26.4	9.8	2.9	0.7	3.3	1.45	0.54	0.16	0.04	141	4.81	0.87	34	2.7	44	16	95	15	0.33	4	78	190	34.6	105.6	249	91	37.38	5.8	0.55	68	138
TR20013	Day 28	70-79	1	Active	Frequency X Severity: 16 Distress: 6	0.5	62	39	15	22.77	0	0	12.8	39.8	4.5	9.18	227	70.9	22.2	4.9	1.7	0.3	6.5	2.04	0.45	0.16	0.03	142	5.68	1.02	31	5.5	54	37	108	63	0.42	4.6	48	169	45	86.6	187	153	11.86	6.39	0.93	73	114
TR20014	Day 28	70-79	1	Active	Frequency X Severity: 19 Distress: 19	0.5	51	30	18	23.32	0	0	14.3	41.4	4.59	9.04	193	73.9	16	8.8	1	0.3	6.67	1.45	0.8	0.09	0.03	143	4.18	0.74	45	3	12	17	85	17	0.58	4.6	189	259	68.6	168.8	108	112	10.54	5.52	0.99	67	127
TR20015	Day 28	60-69	1	Active	Frequency X Severity: 6 Distress:5	0.5	70	12	24	36.44	0	0	13.5	41.3	4.93	5.26	201	54.7	34.8	9.1	1	0.4	2.88	1.83	0.48	0.05	0.02	141	4.76	0.69	28	4.2	25	24	107	21	0.53	4.5	70	222	61.2	145.2	78	108	10.38	5.42	0.98	67	126
TR20020	Day 28	60-69	0	Active	Frequency X Severity: 2 Distress:0	0.5	74	10	24	30.66	0	0	12.7	37.1	4.12	6.38	153	52.9	36.1	6.4	3.3	1.3	3.38	2.3	0.41	0.21	0.08	140	4.6	0.86	24	4.4	11	11	73	10	0.59	4.1	58	187	67.9	103.1	80	216	20.83	8.89	1.64	57	146
TR20021	Day 28	70-79	1	Active	Frequency X Severity: 0 Distress: 0	0.5	54	11	28	31.14	0	0																																				83	160
TR20028	Day 28	80-89	1	Active	Frequency X Severity: 6 Distress: 0	0.5	60	18	20	29.76	0	0	12.9	38.1	4.13	7.22	232	66.3	21.7	8.3	3.3	0.4	4.78	1.57	0.6	0.24	0.03	140	4.09	0.84	35	6.4	19	13	100	67	0.68	4.4	34	204	45.3	134.7	120	98	8.25	5.68	0.53	88	168
TR20032	Day 28	70-79	0	Active	Frequency X Severity: 42 Distress: 19	1	33	14	23	26.67	0	0																																				60	128
TR20037	Day 28	80-89	1	Active	Frequency X Severity:8 Distress: 5	0.5	62	19	24	21.98	0	0																																				68	154
TR20041	Day 28	70-79	1	Active	Frequency X Severity: 18 Distress: 0	0.5	53	13	27	26.06	0	0																																				65	130
TR20044	Day 28	60-69	1	Active	Frequency X Severity: 21 Distress: 14	0.5	65	12	26	16.71	0	0	13.6	40.8	4.7	7.19	174	61	23.6	11.5	3.5	0.4	4.38	1.7	0.83	0.25	0.03	142	4.32	0.83	47	4.3	10	17	61	40	1.11	4.6	49	154	63.3	75.1	78	134	15.25	5.96	0.72	86	117
TR20045	Day 28	70-79	1	Active	x			10	26	30.08	0	0
TR20060	Day 28	80-89	1	Active	Frequency X Severity: 0 Distress: 0	0.5	69	23	18	31.25	0	0	13	39.4	4.8	6.92	215	70.2	19.4	8.7	1.4	0.3	4.86	1.34	0.6	0.1	0.02	143	4.55	1.32	72	8	10	9	43	12	0.48	4.1	125	176	55.2	106.2	73	98	4.67	6.11	0.74	79	146
TR20068	Day 28	70-79	0	Active	Frequency X Severity: 5 Distress: 12	1	62	21	12	22.27	0	0	11.7	33.4	4.36	5.29	212	42.3	45.6	11.7	0.4	0	2.24	2.41	0.62	0.02	0	138	4.34	0.83	38	4.9	5	12	61	12	1.17	4.5	61	168	44.2	97.8	130	130	5.19	6.59	1.67	71	120
TR20069	Day 28	60-69	0	Active	Frequency X Severity: 10 Distress: 7	2	11	18	14	28.8	0	0	13.6	41.4	5.07	4.43	252	50.5	40.6	6.8	1.6	0.5	2.24	1.8	0.3	0.07	0.02	144	3.5	0.78	32	5.3	5	8	117	17	0.46	4.6	45	151	52.6	75	117	147	61	5.9	5.44	90	144
TR20075	Day 28	70-79	1	Active	x	0.5		10	27	26.18	0	0	15	42.8	5.14	6.87	218	72.3	17.5	8.6	1.3	0.3	4.97	1.2	0.59	0.09	0.02	136	4.6	1.28	32	4	17	14	81	22	0.48	4.6	60	187	61.6	95.8	148	386	23.52	9.6	1.31	101	186
TR20077	Day 28	70-79	0	Active	Frequency X Severity: 11 Distress: 5	0.5	67	11	27	33.32	0	0	14.3	42.5	4.94	5.14	207	67.4	23	7.4	1.6	0.6	3.47	1.18	0.38	0.08	0.03	143	4.35	0.84	26	5.3	19	14	81	29	0.38	4.3	49	209	72.2	108.6	141	101	31.86	5.1	2.74	83	148
TR20079	Day 28	60-69	1	Active	Frequency X Severity: 2 Distress: 2	0.5	73	9	25	25.08	0	0	14.3	41.6	4.94	7.89	226	56.1	30.5	7.1	5.7	0.6	4.42	2.41	0.56	0.45	0.05	136	3.95	1.03	36	3.7	11	14	49	25	0.7	4.3	60	199	32.9	136.1	150	198	86.54	5.78	1.16	84	122
TR20081	Day 28	70-79	0	Active	Frequency X Severity: 10 Distress: 7	0.5	66	25	17	34.11	0	0	11.9	35	4.07	5.79	251	58.8	26.4	8.3	5.5	1	3.4	1.53	0.48	0.32	0.06	134	3.94	0.62	28	3.4	13	16	87	12	0.24	3.9	53	195	82.7	97.5	74	144	74.77	5.38	0.77	69	138
TR20084	Day 28	70-79	0	Active	Frequency X Severity: 12 Distress: 10	0.5	71	8	21	25.63	0	0	11.4	34.2	4.22	7.37	272	57.1	34.9	6.1	1.5	0.4	4.21	2.57	0.45	0.11	0.03	134	4.5	0.97	32	5.6	8	10	63	18	0.35	4.4	43	268	47.2	126.1	549	235	37.4	7.97	0.78	80	138
TR20091	Day 28	80-89	1	Active	Frequency X Severity: 28 Distress: 13	1	39	22	23	33.5	0	0	14	40.7	4.63	3.09	175	55.4	35.3	8.7	0.3	0.3	1.71	1.09	0.27	0.01	0.01	138	4.03	0.82	46	4	6	16	41	27	0.5	4.2	105	194	62.2	116.2	78	142	68.65	4.99	1.49	81	156
TR20093	Day 28	70-79	1	Active	Frequency X Severity: 14 Distress: 8	0.5	64	14	22	24	0	0	13.4	38.6	4.1	4.53	137	61.3	21.9	8.6	7.1	1.1	2.78	0.99	0.39	0.32	0.05	139	4.21	0.77	22	3.7	19	23	68	30	0.77	4.3	93	110	27.5	57.5	125	144	42.9	4.81	1.21	74	113
TR20094	Day 28	60-69	0	Active	Frequency X Severity: 0 Distress: 0	0.5	72	11	25	44.79	0	0	15.1	44	5.32	9.41	283	40.1	50.9	7.2	1.5	0.3	3.77	4.79	0.68	0.14	0.03	137	4.18	0.76	28	5.4	17	23	115	45	0.43	4.6	456	275	50.1	160.5	322	99	15.22	5.75	1.64	77	124
TR20095	Day 28	70-79	1	Active	Frequency X Severity: 0 Distress: 0	0.5	62	12	22	35.5	0	0	13.4	40	4.67	6.75	255	46.5	39.7	6.8	6.1	0.9	3.14	2.68	0.46	0.41	0.06	138	4.46	1.14	41	7	6	10	53	16	0.38	4.5	67	194	35.6	133.4	125	173	38.96	9.8	1.04	73	146
TR20101	Day 28	60-69	1	Active	Frequency X Severity: 2 Distress: 0	0.5	58	9	21	33.15	0	0	14.4	40.5	4.29	5.14	235	56	31.9	10.1	1.6	0.4	2.88	1.64	0.52	0.08	0.02	141	5.33	0.81	36	6.3	24	23	83	42	1.61	4.4	50	288	37.9	125.9	472	128	13.13	6.95	0.16	99	188
TR20102	Day 28	60-69	0	Active	X			11	20	30.04	0	0	12.6	37.2	4.4	7.28	285	59.3	31.5	7.3	1.4	0.5	4.32	2.29	0.53	0.1	0.04	142	4.81	0.7	42	3.5	8	13	76	28	0.36	4.6	38	177	55.1	85.1	184	108	14.47	6.46	0.59	83	146
TR20104	Day 28	60-69	0	Active	Frequency X Severity: 61 Distress: 45	1	32	33	8	33.23	0	0	13.6	42.4	4.88	9.15	190	59.8	28.9	8.1	2.5	0.7	5.48	2.64	0.74	0.23	0.06	143	4.35	0.75	26	3.4	18	15	82	15	0.54	4.3	99	277	51.1	195.9	150	104	28.44	5.4	1.44	81	125
TR20105	Day 28	80-89	1	Active	Frequency X Severity: 12 Distress: 10	1	26	16	21	29.3	0	0	12.3	37.7	4.08	6.33	256	58.4	27.3	10.7	2.8	0.8	3.69	1.73	0.68	0.18	0.05	141	4.02	0.68	29	6.4	12	13	68	19	0.46	4.2	103	290	48.4	190	258	105	22.43	6.18	0.44	95	176
TR20106	Day 28	60-69	0	Active	X			7	30	26.11	0	0	13.4	40.3	4.53	4.74	255	48.4	38.8	10.1	2.3	0.4	2.29	1.84	0.48	0.11	0.02	139	4.58	0.74	25	5.1	23	18	90	21	1.23	4.4	137	202	45.2	124.2	163	93	28	5.61	2.27	80	139
TR20107	Day 28	60-69	1	Active	Frequency X Severity: 9 Distress: 7	0.5	59	15	19	26.77	0	0	13.2	39.9	4.71	7.05	190	67.4	19	7	6	0.6	4.76	1.34	0.49	0.42	0.04	144	4.05	0.81	31	3.5	10	14	71	16	0.78	4.4	111	220	46.9	141.7	157	102	10	5.63	1.79	65	151
TR20114	Day 28	60-69	1	Active	Frequency X Severity: 9 Distress: 0	0.5	64	14	22	28.67	0	0	12.5	40.5	6.01	4.87	171	69.4	18.9	9.9	1.4	0.4	3.38	0.92	0.48	0.07	0.02	138	4.93	0.81	29	6.5	15	20	117	21	0.62	4.1	130	173	37	102.4	168	102	6.06	6.43	0.82	71	130
TR20118	Day 28	60-69	0	Active	Frequency X Severity: 4 Distress: 4	0.5	67	10	22	42.72	0	0	12.9	39.1	4.83	6.33	220	54.6	33.8	7.9	2.8	0.9	3.45	2.14	0.5	0.18	0.06	142	3.9	0.8	42	6.3	15	16	60	20	0.83	4.4	86	165	71.9	72.3	104	116	69.34	6.11	1.08	69	121
TR20119	Day 28	70-79	1	Active	Frequency X Severity: 6 Distress: 3	0.5	69	14	26	34.05	0	0	14.8	43	4.56	4.1	138	48.8	36.8	13.2	0.5	0.7	2	1.51	0.54	0.02	0.03	143	4.6	0.74	40	5	14	16	81	21	1.69	4.6	166	176	41	118.2	84	84	28.01	5.05	0.95	77	122
TR10001	Day 28	60-69	1	Placebo	Frequency X Severity:3 Distress:6	1	57	12.9	26	26.3	0	0	15.8	45.7	5.37	8.67	264	66	25.1	8	0.8	0.1	5.72	2.18	0.69	0.07	0.01	140	4.61	1.09	23.21	4.4	17.8	19.9	63	40	0.707	4.64	147	292.1	51.2	227	70.7	93	5.81	5.13	1.61	79	125
TR10008	Day 28	80-89	1	Placebo	Frequency X Severity:13 Distress:9	1	57	21.3	19		0	1
TR10014	Day 28	70-79	0	Placebo	Frequency X Severity:18 Distress:10	2	32	46	10		0	0
TR10018	Day 28	80-89	0	Placebo	Frequency X Severity:30 Distress:22	2	49	27.3	16	26.4	0	0	14.6	42.1	4.93	3.81	183	41.6	45.1	8.4	3.9	1	1.58	1.72	0.32	0.15	0.04	142	4.3	0.86	26.1	3.8	6.2	12.5	69	8	0.522	4.38	36	284.5	55.5	199	147.8	103	7.76	5.73	2.88	75	130
TR10021	Day 28	70-79	1	Placebo	Frequency X Severity:17 Distress:15	1	27	49.6	8	29.21	0	0	13.1	36.7	4.45	9.66	182	62.7	25.4	8.8	2.3	0.8	6.06	2.45	0.85	0.22	0.08	141	4.6	0.8	56.8	6.1	12	13.6	69	17	0.306	4.42	52	200	53.6	124	113.8	129.5	12.88	5.89	1.02	80	120
TR10030	Day 28	70-79	1	Placebo	Frequency X Severity:3 Distress:1	2	33	38.3	12	27.51	0	0	13.4	40.3	5.5	7.05	264	57.7	30.4	6.8	4.1	1	4.07	2.14	0.48	0.29	0.07	141	4.77	1.13	40.9	7.5	13.1	11.6	67	74	0.382	4.38	51	212.2	46.7	129	182.4	100.4	29.98	6.07	4.44	90	140
TR10033	Day 28	60-69	0	Placebo	Frequency X Severity:5 Distress:4	0.5	65	29.6	17	32.05	0	0	13.3	37.4	4.62	8.89	281	37.6	41.7	7.9	12.5	0.3	3.34	3.71	0.7	1.11	0.03	141	3.77	0.81	43.7	5.7	25.7	27.4	58	24	1.401	4.14	170	202	49.8	125	136.1	107.3	14.84	5.67	2.68	100	160
TR10035	Day 28	60-69	0	Placebo	Frequency X Severity:4 Distress:3	0.5	68	14	22	21.4	0	1	13	36.8	4.28	4.4	171	59.4	30.9	5.9	2.7	1.1	2.61	1.36	0.26	0.12	0.05	142	4.64	0.91	27	4.9	10.8	16.6	66	12	0.71	4.69	73	237.4	64.8	150	111.7	89.7	6.1	5.2	0.843	80	140
TR20016	Day 28	70-79	0	Placebo	Frequency X Severity: 2 Distress:1	0.5	77	14	26	30.39	0	0	12.3	36.4	4.21	7.26	345	59.1	29.3	6.3	4.7	0.6	4.29	2.13	0.46	0.34	0.04	140	4.39	0.79	24	5.1	18	16	57	18	0.56	4.4	126	191	71	104.4	78	95	5.77	5.27	1.49	82	136
TR20022	Day 28	60-69	1	Placebo	Frequency X Severity: 12 Distress: 3	1	47	62	10	25.61	0	0	13.1	38	4.18	9.2	241	59.2	24.9	13.7	1.3	0.9	5.45	2.29	1.26	0.12	0.08	140	4.56	0.78	25	5.1	24	19	58	19	0.51	4.2	58	256	53.8	179.4	114	223	7.42	8.9	1.23	65	151
TR20023	Day 28	70-79	0	Placebo	x	0.5	58	18	21	25.81	0	0	9.8	30.2	3.56	3.84	214	48.1	39.1	11.5	1	0.3	1.85	1.5	0.44	0.04	0.01	142	4.38	1.02	35	5.3	9	14	81	10	0.48	4.1	61	273	49.9	179.1	170	87	8.3	5.81	1.67	81	148
TR20042	Day 28	70-79	0	Placebo	x	0.5		16			0	0
TR20048	Day 28	70-79	1	Placebo	Frequency X Severity: 0 Distress: 0	0.5	76	10	23	35.42	0	0	13.7	42	4.77	6.32	191	54.6	32.4	10.3	2.4	0.3	3.45	2.05	0.65	0.15	0.02	140	4.63	1.15	48	8.9	16	14	86	35	0.9	4.2	70	261	62.5	164.9	168	140	12.59	6.62	1.82	86	155
TR20066	Day 28	80-89	1	Placebo	Frequency X Severity: 5 Distress: 7	0.5	48	14	22	28.12	0	0	15.7	44.5	5.01	6.2	213	54.7	30	12.4	2.1	0.8	3.39	1.86	0.77	0.13	0.05	141	4.52	1.28	37	7.7	71	46	106	68	0.96	4.5	108	189	48	123.8	86	99	11.18	5.74	1.01	89	151
TR20076	Day 28	70-79	1	Placebo	Frequency X Severity: 24 Distress: 17	0.5	70	14	24	24.02	0	0	15.3	43.4	5.2	8.25	268	67.3	24.4	5.8	2.1	0.4	5.56	2.01	0.48	0.17	0.03	144	4.37	1.25	40	6.1	14	20	117	24	0.65	4.6	53	291	63.3	204.7	115	92	5.03	5.06	2.68	100	166
TR20080	Day 28	60-69	0	Placebo	x	0.5		9	22	22.31	0	0	13.2	38.3	4.27	5.71	191	53.8	36.3	6.1	3.3	0.5	3.07	2.07	0.35	0.19	0.03	143	4.62	1	33	5.8	16	15	53	13	0.4	4.3	103	146	65.5	68.7	59	101	11.99	6.22	1.91	67	124
TR20082	Day 28	60-69	1	Placebo	x	0.5		11	25	37.25	0	0	15.6	43.1	4.81	9.8	244	55.5	35	7.2	1.8	0.5	5.43	3.43	0.71	0.18	0.05	139	4.12	0.8	26	6.7	22	17	79	32	0.31	4.5	121	260	54.8	158.2	235	76	35.98	5.36	0.53	87	129
TR20096	Day 28	60-69	0	Placebo	Frequency X Severity: 8 Distress: 7	0.5	65	17	22	23.73	0	0	14	40.5	4.76	10.33	314	58.3	31.4	7.7	2.1	0.5	6.02	3.24	0.8	0.22	0.05	142	4.78	0.8	29	6.3	18	22	64	42	0.53	4.5	155	82	43.5	26.9	58	89	5.97	5.3	0.94	73	114
TR20098	Day 28	70-79	1	Placebo	Frequency X Severity: 26 Distress: 17	1	53	25	14	27.94	0	0	15.2	43.7	4.86	9.38	296	57.6	31.4	7.6	2.2	1.2	5.4	2.95	0.71	0.21	0.11	139	4.33	1.1	35	6.3	9	15	82	18	0.84	4.2	90	230	34.3	128.9	334	84	7.73	5.76	1.3	97	172
TR20103	Day 28	50-59	0	Placebo	Frequency X Severity: 8 Distress: 6	0.5	73	11	23	37.84	0	0	14.5	44.2	4.75	10.84	376	55.3	37.2	5.4	1.5	0.6	6	4.03	0.58	0.16	0.07	141	4.57	0.66	31	6	21	19	107	63	0.45	4.6	74	236	33.7	134.6	476	100	15.66	6.34	0.65	89	120
TR20109	Day 28	60-69	0	Placebo	Frequency X Severity: 24 Distress: 16		76	6	24	26.03	0	0	11.6	36.6	4.54	6.59	199	61.1	24.3	10.8	3.2	0.6	4.03	1.6	0.71	0.21	0.04	140	4.37	0.72	28	4.9	24	19	104	7	0.22	4.3	78	174	68.8	80.8	122	95	8.62	5.95	0.75	74	153
TR20117	Day 28	60-69	1	Placebo	Frequency X Severity: 30 Distress: 32	2	28	52	12	22.83	0	0	13.6	41.4	4.18	8.99	297	66.2	23	8.8	1.3	0.7	5.95	2.07	0.79	0.12	0.06	141	4.58	0.86	36	6.9	23	31	61	20	1.49	4.3	37	140	45	78.6	82	126	16.77	4.36	0.38	70	114
TR20005	Day 84	60-69	0	Active	Frequency X Severity: 0 Distress: 0	0.5	75	6	26	26.95	0	0	11.8	33.9	3.99	6.63	223	66.6	25.5	6.5	0.9	0.5	4.42	1.69	0.43	0.06	0.03	138	4.3	0.77	47	3.8	10	10	145	16	0.45	4.2	41	280	64.2	195.4	102	93	16.51	6.14	0.67	81	146
TR20013	Day 84	70-79	1	Active	Frequency X Severity: 25 Distress: 12	0.5	47	18	25	23.14	0	0	12.8	39.4	4.41	7.6	220	66.8	23.8	7	2	0.4	5.08	1.81	0.53	0.15	0.03	143	5.22	0.98	39	6.3	40	23	116	94	0.63	4.9	67	225	55.3	150.1	98	121	3.53	5.67	1.01	72	114
TR20014	Day 84	70-79	1	Active	Frequency X Severity: 10 Distress: 8	0.5	52	25	19	22.77	0	0	14.2	42.2	4.63	6.95	186	67.2	18.7	10.1	3.6	0.4	4.67	1.3	0.7	0.25	0.03	140	4.34	0.74	30	3.3	8	14	89	19	0.57	4.7	114	270	77	170.6	112	100	9.92	5.67	1.43	102	155
TR20015	Day 84	60-69	1	Active	x			11	28	36.44	0	0	13.5	40.2	4.78	4.14	218	57.7	31.2	9.4	1.2	0.5	2.39	1.29	0.39	0.05	0.02	141	4.51	0.71	45	4.5	11	17	94	15	0.3	4.2	95	187	65	106.8	76	115	16.48	5.69	1.08	87	139
TR20021	Day 84	70-79	1	Active	Frequency X Severity: 3 Distress: 0	0.5	49	7	25	30.8	0	0	13.3	40.6		5.8	186	57.6	31.2	9	1.7	0.5	3.34	1.81	0.52	0.1	0.03	136	4.54	0.73	22	4.6	16	13	51	20	0.4	4.3	80	234	64.9	124.3	224	208	4.88	9.8	0.89	84	164
TR20032	Day 84	70-79	0	Active	Frequency X Severity: 36 Distress: 16	1	37	12	19	28.89	0	0	12.3	36.2	4.25	4.37	151	44.8	45.3	7.8	1.4	0.7	1.96	1.98	0.34	0.06	0.03	142	4.14	0.85	21	5.9	26	27	81	29	1.87	4.2	91	187	42.9	110.5	168	93	2.12	6.14	3.3	53	128
TR20041	Day 84	70-79	1	Active	Frequency X Severity: 17 Distress: 2	0.5	50	12	26	26.73	0	0	14	41	4.61	5.79	186	45.6	37.3	8.5	8.1	0.5	2.64	2.16	0.49	0.47	0.03	141	4.26	0.76	32	4.6	9	15	87	10	0.52	4.4	108	192	43.3	114.9	169	97	17.11	5.35	0.86	67	127
TR20064	Day 84	80-89	1	Active	Frequency X Severity: 2 Distress: 1	0.5	70	20	15	20.96	0	0	14.8	46.1	6.86	6.13	205	59.7	30.7	7.7	1.1	0.8	3.66	1.88	0.47	0.07	0.05	140	4.7	1.04	33	6	17	22	123	14	0.8	4.5	54	138	36.9	81.3	99	130	26.05	6.35	6.74	77	120
TR20075	Day 84	70-79	1	Active	x			13	25	26.18	0	0	15.5	46	5.41	6.88	181	77.6	14.7	6.8	0.6	0.3	5.34	1.01	0.47	0.04	0.02	135	4.29	1.26	29	4.2	24	18	80	24	0.69	4.6	141	233	63.5	143.3	131	375	16.49	10.3	1.87	101	197
TR20079	Day 84	60-69	1	Active	Frequency X Severity: 16 Distress: 12	0.5	67	8	25	24.78	0	0	13.5	42.8	5.05	8.12	244	60.6	25	8.3	5.7	0.4	4.93	2.03	0.67	0.46	0.03	141	4.23	0.92	36	3.6	8	15	61	21	0.5	4.6	124	202	31.8	131.2	195	99	16.83	5.83	1.52	83	125
TR20084	Day 84	70-79	0	Active	Frequency X Severity: 11 Distress: 12	0.5	66	10	21	24.78	0	0	11.1	35	4.26	7.29	301	60.4	32.4	5.3	1.4	0.5	4.4	2.36	0.39	0.1	0.04	136	4.76	1.11	52	4.8	5	11	52	17	0.29	4.4	4.8	179	38.6	82.2	291	340	54.44	7.77	0.78	85	167
TR20091	Day 84	80-89	1	Active	Frequency X Severity: 12 Distress: 7	0.5	38	28	16	33.12	0	0	13.2	40.4	4.59	4.09	175	52.6	37.7	7.8	1.7	0.2	2.15	1.54	0.32	0.07	0.01	140	4.11	0.74	37	3.8	4	12	46	28	0.64	4.2	89	203	67.7	117.7	88	116	48.91	5.11	2.04	77	153
TR20093	Day 84	70-79	1	Active	Frequency X Severity: 8 Distress: 5	0.5	69	26	17	24	0	0	12.5	36.1	3.78	4.23	118	62.7	23.4	8.5	4.7	0.7	2.65	0.99	0.36	0.2	0.03	140	4.75	0.74	30	3.8	14	27	74	32	0.67	4.5	432	115	29.2	65.6	101	148	70.94	4.84	1.3	74	127
TR20094	Day 84	60-69	0	Active	Frequency X Severity: 2 Distress: 0	0.5	67	9	22	43.56	0	0	14.1	43	5.14	10.54	247	55.6	36.3	6.5	1.2	0.4	5.85	3.83	0.69	0.13	0.04	141	4.08	0.74	25	4	17	15	111	44	0.45	4.3	53	275	63.7	174.9	182	101	10.19	5.96	1.72	84	121
TR20095	Day 84	70-79	1	Active	Frequency X Severity: 4 Distress: 0	0.5	47	12	22	36.21	0	0	13.3	40.5	4.67	8.4	261	41.9	44.4	7.1	5.8	0.8	3.51	3.73	0.6	0.49	0.07	141	5.33	0.98	40	6.5	10	11	53	15	0.43	4.5	70	187	37.1	123.1	134	133	11.55	8	1.25	76	165
TR20101	Day 84	60-69	1	Active	Frequency X Severity: 6 Distress: 6	0.5	62	11	22	33.53	0	0	13.5	37.7	4.17	4.91	286	60	26.9	8.8	3.7	0.6	2.95	1.32	0.43	0.18	0.03	140	4.79	0.86	25	7.5	18	18	97	47	0.98	4.1	42	274	30.4	98	909	163	42.84	7.47	0.15	77	165
TR20102	Day 84	60-69	0	Active	X			9	22	28.84	0	0	11.6	35.8	4.23	6.56	267	60.8	30.8	6.7	1.1	0.6	3.99	2.02	0.44	0.07	0.04	143	4.56	0.65	28	3.7	12	16	76	21	0.38	4.5	50	154	52.6	68.4	165	162	14.47	6.24	0.59	86	137
TR20104	Day 84	60-69	0	Active	Frequency X Severity: 9 Distress: 0	1	58	19	15	33.23	0	0	13.7	40.5	4.51	8.02	182	65.1	25.4	7.2	2.2	0.1	5.21	2.04	0.58	0.18	0.01	143	4.39	0.7	24	3.5	17	15	89	14	0.45	4.3	114	272	51	197.4	118	109	22.83	5.33	1.02	86	151
TR20105	Day 84	80-89	1	Active	Frequency X Severity: 36 Distress: 30	1	24	14	24	29.69	0	0	12.3	37.4	3.98	7.71	277	51.2	32.4	11.3	4.8	0.3	3.95	2.5	0.87	0.37	0.02	139	4.33	0.71	25	6.2	12	15	73	16	0.5	4.3	134	307	49.7	194.9	312	123	34.22	6.12	0.84	87	187
TR20106	Day 84	60-69	0	Active	X			3	30	26.11	0	0	13.2	38.3	4.3	4.44	219	55.4	32.9	7	4.5	0.2	2.46	1.46	0.31	0.2	0.01	138	4.7	0.66	25	5.2	16	17	102	22	0.46	4.2	92	210	38.2	126	229	96	26.33	5.31	2.01	77	137
TR20107	Day 84	60-69	1	Active	X			12	20	28.63	0	0	14.4	41.7	4.94	6.35	174	65.7	18.9	7.4	7.4	0.6	4.17	1.2	0.47	0.47	0.04	141	3.92	0.8	23	3.9	11	16	84	22	0.86	4.4	114	216	46	140	150	105	27.39	5.14	3.37	57	139
TR20114	Day 84	60-69	1	Active	Frequency X Severity: 9 Distress: 0	0.5	68	10	19	28.25	0	0	13.2	42.1	6.25	4.88	210	67.3	20.9	9.6	1.6	0.6	3.28	1.02	0.47	0.08	0.03	138	4.06	0.81	25	5.7	17	20	107	15	0.67	4.3	98	178	33.9	100.5	218	96	3.92	5.99	0.8	73	154
TR20118	Day 84	60-69	0	Active	Frequency X Severity: 7 Distress: 8	0.5	72	12	20	41.93	0	0	13.4	40.2	4.89	6.19	231	51.7	35.1	9	3.4	0.8	3.2	2.17	0.56	0.21	0.05	140	3.68	0.7	41	5	12	14	60	20	0.87	4.5	81	168	74.9	80.3	64	97	14.25	5.42	1.74	79	138
TR20119	Day 84	70-79	1	Active	Frequency X Severity: 24 Distress: 8	0.5	63	8	26	34.05	0	0	14.7	41.2	4.47	4.88	166	61.6	27.5	10.5	0.4	0	3.01	1.34	0.51	0.02	0	141	4.68	0.68	36	3.4	10	18	91	19	1.75	4.8	179	195	35.5	118.7	204	78	13.75	5.54	1.2	68	133
TR10002	Day 84	70-79	0	Active	Frequency X Severity:3 Distress:5	1	48	31	14	21.6	0	0	11.1	34.9	3.99	5.73	73	43.5	45	8.9	2.1	0.5	2.49	2.58	0.51	0.12	0.03	145	3.68	0.64	28.4	2.2	>4.5	14.7	51	10	0.745	4.29	139	306.8	62.9	219	124.3	95.2	4.71	5.42	7.21
TR10006	Day 84	60-69	0	Active	Frequency X Severity: 49 Distress:19	2	29	20.3	14	24.77	0	0	11	32	3.94	6.26	217	50.9	37.4	7.2	3.7	0.8	3.19	2.34	0.45	0.23	0.05	144	3.69	0.93	51.7	4.9	5.1	12.5	53	6	0.331	4.06	57	366.7	47.8	290	145.5	89.3	4.37	5.57	3.29
TR10011	Day 84	80-89	0	Active	Frequency X Severity:6 Distress:4	0.5	47	13.9	21	26.38	0	0	12.8	36.5	4.57	6.58	124	71.6	19.9	6.4	1.8	0.3	4.71	1.31	0.42	0.12	0.02	143	4.97	0.83	37.7	4.1	7.5	12.4	57	8	0.376	4.41	46	320.4	44.6	246	151.5	98.6	6.19	5.26	0.67	75	125
TR10013	Day 84	60-69	1	Active	Frequency X Severity:0 Distress:0	0.5	76	13.3	27	29.74	0	1	15.9	44	5.16	6.94	186	55.3	22.9	16	4.8	1	3.84	1.59	1.11	0.33	0.07	139	4.49	0.94	45.8	5.6	11.4	13.7	66	15	0.634	4.2	55	171.4	33.7	115	111.7	95.2	25.07	5.33	1.6	80	125
TR10015	Day 84	70-79	0	Active	Frequency X Severity:24 Distress:16	1	66	15.6	19	35.13	0	0	13.8	43.3	4.8	5.99	209	58.3	23.5	10	7	1.2	3.49	1.41	0.6	0.42	0.07	143	5.04	0.85	31.2	4.4	12	16.9	102	18	0.552	4.14	106	167.3	52.5	89	126.7	102.7	9.61	5.69	3.74	80	110
TR10023	Day 84	70-79	1	Active	Frequency X Severity: 31 Distress:19	1	42	13.6	24	24.39	0	0	15.8	43.5	5.24	7.17	188	62	24	10.5	2.8	0.7	4.45	1.72	0.75	0.2	0.05	143	4.71	0.95	38	5.2	12.2	18.5	79	20	0.614	4.19	107	190	37.9	129	116.8	114.4	17.07	5.98	1.33	70	120
TR10026	Day 84	60-69	0	Active	Frequency X Severity:44 Distress:26	2	26	57.3	10	27.39	0	0	13.6	38.5	4.43	6.01	229	59.6	29.1	9.3	1.7	0.3	3.58	1.75	0.56	0.1	0.02	143	4.71	0.72	25.2	3.1	8.2	14.5	87	7	0.277	4.55	88	270	48.7	198	114.1	98.2	11.04	5.47	1.04	80	110
TR10027	Day 84	60-69	0	Active	Frequency X Severity:7 Distress:7	1	47	19	22	29.09	0	0	13.2	37.6	4.64	6.96	278	54.7	32	9.2	3.7	0.4	3.8	2.23	0.64	0.26	0.03	140	4.2	0.79	21.7	4.8	13.2	18.5	90	10	0.646	4.36	70	237.7	65.8	158	69.2	97.1	11.99	5.64	0.485	80	120
TR10032	Day 84	70-79	1	Active	Frequency X Severity:12 Distress:5	2	45	56	8	23.67	0	0	15	42	4.5	7.21	174	43.7	39	9.3	7.2	0.8	3.15	2.81	0.67	0.52	0.06	143	4.55	0.75	41.7	3.7	25.2	18	57	12	0.526	4.58	41	174.3	48.7	90	180.1	109.1	11.06	5.77	1.66	80	120
TR10034	Day 84	50-59	0	Active	Frequency X Severity:11 Distress:5	2	58	36.6	11	26.52	0	0	12	34.6	4.04	5.02	234	63.5	28.3	6.2	1.6	0.4	3.19	1.42	0.31	0.08	0.02	141	4.91	0.63	35.4	3.8	8.3	16.6	56	7	0.555	4.38	57	252.6	74.3	167	57.2	94.3	5.88	5.59	0.263	60	100
TR10036	Day 84	50-59	0	Active	Frequency X Severity:5 Distress:8	0.5	77	21.3	20	25.53	0	0	11.9	34.2	4.17	5.58	228	42.8	37.1	8.2	10.8	1.1	2.39	2.07	0.46	0.6	0.06	139	4.66	0.7	31.1	4.3	9.6	17.9	106	12	0.507	4.88	89	252.5	37.2	173	213.8	115.5	14.16	5.89	0.892	80	125
TR10037	Day 84	60-69	0	Active	Frequency X Severity:4 Distress:3	0.5	64	12	18	31.04	0	0	12.8	36.8	4.33	4.66	199	57.9	30.7	9.7	1.1	0.6	2.7	1.43	0.45	0.05	0.03	142	3.84	0.64	29.1	3.9	7.1	16.3	94	17	0.289	4.43	92	238.8	58.3	158	115	103.3	13.59	5.35	2.09	90	140
TR20060	Day 84	80-89	1	Active	Frequency X Severity: 0 Distress: 0	0.5	66	17	19	30.85	0	0	13.6	40.1	4.82	7.58	212	72.1	19.4	7	1.1	0.4	5.47	1.47	0.53	0.08	0.03	144	4.02	1.41	50	7.3	11	10	45	16	0.45	4	154	173	53.3	101.3	92	109	18.52	5.54	0.57	63	122
TR20068	Day 84	70-79	0	Active	Frequency X Severity: 12 Distress: 5	1	63	22	15	20.7	0	0	11.9	34.8	4.44	4.53	165	38.9	50.1	9.9	0.9	0.2	1.76	2.27	0.45	0.04	0.01	142	4.75	0.69	20	3.6	6	12	40	8	0.91	4.3	56	156	54	75.2	134	92	4.3	6.44	3.16	85	135
TR20069	Day 84	60-69	0	Active	Frequency X Severity: 41 Distress: 25	2		22	13	28.4	0	0	13.3	41.2	4.93	5.03	276	46.7	43.3	8.2	1.4	0.4	2.35	2.18	0.41	0.07	0.02	145	4.08	0.75	40	6	5	9	130	18	0.41	4.1	39	211	52.3	124.5	171	120	30.96	6.64	2.81	88	131
TR20081	Day 84	70-79	0	Active	Frequency X Severity: 2 Distress: 0	0.5	64	22	20	32.46	0	0	11.5	35.2	4.05	4.9	227	54.5	33.7	6.9	4.1	0.8	2.67	1.65	0.34	0.2	0.04	142	3.78	0.65	42	3.5	7	15	71	13	0.4	3.9	99	183	67.4	101	73	143	46.35	6.38	0.83	76	157
TR20016	Day 84	70-79	0	Placebo	Frequency X Severity: 6 Distress:3	0.5	75	8	29	31.63	0	0	11.5	35.6	3.99	5.98	326	51	33.6	9.5	5.2	0.7	3.05	2.01	0.57	0.31	0.04	136	4.52	0.75	39	5.3	19	18	61	20	0.52	4.2	261	169	68.9	73.3	134	115	10.35	5.49	2.38	87	156
TR20022	Day 84	60-69	1	Placebo	Frequency X Severity: 3 Distress: 6	1	51	64	7	25.95	0	0	12.8	36.6	4.03	9.46	246	63.5	21.8	13.4	0.6	0.7	6	2.06	1.27	0.06	0.07	136	4.4	0.82	24	4.6	24	15	72	27	0.59	4.4	93	230	46	160	120	322	7.59	9.21	1.02	70	139
TR20023	Day 84	70-79	0	Placebo	Frequency X Severity: 26 Distress: 29	0.5	61	14	20	27.06	0	0	10.1	31.1	3.8	4.44	241	62.3	28.2	8.3	0.7	0.5	2.77	1.25	0.37	0.03	0.02	139	4.59	0.96	45	5.1	17	19	93	14	0.28	4.3	55	277	53.5	182.9	203	90	14.99	5.92	0.97	57	138
TR20066	Day 84	80-89	1	Placebo	Frequency X Severity: 4 Distress: 3	0.5	58	10	22	30.47	0	0	15.5	44.2	4.96	6.61	197	61.7	26.5	9.7	1.5	0.6	4.08	1.75	0.64	0.1	0.04	137	4.09	1.2	37	7.8	65	43	134	59	0.8	4.5	93	187	48	121.8	86	194	87.03	6.32	0.7	108	176
TR20096	Day 84	60-69	0	Placebo	Frequency X Severity: 10 Distress: 6	0.5	69	8	23	24.97	0	0	13.6	40.5	4.57	9.18	297	58.4	30.9	7.2	3.2	0.3	5.36	2.84	0.66	0.29	0.03	141	4.11	0.77	35	5.1	23	28	69	40	0.54	4.3	251	97	52.4	20.8	119	118	80.53	5.92	1.85	81	154
TR20098	Day 84	70-79	1	Placebo	Frequency X Severity: 28 Distress: 16	1	54	28	15	27.53	0	0	14.8	43.7	4.72	9.75	290	62.3	27.3	6.9	2.7	0.8	6.08	2.66	0.67	0.26	0.08	142	4.49	1.2	35	6.4	6	12	72	17	0.72	4	115	225	36.2	142.6	231	82	9.88	5.49	1.68	104	162
TR20103	Day 84	50-59	0	Placebo	Frequency X Severity: 5 Distress: 0	0.5	75	5	24	39.64	0	0	14.3	42.9	4.65	9.53	351	53.4	39.8	4.3	2	0.5	5.09	3.79	0.41	0.19	0.05	139	4.42	0.58	23	4.7	16	12	85	56	0.39	4.7	67	250	38	133.6	392	161	30.39	5.83	0.48	90	142
TR20109	Day 84	60-69	0	Placebo	Frequency X Severity: 0 Distress: 0		72	7	24	26.03	0	0	11.5	37.4	4.6	8.06	263	60.6	24.1	12.3	2.9	0.1	4.89	1.94	0.99	0.23	0.01	142	3.79	0.69	41	5	14	14	91	7	0.18	4.5	61	225	66.1	138.1	104	86	7.72	6.62	0.76	104	149
TR20117	Day 84	60-69	1	Placebo	Frequency X Severity: 48 Distress: 27	2	17	47	8	21.63	0	0	14.2	42.5	4.53	3.77	212	46.2	35.8	14.3	3.2	0.5	1.74	1.35	0.54	0.12	0.02	139	4.39	0.84	23	4.2	10	15	59	16	1.26	3.7	17	111	35.2	56	99	126	13.22	5.26	1	72	121
TR10001	Day 84	60-69	1	Placebo	Frequency X Severity:3 Distress:4	1	51	12.9	26	26.6	0	0	14.3	41.4	4.91	9.07	224	72.9	17	8	1.8	0.3	6.61	1.54	0.73	0.16	0.03	143	3.67	0.9	35.4	3.5	32.6	25	69	51	0.569	4.56	119	273.8	49.2	206	95.5	90.9	6.4	4.87	1.76	56	115
TR10008	Day 84	80-89	1	Placebo	Frequency X Severity:51 Distress:26	1	59	24.3	15	21.43	0	1	14.6	42.6	4.79	5.72	237	56.1	31.3	7.9	3.7	1	3.21	1.79	0.45	0.21	0.06	142	4.6	0.8	33.9	5.8	12.7	16.1	97	11	0.327	4.59	73	241.1	55.1	171	77.5	105.5	7.04	5.79	6.37	60	120
TR10014	Day 84	70-79	0	Placebo	Frequency X Severity:24 Distress:17	2	32	51	13	25.3	0	0	11.9	35	4.5	5.14	235	54.8	33.9	9.3	1.2	0.8	2.82	1.74	0.48	0.06	0.04	143	4.72	0.64	64.9	3.6	10.2	17.9	46	8	0.381	4.56	77	289.7	86	187	84.5	103.8	4.5	4.41	1.36	80	120
TR10018	Day 84	80-89	0	Placebo	Frequency X Severity:43 Distress:21	2	49	15.3	22	26.4	0	0	13.7	38.9	4.52	3.33	162	43	42.9	8.4	4.2	1.5	1.43	1.43	0.28	0.14	0.05	143	4.87	0.76	38.9	4.2	8.2	14.4	73	9	0.585	4.46	58	283.3	63.3	196	118	113.3	7.64	5.43	1.86	62	140
TR10021	Day 84	70-79	1	Placebo	Frequency X Severity:31 Distress:19	2	15	58.6	13	29.21	0	0	14	41.2	5.01	9.43	157	63.8	26	7.8	1.3	1.1	6.02	2.45	0.74	0.12	0.1	142	4.85	0.82	51.2	6.7	11.7	16.8	85	18	0.434	4.56	52	222.5	60.8	141	104	113.6	9.98	6.13	0.955	80	120
TR10030	Day 84	70-79	1	Placebo	Frequency X Severity:9 Distress:6	2	32	41	12	28.26	0	0	13	39.9	5.41	6.5	287	54	29.5	9.2	6.2	1.1	3.51	1.92	0.6	0.4	0.07	144	4.39	1.09	24.3	5.9	12.6	14.6	80	61	0.419	4.46	43	209.5	49.7	113	234.9	97.7	15.53	5.79	5.15	90	150
TR10033	Day 84	60-69	0	Placebo	Frequency X Severity:10 Distress:9	0.5	66	20.3	17	32.46	0	0	13.9	39.3	4.87	9.92	278	36.6	42.7	6	14.4	0.3	3.62	4.24	0.6	1.43	0.03	144	4.37	0.72	31.8	5.1	20.2	18.5	73	21	0.997	4.34	178	222.6	47.9	126	244.7	99.7	13.4	6.09	3.27	100	170
TR10035	Day 84	60-69	0	Placebo	Frequency X Severity:1 Distress:2	0.5	71	11	22	21.4	0	1	13.4	37.8	4.42	4.8	176	59.5	30.8	5.8	3.1	0.8	2.85	1.48	0.28	0.15	0.04	139	4.29	0.87	27.1	4.2	9.7	15.4	70	11	0.482	4.7	58	234.5	70.3	138	131.7	84.7	11.78	5.16	1.15	90	160
TR20042	Day 84	70-79	0	Placebo	Frequency X Severity: 0 Distress: 0	0.5	74	15	29	31.22	0	0	12.5	38.7	4.47	6.9	271	62.2	28.6	7.5	1.3	0.4	4.29	1.97	0.52	0.09	0.03	143	4.81	1.02	26	4.3	16	17	77	14	0.37	5	73	225	60	135.2	149	92	6.12	5.95	3.27	77	185
TR20048	Day 84	70-79	1	Placebo	x	0.5		11	23		0	0
TR20080	Day 84	60-69	0	Placebo	Frequency X Severity:14 Distress: 9	0.5	69	9	23	22.31	0	0	13.4	41.2	4.58	7.63	224	54.8	36.7	6.6	1.2	0.7	4.19	2.8	0.5	0.09	0.05	141	4.21	0.96	36	6.7	18	18	52	17	0.5	4.6	85	274	69.2	183.6	106	107	16.9	6.12	2.18	71	117
[truncated: 3 more columns]

## Sheet: MR compatible
Patient ID	Visit NO	Age (in range)	Gender	Group	Neuropsychiatric Inventory (NPI)	CDR	ADCS-ADL	ADAS-Cog	Mini Mental	Body Mass Index	Hemoglobin (g/dL)	Hematocrit%	Red Blood Cells ( × 10 6/uL)	White Blood Cell (cells/nL)	Platelet (cells/nL)	Neutrophil%	Lymphocyte%	Monocyte%	Eosinophil%	Basophil%	Neutrophil Absolute (cells/nL)	Lymphocyte Absolute (cells/nL)	Monocyte Absolute (cells/nL)	Eosinophil Absolute (cells/nL)	Basophil Absolute (cells/nL)	Sodium (mmol/L)	Potassium (mmol/L)	Creatinine (mg/dL)	Urea (BUN) (mg/dL)	Uric acid (mg/dL)	Alanine aminotransferase (ALT) (IU/L)	Aspartate aminotransferase (AST) (IU/L)	Alkaline phosphatase (ALP) (IU/L)	Gamma-Glutamyl Transferase (GGT) (U/L)	Total Bilirubin (mg/dL)	Albumin (g/dL)	Creatine Kinase (CK) (U/L)	Total cholesterol (mg/dL)	High Density Lipoprotein (HDL) (mg/dL)	Low Density Lipoprotein (LDL) (mg/dL)	Triglycerides (mg/dL)	Glucose (mg/dL)	Insulin (mIU/L)	HbA1c %	TSH(uIU/mL)	Diastolic blood pressure (mmHg)	Sistolic blood pressure (mmHg)	Pulse (beats per minute)	Waist circumference (cm)
TR10008	Day 0	80-89	1	Placebo	Frequency X Severity:32 Distress:19	1	58	21	19	20.41	14	39.1	4.33	5.92	236	63.5	26.4	7.4	1.9	0.8	3.76	1.56	0.44	0.11	0.05	140	4.77	0.75	13.4	5.4	15.6	16.6	86	9	0.379	5.02	84	186.1	53.4	119	68.1	98.6	3.72	5.76	4.89	80	180	66	76
TR10008	Day 84	80-89	1	Placebo	Frequency X Severity:51 Distress:26	1	59	24.3	15	21.43	14.6	42.6	4.79	5.72	237	56.1	31.3	7.9	3.7	1	3.21	1.79	0.45	0.21	0.06	142	4.6	0.8	33.9	5.8	12.7	16.1	97	11	0.327	4.59	73	241.1	55.1	171	77.5	105.5	7.04	5.79	6.37	60	120	68	80
TR10011	Day 0	80-89	0	Active	Frequency X Severity:31 Distress:17	1	41	15.6	23	25.92	12.9	36.4	4.49	7.3	154	67.8	22.6	7.4	1.9	0.3	4.95	1.65	0.54	0.14	0.02	142	4.71	0.83	34.4	4.9	24.1	14.4	54	14	0.397	4.27	69	270.8	47.3	204	95.5	92.7	5.44	5.22	0.965	70	125	84	86
TR10011	Day 84	80-89	0	Active	Frequency X Severity:6 Distress:4	0.5	47	13.9	21	26.38	12.8	36.5	4.57	6.58	124	71.6	19.9	6.4	1.8	0.3	4.71	1.31	0.42	0.12	0.02	143	4.97	0.83	37.7	4.1	7.5	12.4	57	8	0.376	4.41	46	320.4	44.6	246	151.5	98.6	6.19	5.26	0.67	75	125	84	90
TR10013	Day 0	60-69	1	Active	Frequency X Severity:0 Distress:0	1	77	15	23	30	16.6	46.2	5.43	6.89	158	52.1	28.4	14.1	4.4	1	3.59	1.96	0.97	0.3	0.07	141	4.55	0.93	37.4	5.1	18.5	15.2	51	14	0.499	4.09	42	169.5	35.6	109	123	100.1	21.41	5.38	1.37	80	130	68	113
TR10013	Day 84	60-69	1	Active	Frequency X Severity:0 Distress:0	0.5	76	13.3	27	29.74	15.9	44	5.16	6.94	186	55.3	22.9	16	4.8	1	3.84	1.59	1.11	0.33	0.07	139	4.49	0.94	45.8	5.6	11.4	13.7	66	15	0.634	4.2	55	171.4	33.7	115	111.7	95.2	25.07	5.33	1.6	80	125	67	103
TR10014	Day 0	70-79	0	Placebo	Frequency X Severity:3 Distress:3	2	41	54	12	24.3	12.8	38.1	4.86	5.26	241	51.6	39	7.8	1	0.6	2.72	2.05	0.41	0.05	0.03	142	4.83	0.67	51.6	3	15.2	22.5	42	9	0.421	4.73	77	267.2	90.9	158	93.3	100.5	6.52	5.49	2.24	80	120	60	81
TR10014	Day 84	70-79	0	Placebo	Frequency X Severity:24 Distress:17	2	32	51	13	25.3	11.9	35	4.5	5.14	235	54.8	33.9	9.3	1.2	0.8	2.82	1.74	0.48	0.06	0.04	143	4.72	0.64	64.9	3.6	10.2	17.9	46	8	0.381	4.56	77	289.7	86	187	84.5	103.8	4.5	4.41	1.36	80	120	57	92
TR10015	Day 0	70-79	0	Active	Frequency X Severity:23 Distress:12	1	61	21.3	16	35.13	13.4	41.2	4.65	6.06	213	64	20.3	9.6	4.6	1.5	3.88	1.23	0.58	0.28	0.09	142	4.51	0.95	34.9	5.9	11.8	15.7	102	18	1.265	4.05	112	152.6	53.9	82	82.6	80.2	7.78	5.53	1.58	80	125	68	112
TR10015	Day 84	70-79	0	Active	Frequency X Severity:24 Distress:16	1	66	15.6	19	35.13	13.8	43.3	4.8	5.99	209	58.3	23.5	10	7	1.2	3.49	1.41	0.6	0.42	0.07	143	5.04	0.85	31.2	4.4	12	16.9	102	18	0.552	4.14	106	167.3	52.5	89	126.7	102.7	9.61	5.69	3.74	80	110	88	110
TR10018	Day 0	80-89	0	Placebo	Frequency X Severity:29 Distress:19	2	44	19.3	21	26.4	13.7	38.4	4.47	4.02	179	45.8	42	8.5	3	0.7	1.84	1.69	0.34	0.12	0.03	146	4.44	0.75	25	3.3	6	12.3	77	9	0.63	4.54	40	277.9	56.4	190	159	105.1	6.91	5.41	2.76	80	150	72	82
TR10018	Day 84	80-89	0	Placebo	Frequency X Severity:43 Distress:21	2	49	15.3	22	26.4	13.7	38.9	4.52	3.33	162	43	42.9	8.4	4.2	1.5	1.43	1.43	0.28	0.14	0.05	143	4.87	0.76	38.9	4.2	8.2	14.4	73	9	0.585	4.46	58	283.3	63.3	196	118	113.3	7.64	5.43	1.86	62	140	78	85
TR10021	Day 0	70-79	1	Placebo	Frequency X Severity:17 Distress:19	2	17	52.3	6	27.99	15	44.4	5.42	9.25	186	61.2	28.8	7.4	1.7	0.9	5.67	2.66	0.68	0.16	0.08	142	4.41	1	62.9	8.1	11	13.8	72	16	0.527	4.64	42	258	53.9	185	97.9	130	11.42	5.94	0.728	80	120	74	103
TR10021	Day 84	70-79	1	Placebo	Frequency X Severity:31 Distress:19	2	15	58.6	13	29.21	14	41.2	5.01	9.43	157	63.8	26	7.8	1.3	1.1	6.02	2.45	0.74	0.12	0.1	142	4.85	0.82	51.2	6.7	11.7	16.8	85	18	0.434	4.56	52	222.5	60.8	141	104	113.6	9.98	6.13	0.955	80	120	72	103
TR10023	Day 0	70-79	1	Active	Frequency X Severity: 45 Distress:30	1	42	17.6	24	24.39	16.4	48.6	5.66	9.75	218	65.1	20.8	11	2.3	0.8	6.35	2.03	1.07	0.22	0.08	144	4.99	1	44.2	5.3	12	17	66	22	0.706	4.22	110	177	42.2	112	116.4	92.6	11.51	5.56	1.86	75	130	83	97
TR10023	Day 84	70-79	1	Active	Frequency X Severity: 31 Distress:19	1	42	13.6	24	24.39	15.8	43.5	5.24	7.17	188	62	24	10.5	2.8	0.7	4.45	1.72	0.75	0.2	0.05	143	4.71	0.95	38	5.2	12.2	18.5	79	20	0.614	4.19	107	190	37.9	129	116.8	114.4	17.07	5.98	1.33	70	120	65	90
TR10026	Day 0	60-69	0	Active	Frequency X Severity:34 Distress:22	2	32	54	9	28.93	13.7	40	4.61	5.1	240	58.8	29.8	9.2	1.6	0.6	3	1.52	0.47	0.08	0.03	139	4.36	0.71	31.3	4.2	11.5	17.2	69	7	0.321	4.34	87	232.1	47	165	98.8	94.3	10.99	5.09	1.23	80	130	67	106
TR10026	Day 84	60-69	0	Active	Frequency X Severity:44 Distress:26	2	26	57.3	10	27.39	13.6	38.5	4.43	6.01	229	59.6	29.1	9.3	1.7	0.3	3.58	1.75	0.56	0.1	0.02	143	4.71	0.72	25.2	3.1	8.2	14.5	87	7	0.277	4.55	88	270	48.7	198	114.1	98.2	11.04	5.47	1.04	80	110	67	92
TR10027	Day 0	60-69	0	Active	Frequency X Severity:14 Distress:16	1	51	16	18	28.67	13.4	40.2	4.87	6.07	295	51.7	37.1	9.2	1.2	0.8	3.14	2.25	0.56	0.07	0.05	141	4.72	0.71	48.1	4.5	17.8	20.7	65	10	0.421	4.28	90	223.8	64.9	148	53.5	96.9	7.62	5.31	0.935	80	120	65	88
TR10027	Day 84	60-69	0	Active	Frequency X Severity:7 Distress:7	1	47	19	22	29.09	13.2	37.6	4.64	6.96	278	54.7	32	9.2	3.7	0.4	3.8	2.23	0.64	0.26	0.03	140	4.2	0.79	21.7	4.8	13.2	18.5	90	10	0.646	4.36	70	237.7	65.8	158	69.2	97.1	11.99	5.64	0.485	80	120	61	95
TR10032	Day 0	70-79	1	Active	Frequency X Severity:6 Distress:4	1.5	40	49.3	10	24.38	14.4	41.4	4.5	7.67	178	43.4	39.9	8.6	6.9	1.2	3.33	3.06	0.66	0.53	0.09	141	4.51	0.85	45	5.2	11.7	13.6	37	11	0.74	4.44	51	155.3	49.3	86	98.3	100.3	5.73	5.74	2.8	110	140	54	93
TR10032	Day 84	70-79	1	Active	Frequency X Severity:12 Distress:5	2	45	56	8	23.67	15	42	4.5	7.21	174	43.7	39	9.3	7.2	0.8	3.15	2.81	0.67	0.52	0.06	143	4.55	0.75	41.7	3.7	25.2	18	57	12	0.526	4.58	41	174.3	48.7	90	180.1	109.1	11.06	5.77	1.66	80	120	51	94
TR10033	Day 0	60-69	0	Placebo	Frequency X Severity:13 Distress:11	1	62	27	17	32.05	14.3	41.8	5.15	9.51	271	42	37.7	6.2	13.6	0.5	3.99	3.59	0.59	1.29	0.05	140	4.1	0.69	37.1	4.8	21.2	18.6	77	26	1.173	4.3	171	214.7	43.3	112	298.5	107.6	20.23	5.66	1.99	120	180	80	109
TR10033	Day 84	60-69	0	Placebo	Frequency X Severity:10 Distress:9	0.5	66	20.3	17	32.46	13.9	39.3	4.87	9.92	278	36.6	42.7	6	14.4	0.3	3.62	4.24	0.6	1.43	0.03	144	4.37	0.72	31.8	5.1	20.2	18.5	73	21	0.997	4.34	178	222.6	47.9	126	244.7	99.7	13.4	6.09	3.27	100	170	85	111
TR10034	Day 0	50-59	0	Active	Frequency X Severity:23 Distress:14	2	54	42.3	11	27.01	12.1	35.2	4.01	5.92	266	63.4	26.9	7.4	2	0.3	3.75	1.59	0.44	0.12	0.02	142	4.85	0.69	34.5	3.2	13.6	22.4	52	7	0.324	4.38	89	215.5	73.3	126	78.7	96.6	4.97	5.75	0.357	100	125	60	81
TR10034	Day 84	50-59	0	Active	Frequency X Severity:11 Distress:5	2	58	36.6	11	26.52	12	34.6	4.04	5.02	234	63.5	28.3	6.2	1.6	0.4	3.19	1.42	0.31	0.08	0.02	141	4.91	0.63	35.4	3.8	8.3	16.6	56	7	0.555	4.38	57	252.6	74.3	167	57.2	94.3	5.88	5.59	0.263	60	100	73	82
TR10035	Day 0	60-69	0	Placebo	Frequency X Severity:3 Distress:6	1	69	14.3	21	20.93	13	37.1	4.3	5.44	174	66.7	24.3	6.1	2	0.9	3.63	1.32	0.33	0.11	0.05	141	4.66	0.84	23.7	5.3	11.8	17.7	54	11	0.637	4.51	91	230.1	64.5	143	112.4	91.2	7.67	5.73	0.952	90	120	51	83
TR10035	Day 84	60-69	0	Placebo	Frequency X Severity:1 Distress:2	0.5	71	11	22	21.4	13.4	37.8	4.42	4.8	176	59.5	30.8	5.8	3.1	0.8	2.85	1.48	0.28	0.15	0.04	139	4.29	0.87	27.1	4.2	9.7	15.4	70	11	0.482	4.7	58	234.5	70.3	138	131.7	84.7	11.78	5.16	1.15	90	160	55	74
TR10036	Day 0	50-59	0	Active	Frequency X Severity:4 Distress:6	1	76	22.3	23	26.29	11.5	32.9	3.96	5.16	271	55.9	32.4	6.6	4.1	1	2.89	1.67	0.34	0.21	0.05	140	4.8	0.79	27.6	4.9	19.3	22.8	96	13	0.721	4.72	115	253.5	39.5	167	232.7	100.5	8.93	5.35	1.05	80	125	65	98
TR10036	Day 84	50-59	0	Active	Frequency X Severity:5 Distress:8	0.5	77	21.3	20	25.53	11.9	34.2	4.17	5.58	228	42.8	37.1	8.2	10.8	1.1	2.39	2.07	0.46	0.6	0.06	139	4.66	0.7	31.1	4.3	9.6	17.9	106	12	0.507	4.88	89	252.5	37.2	173	213.8	115.5	14.16	5.89	0.892	80	125	70	91
TR10037	Day 0	60-69	0	Active	Frequency X Severity:4 Distress:5	1	64	20	19	30.59	13.2	38.7	4.57	4.99	187	57.7	32.5	8.6	0.6	0.6	2.88	1.62	0.43	0.03	0.03	143	4.17	0.69	43.2	5.5	11.9	20.9	88	16	0.553	4.42	222	227.6	65.2	148	73.6	100.4	15.72	5.9	0.848	80	120	81	100
TR10037	Day 84	60-69	0	Active	Frequency X Severity:4 Distress:3	0.5	64	12	18	31.04	12.8	36.8	4.33	4.66	199	57.9	30.7	9.7	1.1	0.6	2.7	1.43	0.45	0.05	0.03	142	3.84	0.64	29.1	3.9	7.1	16.3	94	17	0.289	4.43	92	238.8	58.3	158	115	103.3	13.59	5.35	2.09	90	140	83	105
TR20005	Day 0	60-69	0	Active	Frequency X Severity: 10 Distress:9	0.5	67	12	21	28.91	12.1	33.7	3.94	4.79	239	62.5	28.6	7.3	1	0.6	2.99	1.37	0.35	0.05	0.03	141	3.79	0.76	22		25	17	129	13	0.65	4.3	44	219	52.8	129.6	183	119	12.58	5.56	0.58	75	132	78	98
TR20005	Day 84	60-69	0	Active	Frequency X Severity: 0 Distress: 0	0.5	75	6	26	26.95	11.8	33.9	3.99	6.63	223	66.6	25.5	6.5	0.9	0.5	4.42	1.69	0.43	0.06	0.03	138	4.3	0.77	47	3.8	10	10	145	16	0.45	4.2	41	280	64.2	195.4	102	93	16.51	6.14	0.67	81	146	68	98
TR20013	Day 0	70-79	1	Active	Frequency X Severity:36 Distress:18	1	39	47	12	23.88	13.8	37.2	4.22	8.64	333	69.6	23.4	5.2	1.3	0.5	6.02	2.02	0.45	0.11	0.04	142	5.39	1.16	38		14	13	79	24	0.53	4.4	38	201	41.2	137.8	110	97	8.52	7.83	0.59	65	92	82	98
TR20013	Day 84	70-79	1	Active	Frequency X Severity: 25 Distress: 12	0.5	47	18	25	23.14	12.8	39.4	4.41	7.6	220	66.8	23.8	7	2	0.4	5.08	1.81	0.53	0.15	0.03	143	5.22	0.98	39	6.3	40	23	116	94	0.63	4.9	67	225	55.3	150.1	98	121	3.53	5.67	1.01	72	114	70	94
TR20015	Day 0	60-69	1	Active	Frequency X Severity: 27 Distress:14	0.5	62	18	23	36.44	13.4	40	4.73	6.29	240	61.6	27	8.4	2.5	0.5	3.87	1.7	0.53	0.16	0.03	141	4.86	0.68	25		31	23	102	26	0.45	4	42	216	57.2	141	89	95		5.94	1.06	82	123	83	125
TR20015	Day 84	60-69	1	Active	x			11	28	36.44	13.5	40.2	4.78	4.14	218	57.7	31.2	9.4	1.2	0.5	2.39	1.29	0.39	0.05	0.02	141	4.51	0.71	45	4.5	11	17	94	15	0.3	4.2	95	187	65	106.8	76	115	16.48	5.69	1.08	87	139	77	116
TR20016	Day 0	70-79	0	Placebo	Frequency X Severity: 6 Distress:3	0.5	71	14	25	30.39	12.1	35.6	4.17	8.69	350	63.2	25.2	7.4	3.6	0.6	5.5	2.19	0.64	0.31	0.05	141	4.41	0.78	33		21	16	52	20	0.36	4.4	113	205	67	116	110	117		5.8	1.83	89	131	97	98
TR20016	Day 84	70-79	0	Placebo	Frequency X Severity: 6 Distress:3	0.5	75	8	29	31.63	11.5	35.6	3.99	5.98	326	51	33.6	9.5	5.2	0.7	3.05	2.01	0.57	0.31	0.04	136	4.52	0.75	39	5.3	19	18	61	20	0.52	4.2	261	169	68.9	73.3	134	115	10.35	5.49	2.38	87	156	61	103
TR20021	Day 0	70-79	1	Active	Frequency X Severity:1 Distress: 1	0.5	65	21	26	31.14	11.9	35.5	4.83	6.57	208	77.5	13.4	7.9	0.6	0.6	5.09	0.88	0.52	0.04	0.04	136	5.08	1.29	46	5.1	21	16	75	23	0.32	4.2	167	168	37.8	98.4	159	551		9.45	0.52	86	158	62	117
TR20021	Day 84	70-79	1	Active	Frequency X Severity: 3 Distress: 0	0.5	49	7	25	30.8	13.3	40.6		5.8	186	57.6	31.2	9	1.7	0.5	3.34	1.81	0.52	0.1	0.03	136	4.54	0.73	22	4.6	16	13	51	20	0.4	4.3	80	234	64.9	124.3	224	208	4.88	9.8	0.89	84	164	62	109
TR20032	Day 0	70-79	0	Active	Frequency X Severity:78 Distress: 30	1	28	16	22	28.89	13.2	38.9	4.57	5.27	184	46.3	45.7	6.6	0.8	0.6	2.44	2.41	0.35	0.04	0.03	139	4.2	0.82	30	4.5	14	19	68	19	0.34	4.3	86	272	56.7	175.1	201	83	4.08	5.82	8.54	54	134	69	94
TR20032	Day 84	70-79	0	Active	Frequency X Severity: 36 Distress: 16	1	37	12	19	28.89	12.3	36.2	4.25	4.37	151	44.8	45.3	7.8	1.4	0.7	1.96	1.98	0.34	0.06	0.03	142	4.14	0.85	21	5.9	26	27	81	29	1.87	4.2	91	187	42.9	110.5	168	93	2.12	6.14	3.3	53	128	59	92
TR20041	Day 0	70-79	1	Active	Frequency X Severity: 17 Distress: 9	0.5	53	16	22	26.73	12.8	39.3	4.18	7.95	347	65	22.8	5	6.7	0.5	5.17	1.81	0.4	0.53	0.04	144	4.92	0.89	34	5.4	12	14	98	13	0.34	4.1	76	196	37	130.2	144	113	66.51	5.09	1.08	62	125	83	103
TR20041	Day 84	70-79	1	Active	Frequency X Severity: 17 Distress: 2	0.5	50	12	26	26.73	14	41	4.61	5.79	186	45.6	37.3	8.5	8.1	0.5	2.64	2.16	0.49	0.47	0.03	141	4.26	0.76	32	4.6	9	15	87	10	0.52	4.4	108	192	43.3	114.9	169	97	17.11	5.35	0.86	67	127	85	103
TR20064	Day 0	80-89	1	Active	Frequency X Severity: 0 Distress: 0	1	61	23	17	22.48	14.1	43.8	6.55	8.1	238	54.6	35.6	6.9	2.3	0.6	4.42	2.88	0.56	0.19	0.05	139	5.24	0.84	25	6	15	16	108	16	1.07	4.1	34	157	42.4	90.8	119	96	4.02	6.07	5.93	67	117	69	68
TR20064	Day 84	80-89	1	Active	Frequency X Severity: 2 Distress: 1	0.5	70	20	15	20.96	14.8	46.1	6.86	6.13	205	59.7	30.7	7.7	1.1	0.8	3.66	1.88	0.47	0.07	0.05	140	4.7	1.04	33	6	17	22	123	14	0.8	4.5	54	138	36.9	81.3	99	130	26.05	6.35	6.74	77	120	57	80
TR20075	Day 0	70-79	1	Active	Frequency X Severity: 10 Distress: 6	0.5	60	19	18	26.18	15.3	43.6	5.22	7.39	188	72.3	17.5	8.7	1.1	0.4	5.35	1.29	0.64	0.08	0.03	141	4.51	1.13	30	4.3	17	15	79	19	0.62	4.7	97	164	54.9	90.1	95	117	26.48	10.01	0.79	93	192	99	95
TR20075	Day 84	70-79	1	Active	x			13	25	26.18	15.5	46	5.41	6.88	181	77.6	14.7	6.8	0.6	0.3	5.34	1.01	0.47	0.04	0.02	135	4.29	1.26	29	4.2	24	18	80	24	0.69	4.6	141	233	63.5	143.3	131	375	16.49	10.3	1.87	101	197	107	93
TR20079	Day 0	60-69	1	Active	Frequency X Severity: 53 Distress: 38	1	49	15	20	25.98	14	41.6	5.03	6.95	265	45.7	40.9	7.9	4.9	0.6	3.18	2.84	0.55	0.34	0.04	138	4.11	0.92	32	4.8	14	17	50	24	0.84	4.4	89	192	29.2	116.4	232	102	14.38	6.51	1.42	63	115	85	99
TR20079	Day 84	60-69	1	Active	Frequency X Severity: 16 Distress: 12	0.5	67	8	25	24.78	13.5	42.8	5.05	8.12	244	60.6	25	8.3	5.7	0.4	4.93	2.03	0.67	0.46	0.03	141	4.23	0.92	36	3.6	8	15	61	21	0.5	4.6	124	202	31.8	131.2	195	99	16.83	5.83	1.52	83	125	62	96
TR20084	Day 0	70-79	0	Active	Frequency X Severity: 15 Distress: 15	0.5	61	13	23	26.06	11.6	34.5	4.24	7.25	292	61.7	30.8	5.4	1.7	0.4	4.48	2.23	0.39	0.12	0.03	137	4.64	0.91	35	5.9	9	10	54	17	0.33	4.6	44	260	45.6	142	362	208	25.82	8.22	0.7	64	154	59	90
TR20084	Day 84	70-79	0	Active	Frequency X Severity: 11 Distress: 12	0.5	66	10	21	24.78	11.1	35	4.26	7.29	301	60.4	32.4	5.3	1.4	0.5	4.4	2.36	0.39	0.1	0.04	136	4.76	1.11	52	4.8	5	11	52	17	0.29	4.4	4.8	179	38.6	82.2	291	340	54.44	7.77	0.78	85	167	69	91
TR20093	Day 0	70-79	1	Active	Frequency X Severity: 18 Distress: 10	0.5	72	19	19	24.44	14.1	40	4.24	6.2	143	62.9	22.3	7.7	6.3	0.8	3.9	1.38	0.48	0.39	0.05	139	4.58	0.77	20	5.1	29	32	76	39	1.02	4.4	135	115	31.5	61.5	110	156	40.47	5.42	1.38	80	149	62	82
TR20093	Day 84	70-79	1	Active	Frequency X Severity: 8 Distress: 5	0.5	69	26	17	24	12.5	36.1	3.78	4.23	118	62.7	23.4	8.5	4.7	0.7	2.65	0.99	0.36	0.2	0.03	140	4.75	0.74	30	3.8	14	27	74	32	0.67	4.5	432	115	29.2	65.6	101	148	70.94	4.84	1.3	74	127	68	80
TR20094	Day 0	60-69	0	Active	Frequency X Severity: 10 Distress: 8	0.5	72	13	17	45.2	14.3	43	5.28	7.85	262	45.5	41.3	7.9	4.7	0.6	3.57	3.24	0.62	0.37	0.05	140	4.08	0.67	23	5.5	18	20	112	39	0.38	4.5	98	316	53.8	185.6	383	115	24.29	6.34	1.53	91	154	85	115
TR20094	Day 84	60-69	0	Active	Frequency X Severity: 2 Distress: 0	0.5	67	9	22	43.56	14.1	43	5.14	10.54	247	55.6	36.3	6.5	1.2	0.4	5.85	3.83	0.69	0.13	0.04	141	4.08	0.74	25	4	17	15	111	44	0.45	4.3	53	275	63.7	174.9	182	101	10.19	5.96	1.72	84	121	75	115
TR20095	Day 0	70-79	1	Active	Frequency X Severity: 16 Distress: 10	0.5	53	13	23	35.5	13.1	39.1	4.58	6.69	273	50.1	39	7	3.3	0.6	3.35	2.61	0.47	0.22	0.04	138	4.79	1.24	42	6.8	17	13	70	21	0.55	4.3	49	229	40.6	126.4	310	424	13.65	12.8	1.89	78	163	66	119
TR20095	Day 84	70-79	1	Active	Frequency X Severity: 4 Distress: 0	0.5	47	12	22	36.21	13.3	40.5	4.67	8.4	261	41.9	44.4	7.1	5.8	0.8	3.51	3.73	0.6	0.49	0.07	141	5.33	0.98	40	6.5	10	11	53	15	0.43	4.5	70	187	37.1	123.1	134	133	11.55	8	1.25	76	165	71	118
TR20098	Day 0	70-79	1	Placebo	Frequency X Severity: 39 Distress: 24	1	58	37	13	28.76	14.2	42.1	4.72	12.1	281	56.9	31.5	8.6	2.2	0.8	6.88	3.81	1.04	0.27	0.1	140	4.36	1.11	32	6.2	11	14	67	19	0.59	4.1	121	238	38.6	136.8	313	81	7.96	5.53	1.81	99	189	54	90
TR20098	Day 84	70-79	1	Placebo	Frequency X Severity: 28 Distress: 16	1	54	28	15	27.53	14.8	43.7	4.72	9.75	290	62.3	27.3	6.9	2.7	0.8	6.08	2.66	0.67	0.26	0.08	142	4.49	1.2	35	6.4	6	12	72	17	0.72	4	115	225	36.2	142.6	231	82	9.88	5.49	1.68	104	162	76	93
TR20103	Day 0	50-59	0	Placebo	X	0.5		12	24	38.29	14.2	42	4.54	9.74	351	47.5	44.1	5.5	2.2	0.7	4.62	4.3	0.54	0.21	0.07	142	5.05	0.66	26	6.8	16	14	94	37	0.42	4.2	107	237	31	115.6	541	85	14.04	5.81	0.76	77	136	97	104
TR20103	Day 84	50-59	0	Placebo	Frequency X Severity: 5 Distress: 0	0.5	75	5	24	39.64	14.3	42.9	4.65	9.53	351	53.4	39.8	4.3	2	0.5	5.09	3.79	0.41	0.19	0.05	139	4.42	0.58	23	4.7	16	12	85	56	0.39	4.7	67	250	38	133.6	392	161	30.39	5.83	0.48	90	142	106	107
TR20104	Day 0	60-69	0	Active	Frequency X Severity: 56 Distress: 36	1	43	35	17	33.62	13.9	42.3	4.87	8.47	231	57.8	29.6	7.6	4.3	0.7	4.9	2.51	0.64	0.36	0.06	142	4.32	0.75	24	4.9	21	17	85	16	0.34	4.5	171	295	58.1	219.5	87	92	10.65	5.49	1.78	93	149	79	110
TR20104	Day 84	60-69	0	Active	Frequency X Severity: 9 Distress: 0	1	58	19	15	33.23	13.7	40.5	4.51	8.02	182	65.1	25.4	7.2	2.2	0.1	5.21	2.04	0.58	0.18	0.01	143	4.39	0.7	24	3.5	17	15	89	14	0.45	4.3	114	272	51	197.4	118	109	22.83	5.33	1.02	86	151	85	104
TR20105	Day 0	80-89	1	Active	Frequency X Severity: 11 Distress: 6	1	36	25	20	29.3	12.7	37.3	4.03	6.88	246	57.6	28.8	9.3	3.6	0.7	3.96	1.98	0.64	0.25	0.05	138	4.2	0.74	28	7.4	10	12	54	19	0.38	4.3	100	288	44.8	176.4	334	108	25.54	5.93	0.79	77	165	92	107
TR20105	Day 84	80-89	1	Active	Frequency X Severity: 36 Distress: 30	1	24	14	24	29.69	12.3	37.4	3.98	7.71	277	51.2	32.4	11.3	4.8	0.3	3.95	2.5	0.87	0.37	0.02	139	4.33	0.71	25	6.2	12	15	73	16	0.5	4.3	134	307	49.7	194.9	312	123	34.22	6.12	0.84	87	187	99	108
TR20107	Day 0	60-69	1	Active	Frequency X Severity: 30 Distress: 19	0.5	72	16	19	27.14	14	39.6	4.72	5.85	170	65.8	20.2	7	6.5	0.5	3.85	1.18	0.41	0.38	0.03	143	4.39	0.83	30	4.3	10	14	68	18	1.02	4.2	121	211	46.1	142.7	111	84	3.03	5.16	1.49	74	139	67	95
TR20107	Day 84	60-69	1	Active	X			12	20	28.63	14.4	41.7	4.94	6.35	174	65.7	18.9	7.4	7.4	0.6	4.17	1.2	0.47	0.47	0.04	141	3.92	0.8	23	3.9	11	16	84	22	0.86	4.4	114	216	46	140	150	105	27.39	5.14	3.37	57	139	70	102
TR20109	Day 0	60-69	0	Placebo	Frequency X Severity: 42 Distress: 23		75	13	25	26.03	11.9	36	4.47	8.13	190	65.5	19.4	11.1	3.3	0.7	5.32	1.58	0.9	0.27	0.06	138	3.53	0.65	31	4.4	19	17	108	8	0.19	4.4	72	183	70	94	95	106	19.77	5.67	0.88	78	171	66	95
TR20109	Day 84	60-69	0	Placebo	Frequency X Severity: 0 Distress: 0		72	7	24	26.03	11.5	37.4	4.6	8.06	263	60.6	24.1	12.3	2.9	0.1	4.89	1.94	0.99	0.23	0.01	142	3.79	0.69	41	5	14	14	91	7	0.18	4.5	61	225	66.1	138.1	104	86	7.72	6.62	0.76	104	149	68	94
TR20114	Day 0	60-69	1	Active	Frequency X Severity: 6 Distress: 5	0.5	68	20	22	28.25	11.9	37.7	5.47	7.17	203	64.1	25.5	8.5	1.5	0.4	4.59	1.83	0.61	0.11	0.03	141	4.74	0.9	41	6.6	19	19	88	17	0.52	3.8	92	173	36.3	83.7	265	86	25.16	6.5	1.07	81	166	52	89
TR20114	Day 84	60-69	1	Active	Frequency X Severity: 9 Distress: 0	0.5	68	10	19	28.25	13.2	42.1	6.25	4.88	210	67.3	20.9	9.6	1.6	0.6	3.28	1.02	0.47	0.08	0.03	138	4.06	0.81	25	5.7	17	20	107	15	0.67	4.3	98	178	33.9	100.5	218	96	3.92	5.99	0.8	73	154	50	93
TR20117	Day 0	60-69	1	Placebo	Frequency X Severity: 52 Distress: 24	2	35	60	7	22.03	12.2	38.5	3.83	8.45	333	66.7	22	8.2	2.4	0.7	5.64	1.86	0.69	0.2	0.06	143	4.11	0.84	26	6.5	20	21	64	18	1.88	4	29	141	59.3	58.3	117	107	16.12	5.05	0.52	79	122	81	71
TR20117	Day 84	60-69	1	Placebo	Frequency X Severity: 48 Distress: 27	2	17	47	8	21.63	14.2	42.5	4.53	3.77	212	46.2	35.8	14.3	3.2	0.5	1.74	1.35	0.54	0.12	0.02	139	4.39	0.84	23	4.2	10	15	59	16	1.26	3.7	17	111	35.2	56	99	126	13.22	5.26	1	72	121	82	78
TR20118	Day 0	60-69	0	Active	X	0.5		24	20	43.51	12.8	39.2	4.79	6.07	223	52.9	34.3	9.1	3	0.7	3.22	2.08	0.55	0.18	0.04	142	4.1	0.77	26	5.7	16	14	61	24	0.94	4.1	65	165	79.6	74.2	56	97	20	6.08	1.09	74	145	70	112
TR20118	Day 84	60-69	0	Active	Frequency X Severity: 7 Distress: 8	0.5	72	12	20	41.93	13.4	40.2	4.89	6.19	231	51.7	35.1	9	3.4	0.8	3.2	2.17	0.56	0.21	0.05	140	3.68	0.7	41	5	12	14	60	20	0.87	4.5	81	168	74.9	80.3	64	97	14.25	5.42	1.74	79	138	67	114
TR20119	Day 0	70-79	1	Active	Frequency X Severity: 29 Distress: 16	0.5	70	14	26	33.25	15	42.5	4.56	5.11	166	58.7	28.6	12.1	0.2	0.4	3	1.46	0.62	0.01	0.02	144	4.46	0.76	39	4.7	13	15	92	17	2.54	4.4	130	176	38.1	89.5	242	102	160.95	5.73	0.59	70	128	61	107
TR20119	Day 84	70-79	1	Active	Frequency X Severity: 24 Distress: 8	0.5	63	8	26	34.05	14.7	41.2	4.47	4.88	166	61.6	27.5	10.5	0.4	0	3.01	1.34	0.51	0.02	0	141	4.68	0.68	36	3.4	10	18	91	19	1.75	4.8	179	195	35.5	118.7	204	78	13.75	5.54	1.2	68	133	61	110
[truncated: 1 more columns]
