# Supplementary material for: Combined metabolic activators improve cognitive functions in Alzheimer’s disease patients: a randomised, double-blinded, placebo-controlled phase-II trial
Source: Transl Neurodegener. 2023 Jan 26;12:4. doi: 10.1186/s40035-023-00336-2 (PMC9879258; doi:10.1186/s40035-023-00336-2)
Supplement: Supplementary file 4 — Additional file 4: Dataset S2. Statistical analysis of clinical indicators between different visits or groups. [file 40035_2023_336_MOESM4_ESM.xlsx]

## Sheet: Title
Dataset S2. Statistical analysis of clinical indicators between different visits or groups.

## Sheet: AD_all_patients
	DIFFERENCE ANALYSIS BETWEEN GROUPS/VISITS																		EFFECT SIZE BETWEEN GROUPS/VISITS																											POINT ESTIMATES
	PLACEBO						CMA						CMA vs PLACEBO						EFFECT SIZE BETWEEN GROUPS									CMA									PLACEBO									CMA Visit 1			CMA Visit 2
Measurements	Log2FoldChange (Day28 vs Day0 - Placebo)	Log2FoldChange (Day84 vs Day0 - Placebo)	Log2FoldChange (Day84 vs Day28 - Placebo)	P value (Day28 vs Day0 - Placebo)	P value (Day84 vs Day0 - Placebo)	P value (Day84 vs Day28 - Placebo)	Log2FoldChange (Day28 vs Day0 - CMA)	Log2FoldChange (Day84 vs Day0 - CMA)	Log2FoldChange (Day84 vs Day28 - CMA)	P value (Day28 vs Day0 - CMA)	P value (Day84 vs Day0 - CMA)	P value (Day84 vs Day28 - CMA)	Log2FoldChange (CMA vs Placebo - Day0)	Log2FoldChange (CMA vs Placebo - Day28)	Log2FoldChange (CMA vs Placebo - Day84)	P value (CMA vs Placebo - Day0)	P value (CMA vs Placebo - Day28)	P value (CMA vs Placebo - Day84)	(CMA vs Placebo-Day0) effect_size	(CMA vs Placebo-Day0) lower	(CMA vs Placebo-Day0) upper	(CMA vs Placebo-Day28) effect_size	(CMA vs Placebo-Day28) lower	(CMA vs Placebo-Day28) upper	(CMA vs Placebo-Day84) effect_size	(CMA vs Placebo-Day84) lower	(CMA vs Placebo-Day84) upper	Day28 vs Day0 effect_size	Day28 vs Day0 lower	Day28 vs Day0 upper	Day84 vs Day0 effect_size	Day84 vs Day0 lower	Day84 vs Day0 upper	Day84 vs Day28 effect_size	Day84 vs Day28 lower	Day84 vs Day28 upper	Day28 vs Day0 effect_size	Day28 vs Day0 lower	Day28 vs Day0 upper	Day84 vs Day0 effect_size	Day84 vs Day0 lower	Day84 vs Day0 upper	Day84 vs Day28 effect_size	Day84 vs Day28 lower	Day84 vs Day28 upper	mean value	CI lower bound	CI upper bound	mean value
ADAS-COG	-0.158617	-0.191177	-0.0325607	0.00927758	0.00101948	0.185376	-0.32717	-0.370595	-0.0434255	3.2222e-07	1.31071e-05	0.106187	-0.199924	-0.368477	-0.379342	0.316539	0.111055	0.178985	-0.260684	-0.778199	0.256831	-0.41714	-0.937605	0.103325	-0.372545	-0.924949	0.179858	-0.43245	-0.582917	-0.281984	-0.495914	-0.705765	-0.286063	-0.126579	-0.27956	0.0264018	-0.156494	-0.267413	-0.045574	-0.228459	-0.34936	-0.107558	-0.0836025	-0.206977	0.0397716	22.8809	19.8768	25.8849	18.2383
ADCS-ADL	-0.0238691	-0.0361823	-0.0123133	1	0.332128	0.793851	0.0618014	0.00160866	-0.0601927	0.103835	0.745458	0.197459	-0.0224757	0.0631947	0.0153152	0.829538	0.556602	0.899312	-0.0575587	-0.589829	0.474711	0.162864	-0.388947	0.714675	0.0364234	-0.538657	0.611504	0.17222	-0.0352104	0.37965	0.0413231	-0.210976	0.293622	-0.155343	-0.392555	0.0818699	0	-0.184326	0.184326	-0.072164	-0.219258	0.0749303	-0.0172512	-0.149506	0.115003	55.7907	51.4975	60.0839	58.2326
Alanine aminotransferase (ALT) (IU/L)	-0.0156631	-0.115171	-0.0995079	0.568674	0.33874	0.672673	-0.176099	-0.37729	-0.201192	0.197151	0.0117842	0.0991799	-0.264708	-0.425144	-0.526827	0.232873	0.106921	0.0378353	-0.31099	-0.829307	0.207327	-0.454478	-1.01618	0.107228	-0.595088	-1.16636	-0.0238115	-0.207494	-0.525703	0.110715	-0.534201	-0.964037	-0.104366	-0.175771	-0.384268	0.032727	-0.0412651	-0.185457	0.102927	-0.0939982	-0.288403	0.100406	-0.0497493	-0.285687	0.186189	14.2979	12.0038	16.592	13.4146
Albumin (g/dL)	-0.00700095	0.0115726	0.0185735	0.826912	0.491193	0.803802	0.011488	0.0108174	-0.00067068	0.156642	0.228198	0.752067	-0.0244412	-0.00595216	-0.0251964	0.238022	0.740949	0.263034	-0.308659	-0.828894	0.211576	-0.09219	-0.647978	0.463598	-0.314962	-0.875911	0.245986	0.220084	-0.0869359	0.527103	0.207935	-0.133836	0.549705	-0.0450406	-0.327308	0.237226	0.0604389	-0.492528	0.613406	0.186637	-0.356646	0.72992	0.0625551	-0.443158	0.568268	4.33413	4.26745	4.40081	4.36878
Alkaline phosphatase (ALP) (IU/L)	0.0186098	0.0295356	0.0109258	0.479312	0.121318	0.161881	0.0547305	0.0885667	0.0338362	0.128763	0.00837947	0.0949106	0.012724	0.0488448	0.0717551	0.899097	0.68992	0.553878	0.0329961	-0.484579	0.550571	0.111279	-0.444626	0.667184	0.165916	-0.392857	0.72469	0.128528	-0.0370324	0.294088	0.242162	0.066054	0.41827	0.138125	-0.0231293	0.29938	-0.0864815	-0.329717	0.156754	0.237097	-0.0627494	0.536943	0.24713	-0.101107	0.595367	75.8478	69.9224	81.7732	78.7805
Aspartate aminotransferase (AST) (IU/L)	0.0338588	-0.0420795	-0.0759383	0.735454	0.531616	0.445389	-0.0588933	-0.103409	-0.0445158	0.259655	0.102919	0.159633	-0.150897	-0.243649	-0.212226	0.256223	0.0837388	0.0889035	-0.295818	-0.813878	0.222242	-0.488355	-1.05101	0.0742994	-0.482235	-1.04721	0.0827386	-0.179501	-0.494415	0.135413	-0.258379	-0.57149	0.0547317	-0.186093	-0.446625	0.0744381	0.0426994	-0.209771	0.29517	-0.0664622	-0.278024	0.1451	-0.141724	-0.512876	0.229428	17.0681	15.8004	18.3358	16.3854
Basophil Absolute (cells/nL)	0.0485655	-0.0487317	-0.0972972	1	0.359706	0.253862	-0.0426336	-0.326767	-0.284133	0.376637	0.00395504	0.0136887	-0.166948	-0.258147	-0.444983	0.33904	0.221589	0.0276783	-0.248751	-0.766096	0.268595	-0.342913	-0.901969	0.216142	-0.629612	-1.19949	-0.0597323	-0.0784306	-0.253275	0.0964137	-0.399174	-0.668717	-0.129631	-0.306125	-0.546744	-0.0655059	0	-0.20259	0.20259	-0.193317	-0.614324	0.227691	-0.220153	-0.603644	0.163338	0.0417021	0.0358212	0.047583	0.0404878
Basophil%	0.033717	0.0916643	0.0579473	0.697168	0.936457	0.655945	0.0629759	-0.227386	-0.290362	0.6206	0.0117109	0.0120096	-0.00892484	0.0203341	-0.327976	0.952972	0.921396	0.0985237	-0.0152917	-0.530915	0.500331	0.0275047	-0.528051	0.58306	-0.467957	-1.03252	0.0966085	0.0445057	-0.13312	0.222131	-0.312349	-0.55311	-0.0715875	-0.347591	-0.617007	-0.0781744	0.0491505	-0.203082	0.301383	0.0171952	-0.414197	0.448588	-0.092458	-0.508759	0.323843	0.623404	0.543377	0.703431	0.65122
Body Mass Index (BMI)	0.0249401	-0.0043912	-0.0293313	0.534891	0.07045	0.0385642	-0.0112175	-0.0127047	-0.00148724	0.003226	0.000375229	0.175959	0.0822934	0.0461358	0.0739799	0.234146	0.525081	0.308477	0.310135	-0.208167	0.828437	0.174286	-0.371536	0.720109	0.286316	-0.274111	0.846743	-0.0547747	-0.0897709	-0.0197786	-0.104187	-0.157595	-0.0507789	-0.0379769	-0.0928463	0.0168926	-0.0366706	-0.154258	0.0809168	0.168771	-0.0104886	0.348032	0.0967813	0.00941124	0.184151	29.0353	27.5332	30.5375	28.8104
CDR	-0.146422	0.00558103	0.152003	0.103603	0.331333	0.331333	-0.0480215	0.103288	0.151309	0.411935	0.0434755	0.535904	-0.355875	-0.257475	-0.258169	0.0945461	0.303331	0.332367	-0.415051	-0.945869	0.115766	-0.225702	-0.757194	0.305789	-0.300072	-0.874817	0.274673	-0.0924269	-0.264379	0.0795251	-0.166473	-0.315814	-0.0171312	-0.0528784	-0.237552	0.131795	-0.20048	-0.402627	0.0016678	-0.0821237	-0.19677	0.0325228	0.0828814	-0.0854983	0.251261	0.815217	0.686093	0.944341	0.784091
Creatine Kinase (CK) (U/L)	0.112605	0.249872	0.137267	0.458951	0.188948	0.312795	-0.130053	-0.135701	-0.00564843	0.830025	0.654644	0.780677	0.352324	0.109666	-0.033249	0.29925	0.709217	0.90514	0.271213	-0.24841	0.790836	0.104002	-0.451855	0.65986	-0.0333521	-0.591322	0.524618	-0.0468973	-0.479152	0.385357	-0.0897999	-0.487194	0.307595	-0.0624766	-0.506995	0.382042	0.103185	-0.174061	0.380431	0.205506	-0.102947	0.513959	0.16202	-0.156843	0.480883	103.348	75.9274	130.768	94.439
Creatinine (mg/dL)	0.0940965	-0.0257751	-0.119872	0.0650606	0.535084	0.0186381	-0.0571859	-0.083665	-0.0264791	0.637054	0.163122	0.466061	-0.028043	-0.179325	-0.0859329	0.703088	0.0210249	0.300493	-0.0988836	-0.614774	0.417006	-0.65833	-1.22674	-0.0899216	-0.291127	-0.851638	0.269384	-0.0382066	-0.198185	0.121772	-0.178418	-0.43028	0.0734433	-0.0572023	-0.212137	0.0977319	0.225184	-0.0101778	0.460545	0.071873	-0.158924	0.30267	-0.243863	-0.435452	-0.0522734	0.861277	0.812094	0.910459	0.827805
Diastolic blood pressure (mmHg)	-0.0143105	-0.0375577	-0.0232473	0.30364	0.657244	0.576159	-0.00314344	-0.014972	-0.0118286	0.833389	0.494138	0.632457	-0.0692666	-0.0580996	-0.0466809	0.202395	0.265133	0.466295	-0.333758	-0.854448	0.186931	-0.307658	-0.85726	0.241943	-0.20613	-0.770545	0.358286	-0.0340659	-0.354082	0.285951	-0.123145	-0.479803	0.233512	-0.0855868	-0.439927	0.268753	-0.170576	-0.499639	0.158487	-0.0952681	-0.524472	0.333936	0.128986	-0.333906	0.591878	79.2391	75.9615	82.5167	79.0667
Eosinophil Absolute (cells/nL)	0.118395	0.198565	0.0801703	0.886495	0.356647	0.355253	-0.0279621	0.159665	0.187627	0.72015	0.351796	0.054807	-0.203807	-0.350164	-0.242708	0.559038	0.299223	0.550826	-0.15169	-0.66795	0.364571	-0.290706	-0.848772	0.267361	-0.167199	-0.725986	0.391587	-0.0336848	-0.219534	0.152165	0.116401	-0.130335	0.363138	0.177891	-0.00208326	0.357865	-0.00628946	-0.0943949	0.081816	0.048586	-0.0556306	0.152803	0.0472226	-0.0539357	0.148381	0.176809	0.140645	0.212972	0.173415
Eosinophil%	0.155222	0.282491	0.127269	0.487062	0.129921	0.273152	0.0733369	0.282755	0.209418	0.615031	0.0565557	0.0526844	-0.0134619	-0.0953467	-0.0131973	0.963585	0.759553	0.969096	-0.0118379	-0.527458	0.503782	-0.0853442	-0.641096	0.470407	-0.0108422	-0.568782	0.547097	0.0433204	-0.126844	0.213485	0.222806	-0.00570487	0.451317	0.19206	-0.000689437	0.38481	0.0399465	-0.0742744	0.154167	0.125337	-0.0354633	0.286138	0.0933446	-0.0746035	0.261293	2.58936	2.08988	3.08884	2.72439
Gamma-Glutamyl Transferase (GGT) (U/L)	0.271061	0.0814436	-0.189617	0.146519	0.103551	0.714896	0.107504	-0.0334696	-0.140973	0.449192	0.99021	0.851257	-0.229399	-0.392956	-0.344312	0.293781	0.130785	0.239444	-0.274327	-0.793998	0.245344	-0.425369	-0.986313	0.135575	-0.331232	-0.892499	0.230036	0.116979	-0.188703	0.422662	0.00183949	-0.294702	0.298381	-0.0164373	-0.18999	0.157116	0.106664	-0.0362983	0.249627	0.124003	-0.02322	0.271227	-0.0230721	-0.149661	0.103517	20.2391	16.929	23.5493	21.8049
Glucose (mg/dL)	0.0148136	0.196418	0.181605	0.994536	0.10163	0.0721813	-0.00795685	-0.0113557	-0.00339883	0.374759	0.971829	0.970425	0.245428	0.222657	0.0376538	0.294548	0.191878	0.844671	0.272911	-0.244786	0.790608	0.366457	-0.193097	0.926011	0.0548381	-0.503189	0.612865	0.155146	-0.190883	0.501175	-0.00640021	-0.364904	0.352103	0.00330153	-0.173035	0.179638	-0.000661166	-0.193762	0.19244	0.263277	-0.0515524	0.578107	0.258685	-0.0189851	0.536356	125.355	101.085	149.626	124.666
HbA1c %	-0.0315034	-0.013062	0.0184414	0.0637222	0.684846	0.187059	-0.0675157	-0.0563085	0.0112073	0.0388202	0.183679	0.81349	0.090113	0.0541006	0.0468665	0.280493	0.458349	0.524469	0.282064	-0.237729	0.801856	0.20719	-0.349632	0.764011	0.178435	-0.380469	0.73734	-0.144495	-0.279731	-0.00925891	-0.133325	-0.330297	0.0636462	0.0189491	-0.14005	0.177948	-0.194825	-0.396704	0.00705428	-0.0447288	-0.264753	0.175295	0.149529	-0.0725921	0.371649	6.32043	5.88135	6.75951	6.03146
Hematocrit%	0.0080505	-0.0125625	-0.020613	0.982993	0.778889	0.872619	-0.00413036	-0.0219892	-0.0178589	0.466939	0.712209	0.297984	-0.0020324	-0.0142133	-0.0114591	0.951633	0.717569	0.747531	-0.0157278	-0.531351	0.499895	-0.100876	-0.656714	0.454963	-0.0901238	-0.648307	0.468059	-0.055655	-0.206568	0.0952578	-0.0376482	-0.239425	0.164129	-0.0893121	-0.258251	0.0796272	-0.0041291	-0.391567	0.383309	0.0374434	-0.229092	0.303979	0.0226337	-0.260819	0.306086	39.7894	38.7667	40.8121	39.6756
Hemoglobin (g/dL)	0.0201042	-0.0237023	-0.0438065	0.658389	0.924637	0.393453	-0.00744021	-0.0303282	-0.022888	0.145901	0.151081	0.126502	-0.00297161	-0.030516	-0.00959755	0.933426	0.465735	0.80534	-0.0216603	-0.53729	0.493969	-0.203784	-0.760563	0.352995	-0.0689849	-0.627066	0.489096	-0.108473	-0.254459	0.0375125	-0.133778	-0.316452	0.0488962	-0.124563	-0.283887	0.0347605	0.0706313	-0.248399	0.389661	-0.0120409	-0.266613	0.242531	-0.0920609	-0.306496	0.122374	13.5085	13.1556	13.8614	13.439
High Density Lipoprotein (HDL) (mg/dL)	-0.0242389	0.0316233	0.0558622	0.697796	0.381626	0.375691	-0.0109973	-0.0186509	-0.00765355	0.155761	0.836525	0.459954	-0.0786657	-0.0654241	-0.12894	0.373673	0.51132	0.207077	-0.231355	-0.748467	0.285758	-0.183407	-0.73995	0.373136	-0.355567	-0.91734	0.206206	-0.0916698	-0.218031	0.0346912	-0.0197314	-0.208857	0.169394	0.0520483	-0.0869801	0.191077	0.0530305	-0.219739	0.3258	0.125268	-0.15911	0.409647	0.10599	-0.131766	0.343746	51.4787	47.92	55.0375	51.0878
Hip circumference (cm)	0.0281029	0.0182911	-0.00981172	0.32582	0.118409	0.367464	-0.00848702	-0.0234639	-0.0149769	0.411492	0.0909693	0.255492	0.0771019	0.040512	0.0353468	0.0429394	0.27567	0.341697	0.53506	0.00947166	1.06065	0.3009	-0.248585	0.850385	0.267152	-0.292953	0.827257	-0.0656475	-0.223158	0.0918634	-0.159716	-0.344345	0.0249134	-0.110188	-0.300848	0.0804724	0.132435	-0.134626	0.399496	0.167309	-0.0410628	0.37568	-0.127971	-0.410364	0.154422	104.435	101.506	107.363	103.822
Insulin (mIU/L)	-0.0297178	0.618226	0.647943	0.523873	0.186206	0.130397	0.280817	-0.0284001	-0.309217	0.326261	0.952102	0.314871	0.648221	0.958757	0.00159572	0.238744	0.0277273	0.996744	0.315464	-0.217429	0.848358	0.626645	0.0594337	1.19386	0.00114217	-0.556794	0.559078	0.198124	-0.202524	0.598772	-0.0129026	-0.438027	0.412222	-0.170584	-0.50665	0.165482	-0.105696	-0.436668	0.225277	0.426947	-0.230983	1.08488	0.577082	-0.218375	1.37254	19.3986	11.8368	26.9604	23.5671
Low Density Lipoprotein (LDL) (mg/dL)	-0.00491686	0.0166151	0.0215319	0.994995	0.473461	0.616706	-0.0836254	0.061598	0.145223	0.0823337	0.201597	0.0423892	-0.0655127	-0.144221	-0.0205299	0.593221	0.287186	0.888309	-0.138654	-0.654808	0.3775	-0.298118	-0.856315	0.260079	-0.0393067	-0.59729	0.518676	-0.125807	-0.266855	0.01524	0.115723	-0.0622372	0.293683	0.192837	0.00858044	0.377093	-0.00126693	-0.405235	0.402701	0.0913659	-0.162225	0.344957	0.0903129	-0.271282	0.451908	130.557	118.296	142.819	123.205
Lymphocyte Absolute (cells/nL)	0.0910553	-0.0361457	-0.127201	0.506083	0.746886	0.265744	0.0141995	0.00401973	-0.0101798	0.880202	0.859688	0.545323	-0.24884	-0.325696	-0.208675	0.0560039	0.0164753	0.138185	-0.502376	-1.02501	0.0202585	-0.685488	-1.25497	-0.116009	-0.418962	-0.982218	0.144294	-0.0223137	-0.315109	0.270481	-0.0270664	-0.329942	0.275809	-0.0603584	-0.257648	0.136931	0.0641714	-0.127839	0.256182	-0.0360326	-0.259076	0.187011	-0.132394	-0.367305	0.102516	1.86255	1.68807	2.03704	1.88098
Lymphocyte%	0.0568224	0.03271	-0.0241125	0.307587	0.477081	0.578119	0.061003	0.0660666	0.00506362	0.562867	0.477265	0.322511	-0.0484046	-0.044224	-0.0150479	0.625184	0.664207	0.884495	-0.126781	-0.642847	0.389285	-0.121098	-0.677071	0.434875	-0.0406584	-0.598645	0.517328	0.0537562	-0.129731	0.237244	0.0786657	-0.139907	0.297239	-0.0958905	-0.28691	0.0951292	0.167387	-0.158164	0.492938	0.122315	-0.220578	0.465209	-0.105378	-0.484995	0.27424	29.2255	26.9067	31.5443	30.4878
Mini Mental	0.07803	0.107984	0.0299545	0.0428375	0.0218242	0.43571	0.0872771	0.0476621	-0.039615	0.0148082	0.120181	0.921248	0.115184	0.124431	0.0548619	0.224656	0.249162	0.627157	0.316591	-0.201824	0.835005	0.30517	-0.221486	0.831826	0.133735	-0.415002	0.682472	0.231868	0.0475876	0.416149	0.190884	-0.0504727	0.432241	-0.00913496	-0.191909	0.173639	0.206295	0.0114871	0.401102	0.237336	0.0423214	0.43235	0.077806	-0.120427	0.276039	19.4468	18.243	20.6507	20.6596
Monocyte Absolute (cells/nL)	0.102788	0.0148748	-0.0879134	0.609357	0.975278	0.56771	0.020783	-0.0492115	-0.0699945	0.522827	0.783846	0.346029	-0.138699	-0.220704	-0.202785	0.246954	0.0847382	0.139528	-0.301717	-0.819875	0.216442	-0.486744	-1.04935	0.075864	-0.417512	-0.980731	0.145708	0.0750112	-0.156873	0.306895	-0.0333738	-0.273992	0.207244	-0.0999076	-0.309033	0.109218	0.0794839	-0.230969	0.389937	0.00463183	-0.294315	0.303579	-0.0796029	-0.35828	0.199074	0.534681	0.488206	0.581156	0.542439
Monocyte%	0.0604064	0.0873064	0.0269	0.327822	0.362307	0.858333	0.122634	0.0657382	-0.0568962	0.0042302	0.0316675	0.197223	-0.000520359	0.0617077	-0.0220885	0.99502	0.519671	0.825746	-0.00161825	-0.517235	0.513998	0.179782	-0.376721	0.736286	-0.0616249	-0.619676	0.496427	0.350992	0.113762	0.588221	0.238284	0.022431	0.454137	-0.153947	-0.388902	0.0810078	0.124485	-0.127486	0.376456	0.165775	-0.196377	0.527927	0.0381258	-0.390808	0.46706	8.04255	7.5302	8.55491	8.7561
Neutrophil Absolute (cells/nL)	0.0262412	-0.075313	-0.101554	0.757015	0.570801	0.772794	-0.134316	-0.162875	-0.0285593	0.0968845	0.0465495	0.972582	-0.110399	-0.270956	-0.197961	0.305892	0.0376905	0.128027	-0.266529	-0.784131	0.251072	-0.590284	-1.15619	-0.0243762	-0.430306	-0.993853	0.13324	-0.19286	-0.42071	0.0349889	-0.309692	-0.61672	-0.00266345	0.0043233	-0.244763	0.25341	-0.0473756	-0.35339	0.258639	-0.117707	-0.532555	0.297141	-0.0612074	-0.486796	0.364381	3.9866	3.67189	4.3013	3.6322
Neutrophil%	-0.154846	-0.153103	0.0017423	0.232081	0.265069	0.852818	-0.0527937	-0.0546929	-0.00189921	0.171098	0.176567	0.417328	-0.0828304	0.0192217	0.0155801	0.364874	0.751618	0.804313	0.126372	-0.389691	0.642435	0.0882571	-0.46751	0.644024	0.0693567	-0.488726	0.627439	-0.137803	-0.335502	0.0598953	-0.172529	-0.423939	0.0788804	0.0851244	-0.122097	0.292346	-0.201597	-0.523294	0.1201	-0.202953	-0.599806	0.1939	0.0409244	-0.402061	0.48391	59.5191	57.1582	61.8801	57.3805
Platelet (cells/nL)	0.0245462	0.00614425	-0.018402	0.752164	0.828355	0.473439	-0.0961004	-0.121827	-0.0257261	0.00423649	0.000980921	0.800845	-0.111852	-0.232498	-0.239822	0.171435	0.00898164	0.00820769	-0.357111	-0.876285	0.162063	-0.750368	-1.32257	-0.178164	-0.763189	-1.33859	-0.187789	-0.273548	-0.45635	-0.0907461	-0.388148	-0.612933	-0.163364	-0.0204048	-0.18053	0.13972	0.0309472	-0.164835	0.226729	-0.0363883	-0.371965	0.299188	-0.103037	-0.389937	0.183864	226.681	212.149	241.212	212.073
Potassium (mmol/L)	0.00745661	-0.0153201	-0.0227767	0.238297	0.479347	0.200632	-0.761925	-0.754591	0.00733487	0.306106	0.306683	0.756916	0.74575	-0.0236316	0.00647997	0.482531	0.489222	0.856964	0.287048	-0.23087	0.804966	-0.193154	-0.749806	0.363499	0.0504474	-0.507566	0.608461	-0.317697	-0.543716	-0.091678	-0.293821	-0.590088	0.00244536	0.0484442	-0.261445	0.358334	0.302086	-0.211523	0.815696	-0.168604	-0.645321	0.308113	-0.516056	-1.35416	0.322051	4.55596	4.44649	4.66542	4.39634
Pulse (beats per minute)	-0.0129898	-0.0395205	-0.0265306	0.508345	0.758019	0.675664	0.0166739	-0.0219717	-0.0386456	0.312791	0.653615	0.209897	0.0104101	0.0400739	0.0279589	0.863253	0.574677	0.677445	0.0448209	-0.47278	0.562422	0.154352	-0.393234	0.701939	0.116984	-0.44389	0.677857	0.0894408	-0.0849797	0.263861	-0.0538643	-0.291217	0.183489	-0.15819	-0.406748	0.0903669	-0.0932017	-0.373902	0.187499	-0.0664016	-0.497387	0.364583	0.108082	-0.410738	0.626902	73.3913	70.2726	76.51	74.2444
Red Blood Cells ( × 10 6/uL)	0.00189611	-0.0132228	-0.0151189	0.885442	0.848322	0.930788	-0.0101268	-0.0260142	-0.0158874	0.611228	0.452946	0.178584	0.0205266	0.00850367	0.00773517	0.624266	0.860633	0.871696	0.127118	-0.38895	0.643187	0.0489421	-0.506663	0.604547	0.0453921	-0.515123	0.605907	-0.0308188	-0.150555	0.0889171	-0.0527774	-0.191493	0.0859379	-0.0883445	-0.216955	0.0402657	-0.0254987	-0.379441	0.328444	0.0253255	-0.239425	0.290076	0.0133423	-0.295181	0.321866	4.70511	4.55108	4.85913	4.6722
Sistolic blood pressure (mmHg)	-0.0320582	0.0140519	0.0461101	0.369304	0.689671	0.0933208	-0.0433537	-0.0402664	0.00308728	0.094021	0.0950387	0.597566	-0.0101599	-0.0214553	-0.0644782	0.85138	0.692671	0.297645	-0.0487572	-0.566369	0.468854	-0.108639	-0.655883	0.438605	-0.295435	-0.861247	0.270377	-0.233615	-0.508542	0.0413125	-0.186694	-0.405709	0.0323211	0.0661249	-0.181632	0.313882	-0.158533	-0.509874	0.192808	0.11237	-0.450995	0.675734	0.381231	-0.0687483	0.83121	141.5	135.916	147.084	137.311
Sodium (mmol/L)	-0.00742224	-0.00957793	-0.00215569	0.0916998	0.129821	0.430987	0.0240801	0.0300612	0.00598105	0.404753	0.301972	0.102935	-0.038507	-0.0070046	0.00113214	0.386515	0.301301	0.870937	-0.414643	-0.93505	0.105764	-0.289447	-0.847492	0.268598	0.045472	-0.512527	0.603471	-0.229551	-0.517721	0.0586187	0.0896326	-0.247926	0.427192	0.287024	-0.0617972	0.635845	-0.465557	-1.02352	0.092401	-0.486379	-1.14349	0.170732	-0.275513	-0.983831	0.432805	140.894	140.3	141.487	140.317
Total Bilirubin (mg/dL)	0.0425156	-0.210629	-0.253145	0.783558	0.0679778	0.0581145	-0.0268465	2.99426	3.02111	0.32822	0.332927	0.110668	0.0610665	-0.00829554	3.26596	0.787149	0.968861	0.49254	0.0702778	-0.447406	0.587962	-0.0108805	-0.566417	0.544656	0.208404	-0.350852	0.767661	-0.102382	-0.308783	0.104018	-0.130317	-0.416534	0.155899	-0.18439	-0.410992	0.0422128	-0.044161	-0.365533	0.277211	-0.203786	-0.418825	0.0112534	-0.181351	-0.363372	0.000670482	0.657239	0.542329	0.772149	0.645122
Total cholesterol (mg/dL)	-0.0213014	0.00953059	0.030832	0.73679	0.341901	0.349221	-0.0526682	0.0295907	0.0822589	0.0293012	0.529414	0.0954718	-0.0508096	-0.0821765	-0.0307495	0.553366	0.392747	0.755651	-0.15389	-0.670169	0.362389	-0.23897	-0.796217	0.318276	-0.0871252	-0.645292	0.471042	-0.136843	-0.257877	-0.0158101	0.0619471	-0.132587	0.256481	0.151663	-0.0258812	0.329208	-0.0595961	-0.413991	0.294798	0.106639	-0.115536	0.328815	0.163829	-0.184743	0.512402	214.37	200.009	228.731	206.685
Triglycerides (mg/dL)	-0.0864218	-0.0994468	-0.013025	0.142359	0.55236	0.410361	-0.0600941	-0.0315175	0.0285766	0.73823	0.673149	0.900292	0.0634973	0.0898251	0.131427	0.799777	0.736882	0.671475	0.0657808	-0.449957	0.581518	0.0936939	-0.462103	0.64949	0.118785	-0.43958	0.677151	-0.0384506	-0.265911	0.18901	-0.0471429	-0.268082	0.173797	-0.0162328	-0.272778	0.240313	-0.171931	-0.400877	0.0570152	-0.0483358	-0.21031	0.113638	0.101142	-0.143383	0.345667	166.981	135.808	198.154	160.168
TSH(uIU/mL)	-0.243688	0.111653	0.355341	0.454039	0.434846	0.30039	-0.316053	0.0143773	0.33043	0.105752	0.979776	0.12569	-0.105334	-0.177699	-0.20261	0.74852	0.540578	0.539169	-0.083158	-0.598968	0.432652	-0.170842	-0.727251	0.385568	-0.172134	-0.730971	0.386704	-0.203195	-0.450037	0.0436476	0.00343205	-0.264388	0.271252	0.267841	-0.0787197	0.614402	-0.0920292	-0.336443	0.152385	0.0867191	-0.13388	0.307319	0.129055	-0.117684	0.375794	1.72819	1.24286	2.21353	1.3882
Urea (BUN) (mg/dL)	0.0958944	0.154631	0.058737	0.296757	0.0520042	0.696689	0.0135317	-0.0120308	-0.0255625	0.310574	0.900984	0.938618	0.0883583	0.00599559	-0.0783039	0.460447	0.95731	0.484435	0.191777	-0.324868	0.708421	0.0149203	-0.540619	0.57046	-0.19609	-0.755196	0.363015	0.173934	-0.165632	0.513499	0.0269017	-0.400845	0.454649	-0.0138154	-0.369085	0.341454	0.187938	-0.169883	0.545759	0.341899	-0.000935504	0.684734	0.117593	-0.488853	0.724039	33.7553	30.8198	36.6908	34.0734
Uric acid (mg/dL)	0.150759	-0.0581379	-0.208897	0.0541754	0.877572	0.0687921	-0.149689	-0.191078	-0.0413889	0.00322802	7.2859e-05	0.154342	-0.0335826	-0.334031	-0.166522	0.712796	0.000646765	0.0907675	-0.098839	-0.633551	0.435873	-1.00091	-1.58577	-0.41604	-0.479372	-1.04426	0.0855186	-0.313962	-0.516797	-0.111126	-0.494654	-0.727144	-0.262165	-0.13935	-0.331174	0.0524747	0.332089	-0.00308619	0.667265	-0.0283733	-0.397164	0.340417	-0.411236	-0.857389	0.0349171	5.25714	4.92946	5.58483	4.73902
Waist circumference (cm)	0.0215591	0.0159533	-0.00560582	0.720976	0.0126845	0.0225646	0.00169155	-0.0170237	-0.0187152	0.817145	0.0726881	0.0288505	0.0845407	0.0646731	0.0515637	0.0955125	0.208787	0.273907	0.438393	-0.084565	0.961351	0.347499	-0.202844	0.897841	0.307812	-0.253002	0.868626	-0.0141655	-0.135195	0.106864	-0.128293	-0.26732	0.0107337	-0.136001	-0.255786	-0.0162154	-0.0292884	-0.193047	0.13447	0.307243	0.0768499	0.537637	0.201238	0.0379154	0.364561	99.2391	95.5709	102.907	99.3556
White Blood Cell (cells/nL)	0.0549671	-0.0476664	-0.102634	0.989628	0.611693	0.613444	-0.0838929	-0.105515	-0.021622	0.148218	0.0711577	0.86448	-0.146658	-0.285518	-0.204506	0.0929715	0.00596046	0.051354	-0.440244	-0.961258	0.0807704	-0.792349	-1.36644	-0.218258	-0.554564	-1.12179	0.0126599	-0.193394	-0.456867	0.0700789	-0.288519	-0.604535	0.0274965	-0.0205934	-0.259503	0.218316	0.00168335	-0.257326	0.260693	-0.0858182	-0.423317	0.251681	-0.0914373	-0.454161	0.271287	6.64489	6.27664	7.01315	6.26951
[truncated: 14 more columns]

## Sheet: AD_highScore_patients
	DIFFERENCE ANALYSIS BETWEEN GROUPS/VISITS																		EFFECT SIZE BETWEEN GROUPS/VISITS																											POINT ESTIMATES
	PLACEBO						CMA						CMA vs PLACEBO						EFFECT SIZE BETWEEN GROUPS									CMA									PLACEBO									CMA Visit 1			CMA Visit 2
Measurements	Log2FoldChange (Day28 vs Day0 - Placebo)	Log2FoldChange (Day84 vs Day0 - Placebo)	Log2FoldChange (Day84 vs Day28 - Placebo)	P value (Day28 vs Day0 - Placebo)	P value (Day84 vs Day0 - Placebo)	P value (Day84 vs Day28 - Placebo)	Log2FoldChange (Day28 vs Day0 - CMA)	Log2FoldChange (Day84 vs Day0 - CMA)	Log2FoldChange (Day84 vs Day28 - CMA)	P value (Day28 vs Day0 - CMA)	P value (Day84 vs Day0 - CMA)	P value (Day84 vs Day28 - CMA)	Log2FoldChange (CMA vs Placebo - Day0)	Log2FoldChange (CMA vs Placebo - Day28)	Log2FoldChange (CMA vs Placebo - Day84)	P value (CMA vs Placebo - Day0)	P value (CMA vs Placebo - Day28)	P value (CMA vs Placebo - Day84)	(CMA vs Placebo-Day0) effect_size	(CMA vs Placebo-Day0) lower	(CMA vs Placebo-Day0) upper	(CMA vs Placebo-Day28) effect_size	(CMA vs Placebo-Day28) lower	(CMA vs Placebo-Day28) upper	(CMA vs Placebo-Day84) effect_size	(CMA vs Placebo-Day84) lower	(CMA vs Placebo-Day84) upper	Day28 vs Day0 effect_size	Day28 vs Day0 lower	Day28 vs Day0 upper	Day84 vs Day0 effect_size	Day84 vs Day0 lower	Day84 vs Day0 upper	Day84 vs Day28 effect_size	Day84 vs Day28 lower	Day84 vs Day28 upper	Day28 vs Day0 effect_size	Day28 vs Day0 lower	Day28 vs Day0 upper	Day84 vs Day0 effect_size	Day84 vs Day0 lower	Day84 vs Day0 upper	Day84 vs Day28 effect_size	Day84 vs Day28 lower	Day84 vs Day28 upper	mean value	CI lower bound	CI upper bound	mean value
ADAS-COG	-0.106026	-0.0740571	0.0432401	0.0844956	0.315345	0.544406	-0.305433	-0.381388	-0.102746	0.00151284	0.00318961	0.133965	-0.522329	-0.671428	-0.774204	0.0127358	0.00829528	0.00728607	-1.09886	-1.9931	-0.204617	-1.17287	-2.07366	-0.272075	-1.23129	-2.1654	-0.29719	-0.477753	-0.756941	-0.198565	-0.587203	-0.966432	-0.207974	-0.191778	-0.441874	0.0583188	-0.22732	-0.473125	0.0184847	-0.164601	-0.493254	0.164052	0.0804426	-0.19086	0.351746	31.0091	26.7346	35.2836	25.4136
ADCS-ADL	0.0343616	-0.13398	-0.134706	0.701556	0.311394	0.380713	0.108031	0.0292563	-0.0308037	0.231962	0.970093	0.437404	0.207723	0.338249	0.376165	0.308004	0.0979024	0.106872	0.431693	-0.428688	1.29207	0.70693	-0.159194	1.57305	0.711835	-0.188507	1.61218	0.189035	-0.123641	0.501712	0.00786252	-0.412683	0.428408	-0.151841	-0.542074	0.238392	-0.0565432	-0.360481	0.247395	-0.14391	-0.428281	0.140461	-0.0731906	-0.241232	0.0948507	50.381	43.8623	56.8996	54.0455
Alanine aminotransferase (ALT) (IU/L)	0.1641	-0.201153	-0.314651	0.133033	0.291029	0.12913	0.0558428	-0.124297	-0.0574848	0.65109	0.546489	0.32739	-0.118487	-0.247396	-0.11329	0.49859	0.606659	0.767842	-0.283066	-1.13208	0.565948	-0.242839	-1.20604	0.720364	-0.126865	-1.0046	0.750874	0.0960465	-0.328076	0.520169	-0.174783	-0.756433	0.406867	-0.118445	-0.358087	0.121197	0.22274	-0.057544	0.503024	-0.391575	-1.1547	0.371546	-0.530708	-1.22633	0.164917	9.27273	7.17271	11.3727	8.5
Albumin (g/dL)	0.0104802	-0.0241536	-0.00996166	0.776042	0.35817	0.825558	0.0159548	0.0161515	0.00408911	0.430193	0.512866	0.763147	-0.0242327	0.0215019	0.0119075	0.55719	0.499804	0.77126	-0.24696	-1.10204	0.608116	0.318927	-0.646092	1.28395	0.123869	-0.744846	0.992583	0.165353	-0.253023	0.583729	0.154501	-0.317657	0.626659	0.047226	-0.266355	0.360807	0.110398	-0.71125	0.932047	-0.233255	-0.748853	0.282344	-0.11487	-1.22057	0.990835	4.33286	4.21909	4.44662	4.3375
Alkaline phosphatase (ALP) (IU/L)	-0.0869791	0.0860696	0.174444	0.370333	0.0988627	0.146412	0.0813714	0.144815	0.412326	0.12465	0.0811884	0.29927	0.0416132	0.205282	0.0591017	0.805986	0.423642	0.779947	0.103051	-0.749884	0.955987	0.378902	-0.587892	1.3457	0.119029	-0.749632	0.987691	0.168476	-0.0451636	0.382115	0.246211	-0.0281432	0.520564	0.133329	-0.120858	0.387515	-0.600824	-2.0791	0.877452	0.272713	-0.0404182	0.585845	0.85263	-0.4385	2.14376	70.7619	61.8416	79.6822	75.9
Aspartate aminotransferase (AST) (IU/L)	0.245595	-0.0727009	-0.194724	0.138456	0.293734	0.21226	0.0303342	-0.0314199	-0.0454033	0.850377	0.416916	0.24296	-0.0475966	-0.281554	-0.0687378	0.741892	0.247179	0.593482	-0.137329	-0.983817	0.709158	-0.552116	-1.52572	0.421486	-0.227896	-1.09826	0.642471	-0.0532344	-0.617194	0.510725	-0.235227	-0.817267	0.346813	-0.204878	-0.552666	0.142911	0.147831	-0.0401808	0.335842	-0.390457	-1.15589	0.374977	-0.646397	-1.75422	0.461425	16.3636	14.6218	18.1055	16.125
Basophil Absolute (cells/nL)	0.057244	-0.0151069	-0.21045	0.576132	0.755963	0.314373	-0.111609	-0.281887	--	0.300591	0.00961277	0.0537752	-0.474229	-0.805678	-0.802516	0.0699205	0.0108632	0.0092921	-0.778029	-1.6484	0.0923476	-1.28527	-2.31398	-0.256556	-1.18799	-2.11767	-0.258299	-0.129284	-0.376251	0.117682	-0.502833	-0.876472	-0.129194	-0.341262	-0.685559	0.00303424	0.126564	-0.347202	0.600331	-0.100363	-0.767996	0.56727	-0.345283	-1.05361	0.363047	0.0440909	0.0348221	0.0533597	0.041
Basophil%	0.0563266	0.0483441	-0.090872	0.596524	0.634383	0.542985	-0.0565211	-0.243446	--	0.745069	0.0104807	0.0667237	-0.156869	-0.307281	-0.524768	0.533174	0.374236	0.0718077	-0.260506	-1.10902	0.588004	-0.421457	-1.38969	0.546779	-0.792359	-1.68834	0.103618	-0.0400768	-0.286087	0.205933	-0.421505	-0.733764	-0.109246	-0.322371	-0.665372	0.0206313	0.16231	-0.482057	0.806678	0.138138	-0.460769	0.737046	-0.212341	-0.945758	0.521076	0.672727	0.533726	0.811729	0.66
Body Mass Index (BMI)	0.0418253	0.0450401	-0.00334741	0.308921	0.175755	0.951357	-0.020114	-0.0484912	-0.0223743	0.00928916	4.44349e-05	0.0484141	0.156422	0.0397582	0.0827892	0.170199	0.740695	0.479658	0.581222	-0.27834	1.44078	0.154054	-0.793599	1.10171	0.302441	-0.569708	1.17459	-0.0733626	-0.125125	-0.0216006	-0.161854	-0.223688	-0.10002	-0.0749439	-0.146829	-0.00305844	0.160322	-0.157218	0.477863	0.184366	-0.0803984	0.449131	-0.00405791	-0.145061	0.136946	28.6877	26.4416	30.9339	28.2941
CDR	-0.192645	-0.0931094	0.169925	0.197022	0.350617	0.350617	-0.0347654	-0.0874628	0.0140752	0.576382	0.163485	0.749806	-0.619728	-0.499233	-0.445559	0.0305625	0.161235	0.169457	-0.907485	-1.78658	-0.0283867	-0.560417	-1.41901	0.298179	-0.651588	-1.53861	0.235435	-0.0728668	-0.331921	0.186188	-0.0835569	-0.253314	0.0861998	0	-0.263042	0.263042	-0.328531	-0.83597	0.178908	-0.0936733	-0.295023	0.107676	0.204761	-0.238987	0.648508	1	0.767517	1.23248	0.954545
Creatine Kinase (CK) (U/L)	0.124505	0.103414	0.0544738	0.980742	0.630935	0.462836	0.0830041	0.0463444	0.114406	0.435423	0.321247	0.988741	0.515194	0.14493	0.107451	0.477005	0.683852	0.703687	0.299627	-0.55667	1.15592	0.191868	-0.770392	1.15413	0.162152	-0.707057	1.03136	-0.258429	-0.926318	0.40946	-0.281483	-0.852145	0.28918	0.00293784	-0.413959	0.419835	-0.00280484	-0.249153	0.243543	0.0716227	-0.234654	0.377899	0.111019	-0.201217	0.423255	110.762	58.1791	163.345	84.4
Creatinine (mg/dL)	-0.00170131	-0.0022514	-0.000619052	0.79485	0.87133	0.953397	-0.0396642	-0.0767785	-0.00977638	0.184521	0.180937	0.822343	-0.00887118	-0.180362	-0.128133	0.943845	0.15027	0.359286	-0.0293433	-0.875087	0.816401	-0.691746	-1.67263	0.289136	-0.393607	-1.26861	0.481395	-0.162883	-0.403928	0.0781621	-0.283324	-0.704372	0.137725	-0.0234738	-0.232705	0.185758	-0.0656143	-0.599236	0.468007	-0.0267671	-0.368542	0.315008	0.00881704	-0.310996	0.32863	0.865909	0.790574	0.941244	0.806
Diastolic blood pressure (mmHg)	-0.0439689	-0.0454077	0.0420978	0.343114	0.382083	0.11614	-0.0350064	-0.0469898	0.0213035	0.278539	0.27362	0.972917	-0.0509812	-0.0712256	-0.0398734	0.608355	0.438109	0.655978	-0.213965	-1.06156	0.633634	-0.362696	-1.31463	0.589239	-0.193507	-1.08224	0.695228	-0.277702	-0.791122	0.235717	-0.366507	-1.04677	0.313752	-0.0117852	-0.707932	0.684362	-0.164217	-0.51609	0.187655	-0.219223	-0.729428	0.290983	0.162639	-0.0295336	0.354812	82.7727	77.6631	87.8824	79.6364
Eosinophil Absolute (cells/nL)	0.134965	0.190118	-0.0117944	0.560757	0.30892	0.425606	0.05855	0.550376	0.660518	0.72705	0.29697	0.109688	-0.788195	-0.979241	-0.710753	0.195594	0.0833245	0.281774	-0.547406	-1.40541	0.310603	-0.841089	-1.83148	0.149305	-0.463647	-1.34134	0.414046	-0.041979	-0.281975	0.198017	0.198915	-0.180372	0.578201	0.22721	-0.0498594	0.504278	-0.0384713	-0.176173	0.0992299	0.067574	-0.0646878	0.199836	0.0447194	-0.0702699	0.159709	0.172273	0.122462	0.222084	0.175
Eosinophil%	0.0854877	0.303612	0.298612	0.690483	0.0747337	0.226557	0.0920476	0.631157	0.638552	0.591788	0.120578	0.102015	-0.420473	-0.496426	-0.348856	0.411067	0.363463	0.51995	-0.34453	-1.19513	0.506072	-0.431214	-1.3998	0.537374	-0.275061	-1.1465	0.596376	0.0602691	-0.163616	0.284154	0.279847	-0.0752028	0.634896	0.231008	-0.044193	0.50621	-0.0242219	-0.152099	0.103655	0.161748	-0.00515138	0.328647	0.135963	-0.0848263	0.356752	2.55909	1.89428	3.2239	2.8
Gamma-Glutamyl Transferase (GGT) (U/L)	0.0963579	0.0666251	-0.0184773	0.369711	0.506847	0.507688	0.411404	0.133885	-0.0235777	0.136719	0.460661	0.982808	-0.358765	-0.473232	-0.272312	0.229468	0.354205	0.624892	-0.510852	-1.37437	0.35267	-0.439754	-1.40866	0.529148	-0.208643	-1.07863	0.661345	0.359338	-0.123388	0.842064	0.156757	-0.267526	0.58104	0.00282708	-0.259899	0.265554	0.0563986	-0.0712377	0.184035	0.0629002	-0.13017	0.25597	-0.0688866	-0.284391	0.146618	16.5714	13.8939	19.249	20.65
Glucose (mg/dL)	0.0538937	0.0970787	0.0472207	0.229496	0.369417	0.532171	0.174236	0.108562	-0.00101831	0.0145975	0.640857	0.583625	0.0162483	-0.222177	-0.199506	0.970724	0.19338	0.401555	0.0152884	-0.83043	0.861006	-0.622887	-1.59998	0.354207	-0.359666	-1.23352	0.514188	0.602176	0.10905	1.0953	-0.0608061	-0.320948	0.199336	-0.138675	-0.64548	0.368131	0.0936998	-0.0592144	0.246614	0.0885202	-0.109803	0.286844	0.0542768	-0.126183	0.234737	118.818	77.9505	159.686	110.045
HbA1c %	-0.0278411	-0.0141353	0.0619078	0.462975	0.690591	0.282336	-0.0445655	-0.021951	0.0261522	0.0814324	0.397621	0.44917	-0.00535528	-0.0989313	-0.00674664	0.961657	0.288718	0.953642	-0.0201599	-0.87266	0.832341	-0.505021	-1.47653	0.466484	-0.0247486	-0.892797	0.8433	-0.341803	-0.728172	0.0445666	-0.11986	-0.401406	0.161686	0.175666	-0.288706	0.640037	-0.0824806	-0.314211	0.14925	-0.0481216	-0.296987	0.200744	0.14843	-0.127676	0.424536	6.06619	5.64817	6.48422	5.7035
Hematocrit%	-0.040837	-0.00556835	0.0363792	0.467183	0.850445	0.315524	-0.0139015	0.0140063	0.0124362	0.308593	0.436305	0.297874	-0.0511783	-0.0362923	-0.046763	0.30252	0.557687	0.397144	-0.433666	-1.28712	0.419782	-0.276763	-1.24072	0.68719	-0.363096	-1.23706	0.510869	-0.103364	-0.303905	0.097177	0.100551	-0.156229	0.357331	0.0785462	-0.0703231	0.227416	-0.498597	-1.99628	0.999088	-0.0726168	-0.869732	0.724498	0.363196	-0.38609	1.11248	38.8955	37.4377	40.3532	38.6
Hemoglobin (g/dL)	-0.000896624	0.00699066	0.0188396	0.899484	0.917794	0.523505	-0.0208157	-0.00409689	0.00364211	0.0985856	0.799307	0.773056	-0.0533643	-0.066862	-0.0738981	0.255314	0.214826	0.162855	-0.479467	-1.33463	0.375694	-0.593064	-1.56864	0.382509	-0.606035	-1.49052	0.278447	-0.179409	-0.390187	0.0313688	-0.037784	-0.334864	0.259296	0.0283054	-0.168049	0.22466	-0.0729979	-1.29883	1.15283	0.0390365	-0.743761	0.821834	0.214101	-0.489728	0.91793	13.1182	12.6734	13.563	13
High Density Lipoprotein (HDL) (mg/dL)	0.0160897	-0.0175493	-0.0357739	0.982298	0.70494	0.664938	-0.0975227	0.0450135	0.0845514	0.0099165	0.806311	0.102863	0.0440598	0.152843	0.120648	0.777817	0.390761	0.421101	0.117624	-0.728656	0.963905	0.406842	-0.560882	1.37457	0.344746	-0.528636	1.21813	-0.258739	-0.444612	-0.0728652	0.0385728	-0.275936	0.353081	0.167393	-0.0313186	0.366104	-0.0110962	-1.07138	1.04919	-0.0845534	-0.545043	0.375936	-0.139991	-0.821637	0.541655	55.1591	49.658	60.6601	52.475
Hip circumference (cm)	0.0254568	0.0343718	-0.00807422	0.349801	0.278837	0.414954	-0.0131961	-0.0520174	-0.03366	0.324357	0.000900431	0.0521346	0.152105	0.0912958	0.068115	0.0224278	0.164226	0.282451	0.997763	0.111849	1.88368	0.659257	-0.304614	1.62313	0.46298	-0.414686	1.34065	-0.108133	-0.324993	0.108726	-0.360475	-0.550575	-0.170375	-0.239064	-0.475521	-0.00260697	0.11919	-0.139306	0.377686	0.129096	-0.107759	0.365952	-0.0447687	-0.157091	0.0675534	107.091	102.847	111.335	106
Insulin (mIU/L)	0.131533	0.0659576	-0.183009	0.755672	0.29001	0.21963	0.894913	0.94838	0.49393	0.109679	0.187041	0.248224	0.102398	0.618976	0.756466	0.875317	0.452194	0.184907	0.0662897	-0.793793	0.926372	0.355718	-0.610354	1.32179	0.574627	-0.308207	1.45746	0.395115	-0.0993102	0.88954	0.359216	-0.188637	0.907069	-0.206091	-0.560067	0.147885	0.0511249	-0.295613	0.397862	-0.167995	-0.48501	0.14902	-0.270231	-0.707234	0.166771	13.0625	6.79685	19.3282	22.9395
Low Density Lipoprotein (LDL) (mg/dL)	0.0839889	0.0924211	-0.0660045	0.961942	0.479074	0.563173	-0.0956287	0.100983	0.203417	0.0362071	0.0687623	0.0060002	0.0625521	0.00216741	0.075631	0.775237	0.993144	0.748172	0.11903	-0.727264	0.965324	0.00404147	-0.956652	0.964735	0.136814	-0.732053	1.00568	-0.187129	-0.356671	-0.0175876	0.15567	-0.00840959	0.319749	0.29002	0.0982648	0.481775	0.0170957	-0.742465	0.776657	0.186546	-0.353291	0.726383	-0.123727	-0.570968	0.323514	135.486	114.043	156.929	127.675
Lymphocyte Absolute (cells/nL)	0.0423901	-0.0698101	-0.127241	0.932552	0.493716	0.396942	2.79418	2.80778	0.103458	0.9217	0.34246	0.189433	-0.442727	-0.517084	-0.225133	0.0425422	0.00213902	0.204643	-0.877353	-1.75431	-0.000396324	-1.60101	-2.66539	-0.536636	-0.548925	-1.43047	0.332624	-0.0274658	-0.58578	0.530848	0.250034	-0.278103	0.778171	0.227485	-0.115053	0.570023	-0.0181451	-0.472553	0.436263	-0.15844	-0.632067	0.315187	-0.0923796	-0.315137	0.130378	1.77682	1.4926	2.06103	1.818
Lymphocyte%	0.0217519	0.0845775	0.0748361	0.646192	0.632922	0.690624	-0.00434305	0.181355	0.099482	0.871229	0.0354452	0.00871027	-0.0368028	0.0352258	0.0743492	0.821487	0.851725	0.630832	-0.094034	-0.940108	0.75204	0.087949	-0.873073	1.04897	0.205053	-0.664868	1.07497	-0.0160324	-0.213583	0.181518	0.307374	0.0268322	0.587916	0.214392	0.0656791	0.363105	0.0688666	-0.245938	0.383671	0.177968	-0.592648	0.948585	0.145319	-0.626182	0.91682	29.1591	25.5891	32.7291	30.195
Mini Mental	0.180941	0.188077	0.0272547	0.262487	0.598331	0.835666	-0.0235789	0.0530308	0.123008	0.650208	0.820875	0.46098	0.529133	0.403418	0.439133	0.0089152	0.0535104	0.028202	1.16056	0.260885	2.06023	0.832239	-0.0416372	1.70612	0.981831	0.071237	1.89242	-0.0536434	-0.289128	0.181841	0.0443453	-0.347297	0.435988	0.132732	-0.226166	0.491631	0.194403	-0.150988	0.539795	0.148134	-0.430927	0.727196	-0.0692974	-0.76043	0.621835	17.1364	15.2442	19.0286	16.8636
Monocyte Absolute (cells/nL)	0.119409	0.0399929	-0.0962229	0.57206	0.958606	0.280256	0.0863505	0.0851727	-0.00949086	0.475055	0.460373	0.515392	-0.331079	-0.569385	-0.368808	0.0571455	0.0035564	0.0580095	-0.819087	-1.69209	0.0539194	-1.50429	-2.55704	-0.451529	-0.83736	-1.73655	0.0618269	0.139687	-0.250248	0.529621	0.150615	-0.256589	0.55782	-0.114596	-0.466305	0.237114	0.223026	-0.609568	1.05562	0.0151013	-0.587085	0.617288	-0.232269	-0.665605	0.201067	0.528636	0.470802	0.586471	0.538
Monocyte%	0.0932375	0.181409	0.11765	0.421784	0.197934	0.581939	0.133229	0.141007	-0.0138019	0.0294366	0.0316978	0.402936	-0.0190902	-0.0431666	-0.149164	0.867529	0.757538	0.277099	-0.0694993	-0.915407	0.776409	-0.14535	-1.10694	0.816242	-0.468287	-1.34617	0.4096	0.429731	0.0436217	0.81584	0.48744	0.0385001	0.93638	-0.145005	-0.490343	0.200333	0.220466	-0.347948	0.78888	0.411218	-0.234571	1.05701	0.212633	-0.60184	1.02711	8.10455	7.4663	8.74279	8.67
Neutrophil Absolute (cells/nL)	-0.00849291	-0.148528	-0.136347	0.783346	0.328358	0.498599	-0.0645467	-0.152114	-0.0356689	0.432748	0.0172749	0.20526	-0.254205	-0.447134	-0.270176	0.115895	0.0428406	0.198971	-0.669884	-1.53395	0.194179	-0.995516	-1.99757	0.00653903	-0.556107	-1.43801	0.325796	-0.0772956	-0.272815	0.118224	-0.382898	-0.689712	-0.0760838	-0.164498	-0.420011	0.0910146	-0.0806607	-0.701072	0.539751	-0.346044	-1.07334	0.381248	-0.359721	-1.49391	0.774465	3.91136	3.48451	4.33822	3.7005
Neutrophil%	-0.0286868	-0.0726218	-0.0541574	0.420442	0.335904	0.544609	-0.0186475	-0.0932052	-0.050831	0.55285	0.0194229	0.0233226	0.0444286	0.0212088	0.0108117	0.614027	0.857117	0.918384	0.210572	-0.636968	1.05811	0.0847129	-0.876286	1.04571	0.0436257	-0.824481	0.911732	-0.0657836	-0.286428	0.15486	-0.414334	-0.755528	-0.0731398	-0.210585	-0.384206	-0.0369634	-0.082953	-0.293982	0.128076	-0.345904	-1.08516	0.393353	-0.229165	-1.02546	0.567131	59.5045	55.8388	63.1702	57.675
Platelet (cells/nL)	-0.0326864	-0.0877814	-0.085853	0.432005	0.317214	0.368501	-0.117358	-0.137885	-0.00144932	0.00615971	0.00800352	0.780174	-0.181776	-0.314898	-0.239779	0.116981	0.0167817	0.0591161	-0.667805	-1.53176	0.196145	-1.19654	-2.21645	-0.176635	-0.833422	-1.73232	0.0654771	-0.403847	-0.679868	-0.127826	-0.470482	-0.80778	-0.133184	-0.0270684	-0.221102	0.166965	-0.144202	-0.522295	0.233891	-0.39265	-1.20421	0.418912	-0.308438	-1.02035	0.40347	229	209.232	248.768	209.15
Potassium (mmol/L)	0.0156748	0.0153486	0.0224775	0.688276	0.735458	0.762464	-0.131005	-0.125011	0.0293356	0.317691	0.320161	0.449296	1.25603	-0.0405769	-0.048079	0.553787	0.562227	0.400954	0.114641	-0.73161	0.960893	-0.273557	-1.23743	0.690321	-0.360132	-1.234	0.513737	-0.419942	-0.687404	-0.152481	-0.339268	-0.72753	0.0489929	0.149735	-0.245377	0.544847	0.143954	-0.614047	0.901954	0.141309	-0.724889	1.00751	0.16033	-0.965928	1.28659	4.53318	4.37109	4.69527	4.312
Pulse (beats per minute)	0.058985	0.0973696	0.0948862	0.451874	0.278837	0.736549	0.0560059	0.035998	-0.0201608	0.0789947	0.429072	0.506268	0.0811368	0.0419854	0.0254115	0.326508	0.694464	0.788206	0.412312	-0.440396	1.26502	0.182936	-0.765104	1.13098	0.115434	-0.762177	0.993044	0.277808	-0.0316535	0.58727	0.15106	-0.230046	0.532166	-0.115784	-0.463478	0.231909	0.18932	-0.332568	0.711209	0.362115	-0.320857	1.04509	0.155885	-0.826386	1.13816	71.2727	67.5593	74.9862	73.9545
Red Blood Cells ( × 10 6/uL)	-0.0334294	0.00991305	0.0432586	0.483931	0.972427	0.335775	-0.0146856	-0.00925226	0.00150591	0.214965	0.530801	0.939635	-0.0316981	-0.0266164	-0.0553274	0.680417	0.756468	0.490684	-0.171844	-1.01877	0.675084	-0.146014	-1.10762	0.815587	-0.297424	-1.17853	0.583686	-0.0813421	-0.209913	0.047229	-0.0438419	-0.183157	0.0954728	0.00506311	-0.128817	0.138944	-0.234184	-0.934138	0.465769	-0.00834635	-0.508124	0.491431	0.267825	-0.302719	0.83837	4.63455	4.3873	4.88179	4.547
Sistolic blood pressure (mmHg)	0.0234795	-0.0340806	0.013813	1	0.495469	0.844589	-0.0475335	-0.0575125	0.0228084	0.135039	0.114302	0.688057	-0.0352272	-0.0770081	-0.03098	0.722017	0.422809	0.764637	-0.148369	-0.994987	0.698249	-0.375089	-1.32739	0.577209	-0.129897	-1.01764	0.757846	-0.293721	-0.683207	0.0957643	-0.270395	-0.606115	0.0653246	0.0754284	-0.300881	0.451738	0	-0.540157	0.540157	-0.243003	-0.978565	0.492559	0.0376598	-0.368947	0.444267	141.136	132.813	149.459	135.409
Sodium (mmol/L)	-0.0117369	0.000134363	0.00682995	0.157979	1	0.610881	1.26753	1.33965	0.0105823	0.312561	0.270428	0.151957	-0.0728351	0.00461335	0.00187694	0.508324	0.669929	0.860783	-0.392793	-1.24486	0.459271	0.20087	-0.761541	1.16328	0.0746814	-0.793592	0.942954	0.0449288	-0.372084	0.461941	0.447007	0.00474122	0.889273	0.429284	-0.178528	1.0371	-0.621807	-1.534	0.29039	0	-0.925767	0.925767	0.267941	-0.852475	1.38836	140.727	139.89	141.565	140.95
Total Bilirubin (mg/dL)	-0.0695484	-0.136436	0.0206354	0.675604	0.210581	0.358682	0.0127221	0.0301553	0.082192	0.416143	0.267004	0.67651	-0.295284	-0.519222	-0.21085	0.362941	0.12047	0.379595	-0.384492	-1.24325	0.474262	-0.749421	-1.73377	0.234925	-0.376992	-1.25142	0.497436	-0.13414	-0.462468	0.194188	-0.227377	-0.635116	0.180362	-0.0732369	-0.424302	0.277828	-0.0829968	-0.500225	0.334232	-0.143915	-0.369035	0.0812059	-0.0911597	-0.292607	0.110288	0.611286	0.492165	0.730407	0.5732
Total cholesterol (mg/dL)	-0.0305267	0.0138781	-0.0312796	0.653897	0.807186	0.730728	-0.074404	0.0696813	0.121585	0.0136146	0.127499	0.00284417	0.0076731	0.0141341	0.0579975	0.957957	0.933277	0.718256	0.0219606	-0.823768	0.867689	0.0393816	-0.921377	1.00014	0.153792	-0.715298	1.02288	-0.205086	-0.359368	-0.0508031	0.155057	-0.0429401	0.353054	0.280515	0.113675	0.447355	-0.156359	-0.892151	0.579433	0.0556098	-0.415301	0.526521	-0.0734774	-0.52383	0.376876	217.441	194.049	240.833	208.735
Triglycerides (mg/dL)	-0.205445	-0.0723301	0.212304	0.27545	0.203807	0.696126	0.203851	0.116258	-0.0221645	0.451188	0.886588	0.457195	-0.322925	-0.165307	-0.157033	0.307248	0.640796	0.586105	-0.429367	-1.28266	0.42393	-0.219965	-1.18272	0.742788	-0.232489	-1.10295	0.637974	0.13496	-0.22181	0.49173	0.0189533	-0.246795	0.284702	-0.133409	-0.491347	0.224529	-0.35993	-1.03598	0.316122	-0.13098	-0.332282	0.0703213	0.141218	-0.622841	0.905278	132.868	103.968	161.768	143.02
TSH(uIU/mL)	0.0896584	0.298487	0.427515	0.819984	0.219669	0.0852727	-0.11902	0.26096	1.09599	0.269505	0.579477	0.265487	-0.28695	-0.216711	-0.263089	0.564596	0.70462	0.61278	-0.240676	-1.08878	0.607424	-0.178576	-1.14063	0.783475	-0.216012	-1.08614	0.654117	-0.215721	-0.604106	0.172664	0.10125	-0.263539	0.466039	0.302957	-0.243879	0.849794	0.0281461	-0.233397	0.289689	0.160275	-0.0963815	0.416931	0.173242	-0.00844844	0.354932	1.83577	1.13871	2.53284	1.5848
Urea (BUN) (mg/dL)	0.359366	0.30906	-0.315295	0.0826452	0.487723	0.0347086	0.203991	0.201221	0.0774781	0.218234	0.702286	0.816381	-0.00345816	-0.165824	-0.0791714	0.987019	0.425602	0.681365	-0.00677772	-0.852488	0.838932	-0.37728	-1.34402	0.589462	-0.175092	-1.0445	0.694315	0.284008	-0.176508	0.744523	0.114129	-0.483776	0.712034	-0.0542486	-0.522071	0.413573	0.272926	-0.0131195	0.558972	0.171299	-0.334013	0.676612	-0.749845	-1.40715	-0.0925388	33.1455	29.2604	37.0305	35.2705
Uric acid (mg/dL)	0.153178	0.018417	-0.177258	0.531306	0.640007	0.169457	-0.0870568	-0.207782	-0.0600976	0.0905107	0.000285965	0.215057	-0.0952673	-0.415037	-0.232661	0.555461	0.0183064	0.154415	-0.25188	-1.12277	0.619007	-1.1785	-2.19669	-0.160318	-0.618957	-1.50414	0.266228	-0.243937	-0.523839	0.0359649	-0.534676	-0.786895	-0.282457	-0.162052	-0.419448	0.0953434	0.238088	-0.562296	1.03847	-0.124136	-0.671061	0.422788	-0.838474	-2.19191	0.514963	5.13684	4.61525	5.65843	4.7
Waist circumference (cm)	0.0152807	0.0668704	0.0302658	0.576132	0.0179176	0.0408594	-0.0146852	-0.0378887	-0.0181281	0.230405	0.0436562	0.177043	0.128171	0.0335919	0.0225325	0.13985	0.682346	0.767096	0.627342	-0.234485	1.48917	0.190626	-0.757528	1.13878	0.126194	-0.742547	0.994935	-0.103741	-0.273692	0.0662102	-0.221393	-0.430851	-0.0119337	-0.110444	-0.270352	0.0494647	0.0345657	-0.0943471	0.163478	0.234325	0.0687068	0.399943	0.176791	0.0318341	0.321748	99.4545	93.8664	105.043	98.0909
White Blood Cell (cells/nL)	0.0207542	-0.0990283	-0.125243	0.895407	0.37841	0.470118	-0.043436	-0.0551749	0.0117852	0.379544	0.164007	0.63268	-0.312813	-0.498537	-0.285265	0.018921	0.000723946	0.0611378	-1.0286	-1.91697	-0.140222	-1.80327	-2.89382	-0.712715	-0.826393	-1.72478	0.0719964	-0.153105	-0.499617	0.193407	-0.264682	-0.641078	0.111714	-0.0820338	-0.425141	0.261073	-0.0415031	-0.710484	0.627477	-0.271177	-0.901044	0.358691	-0.345595	-1.3605	0.669308	6.52409	6.02416	7.02402	6.2725
[truncated: 14 more columns]

## Sheet: AD_lowScore_patients
	DIFFERENCE ANALYSIS BETWEEN GROUPS/VISITS																		EFFECT SIZE BETWEEN GROUPS/VISITS																											POINT ESTIMATES
	PLACEBO						CMA						CMA vs PLACEBO						EFFECT SIZE BETWEEN GROUPS									CMA									PLACEBO									CMA Visit 1			CMA Visit 2
Measurements	Log2FoldChange (Day28 vs Day0 - Placebo)	Log2FoldChange (Day84 vs Day0 - Placebo)	Log2FoldChange (Day84 vs Day28 - Placebo)	P value (Day28 vs Day0 - Placebo)	P value (Day84 vs Day0 - Placebo)	P value (Day84 vs Day28 - Placebo)	Log2FoldChange (Day28 vs Day0 - CMA)	Log2FoldChange (Day84 vs Day0 - CMA)	Log2FoldChange (Day84 vs Day28 - CMA)	P value (Day28 vs Day0 - CMA)	P value (Day84 vs Day0 - CMA)	P value (Day84 vs Day28 - CMA)	Log2FoldChange (CMA vs Placebo - Day0)	Log2FoldChange (CMA vs Placebo - Day28)	Log2FoldChange (CMA vs Placebo - Day84)	P value (CMA vs Placebo - Day0)	P value (CMA vs Placebo - Day28)	P value (CMA vs Placebo - Day84)	(CMA vs Placebo-Day0) effect_size	(CMA vs Placebo-Day0) lower	(CMA vs Placebo-Day0) upper	(CMA vs Placebo-Day28) effect_size	(CMA vs Placebo-Day28) lower	(CMA vs Placebo-Day28) upper	(CMA vs Placebo-Day84) effect_size	(CMA vs Placebo-Day84) lower	(CMA vs Placebo-Day84) upper	Day28 vs Day0 effect_size	Day28 vs Day0 lower	Day28 vs Day0 upper	Day84 vs Day0 effect_size	Day84 vs Day0 lower	Day84 vs Day0 upper	Day84 vs Day28 effect_size	Day84 vs Day28 lower	Day84 vs Day28 upper	Day28 vs Day0 effect_size	Day28 vs Day0 lower	Day28 vs Day0 upper	Day84 vs Day0 effect_size	Day84 vs Day0 lower	Day84 vs Day0 upper	Day84 vs Day28 effect_size	Day84 vs Day28 lower	Day84 vs Day28 upper	mean value	CI lower bound	CI upper bound	mean value
ADAS-COG	-0.213457	-0.595543	-0.331133	0.0617001	9.13411e-06	0.0118389	-0.38701	-0.448968	-0.0633425	3.77488e-07	0.00014086	0.547349	-0.0111476	-0.218248	0.142631	0.886112	0.119325	0.477543	-0.0481409	-0.724593	0.628311	-0.532269	-1.21957	0.155028	0.260177	-0.480754	1.00111	-1.48584	-2.11261	-0.859059	-1.02873	-1.577	-0.480459	-0.133361	-0.575635	0.308913	-0.40508	-0.828713	0.0185532	-1.67975	-2.38025	-0.979258	-0.730015	-1.29581	-0.164219	15.728	14.7517	16.7043	11.924
ADCS-ADL	0.0201082	-2.80047e-05	0.0331574	0.745033	0.888028	0.505456	0.0765375	0.053264	-0.0372883	0.285855	0.531647	0.181876	-0.0858604	-0.057868	-0.153194	0.358684	0.546357	0.143809	-0.32564	-1.04176	0.390476	-0.227094	-0.989422	0.535235	-0.591077	-1.41458	0.232427	0.168929	-0.144694	0.482551	0.0834588	-0.183559	0.350476	-0.164851	-0.40697	0.0772681	0.066997	-0.353179	0.487173	-0.0210054	-0.325722	0.283712	0.103212	-0.211469	0.417892	60.9545	55.9645	65.9446	62.619
Alanine aminotransferase (ALT) (IU/L)	-0.0535697	0.10861	0.221585	0.261839	0.588597	0.649999	-0.351543	-0.386989	-0.0634524	0.00017886	0.00463279	0.192157	-0.273408	-0.527188	-0.757125	0.397296	0.112555	0.0251289	-0.28587	-0.965404	0.393664	-0.575822	-1.3086	0.15696	-0.877368	-1.6698	-0.0849351	-0.668272	-0.993971	-0.342573	-0.866908	-1.51176	-0.222054	-0.301288	-0.76222	0.159644	-0.0834704	-0.230036	0.0630948	-0.0579765	-0.274584	0.158631	0.0594563	-0.206933	0.325846	8.84	6.87126	10.8087	7.47619
Albumin (g/dL)	0.00402786	0.0499206	0.0143632	0.930702	0.183772	0.461814	0.0202208	0.0199871	-0.00930175	0.241739	0.296332	0.499761	-0.0244464	-0.0132747	-0.0512738	0.263568	0.539379	0.035336	-0.378959	-1.06089	0.302967	-0.218947	-0.939823	0.501929	-0.820325	-1.60877	-0.0318841	0.275892	-0.19502	0.746803	0.274982	-0.252987	0.802952	-0.177709	-0.705545	0.350128	0.0353349	-0.786133	0.856802	0.735403	-0.475416	1.94622	0.232775	-0.412051	0.877601	4.3352	4.25659	4.41381	4.39857
Alkaline phosphatase (ALP) (IU/L)	0.00177581	0.127237	0.060039	0.907325	0.335372	0.540131	0.0375538	0.105949	0.0634402	0.617265	0.0453072	0.146444	0.022921	0.0106703	0.0940965	0.852367	0.935681	0.515014	0.0625573	-0.613957	0.739071	0.0287039	-0.690176	0.747583	0.245222	-0.517472	1.00792	0.0635747	-0.189797	0.316946	0.237767	0.00954311	0.465992	0.147299	-0.0504723	0.34507	-0.014693	-0.269759	0.240373	0.212369	-0.230256	0.654994	0.121256	-0.280278	0.522791	80.12	72.4381	87.8019	81.5238
Aspartate aminotransferase (AST) (IU/L)	0.00658033	0.0823656	0.0832564	0.449307	0.848718	0.645206	-0.108161	-0.0760795	-0.0159765	0.0321246	0.135812	0.453734	-0.18545	-0.215098	-0.286093	0.351086	0.235373	0.125726	-0.315253	-0.995471	0.364964	-0.4268	-1.15333	0.299734	-0.586235	-1.36095	0.188479	-0.307183	-0.583008	-0.031358	-0.283566	-0.659646	0.0925145	-0.147352	-0.540005	0.245301	-0.0767945	-0.279745	0.126156	-0.0241938	-0.282032	0.233645	0.0719395	-0.245785	0.389664	17.688	15.865	19.511	16.6333
Basophil Absolute (cells/nL)	-0.0798533	-0.0469727	0.272734	0.584493	0.354554	0.604357	0.013837	-0.14123	-0.109349	0.857903	0.1757	0.143374	0.0379679	0.0857299	-0.109764	0.864335	0.744195	0.653389	0.0574324	-0.619058	0.733922	0.116155	-0.603262	0.835572	-0.168823	-0.930164	0.592519	-0.0228532	-0.27755	0.231844	-0.267261	-0.658837	0.124315	-0.257076	-0.603181	0.0890289	-0.0919254	-0.430255	0.246405	-0.377291	-1.21635	0.46177	-0.18184	-0.899255	0.535575	0.0396	0.0320529	0.0471471	0.04
Basophil%	-0.0548442	-0.0504179	0.240083	1	0.86038	0.918313	0.0968615	-0.0619981	-0.109808	0.26691	0.405658	0.101368	0.0580056	0.195113	-0.164701	0.738577	0.440269	0.547803	0.112246	-0.564606	0.789097	0.275785	-0.44628	0.997851	-0.226271	-0.988583	0.536042	0.146423	-0.114079	0.406926	-0.164892	-0.559849	0.230066	-0.385539	-0.854406	0.0833288	0	-0.304079	0.304079	-0.0585762	-0.73617	0.619017	-0.0283536	-0.593237	0.53653	0.58	0.49308	0.66692	0.642857
Body Mass Index (BMI)	-0.0281817	0.0420908	0.0404063	0.0691122	0.226508	0.0155467	-0.0110547	-0.0101529	0.00177501	0.133887	0.285636	0.971419	0.0476176	0.0606364	0.074386	0.594383	0.525945	0.42967	0.179304	-0.498308	0.856915	0.220608	-0.480434	0.921649	0.297971	-0.465947	1.06189	-0.036517	-0.0838394	0.0108055	-0.0429345	-0.122066	0.0361966	0.00146698	-0.0803354	0.0832694	-0.103033	-0.209842	0.00377574	0.154689	-0.0971875	0.406566	0.124984	0.0364111	0.213556	29.3412	27.2884	31.394	29.2837
CDR	-0.0614005	0	0	0.338801	--	--	-0.0347654	-0.106915	-0.0524674	0.329257	0.164823	0.335561	-0.178254	-0.106915	-0.205319	0.443698	0.681107	0.527854	-0.266795	-0.96873	0.43514	-0.129977	-0.842403	0.582449	-0.265742	-1.07584	0.544359	-0.198367	-0.477318	0.0805848	-0.533441	-1.05416	-0.0127245	-0.277493	-0.672015	0.11703	-0.177365	-0.427131	0.0724023	-0.0977744	-0.302215	0.106666	.	.	.	0.645833	0.554829	0.736837	0.613636
Creatine Kinase (CK) (U/L)	0.154845	0.310265	0.161099	0.43353	0.232858	0.423741	0.289061	0.196772	0.262889	0.486165	0.461891	0.77674	0.227899	0.166062	-0.0992116	0.450428	0.694232	0.817871	0.254624	-0.424255	0.933504	0.139993	-0.579683	0.859669	-0.0864664	-0.846908	0.673975	0.191366	-0.358675	0.741407	0.172297	-0.295334	0.639927	-0.0953835	-0.769704	0.578936	0.171084	-0.267845	0.610013	0.269773	-0.181336	0.720882	0.181319	-0.276996	0.639634	97.12	72.4392	121.801	104
Creatinine (mg/dL)	0.100337	0.0368268	-0.111989	0.00901414	0.35893	0.0015652	0.0227826	-0.011182	-0.0201937	0.47967	0.655644	0.432691	-0.0413805	-0.160553	-0.0495709	0.656741	0.120058	0.632756	-0.149558	-0.826789	0.527673	-0.563649	-1.29585	0.168555	-0.179688	-0.941191	0.581816	0.0755603	-0.136753	0.287873	-0.0622728	-0.340565	0.216019	-0.0904053	-0.319484	0.138674	0.320265	0.102373	0.538157	0.140785	-0.166127	0.447697	-0.366466	-0.544582	-0.188349	0.8572	0.791318	0.923082	0.848571
Diastolic blood pressure (mmHg)	-0.0156935	0.00367758	0.0320475	0.631485	0.954705	0.763852	0.053085	0.0233472	-0.0225205	0.301515	0.709854	0.424257	-0.103327	-0.0571081	-0.0538195	0.0727063	0.385601	0.563042	-0.621759	-1.31897	0.0754506	-0.304984	-1.01392	0.403955	-0.217666	-0.979815	0.544483	0.211486	-0.195833	0.618806	0.0731146	-0.31896	0.465189	-0.141254	-0.493157	0.210648	-0.139114	-0.725308	0.44708	0.0178591	-0.621846	0.657564	0.110759	-0.642942	0.864459	76	72.1246	79.8754	78.5217
Eosinophil Absolute (cells/nL)	0.154022	0.123614	0.134175	0.462286	0.918674	0.736247	0.0847695	0.372302	0.385382	0.857406	0.808023	0.31158	0.269432	0.0692677	0.249592	0.440806	0.847211	0.561884	0.260111	-0.418878	0.9391	0.0685504	-0.650493	0.787594	0.218316	-0.543846	0.980477	-0.0253844	-0.307301	0.256532	0.0402071	-0.289965	0.370379	0.116916	-0.11168	0.345511	0.108925	-0.187999	0.405849	0.0209402	-0.396249	0.438129	0.069226	-0.349874	0.488326	0.1808	0.127917	0.233683	0.171905
Eosinophil%	0.147641	0.118712	0.153516	0.226791	0.687999	0.869592	0.161532	0.433042	0.309057	0.848567	0.287156	0.315584	0.283026	0.125875	0.304637	0.393045	0.71862	0.457593	0.288479	-0.391113	0.968071	0.128282	-0.591261	0.847825	0.280089	-0.483387	1.04357	0.0246324	-0.232771	0.282035	0.157852	-0.135702	0.451406	0.136955	-0.133456	0.407366	0.207054	-0.131957	0.546065	0.109208	-0.443405	0.661821	0.0370531	-0.423938	0.498044	2.616	1.86874	3.36326	2.65238
Gamma-Glutamyl Transferase (GGT) (U/L)	0.0409974	0.150771	0.116949	0.289736	0.150596	0.871426	-0.0415284	-0.0820644	-0.026115	0.251779	0.158267	0.528815	-0.108581	-0.321143	-0.373977	0.70915	0.27906	0.252762	-0.125473	-0.802447	0.551501	-0.38859	-1.11381	0.336635	-0.434014	-1.20217	0.334139	-0.140479	-0.382238	0.101279	-0.178173	-0.425795	0.0694489	-0.0573751	-0.238867	0.124117	0.104784	-0.0910032	0.300572	0.158787	-0.055322	0.372895	0.0121463	-0.141102	0.165394	23.32	17.8393	28.8007	22.9048
Glucose (mg/dL)	-0.0257023	0.245419	0.278198	0.580917	0.193892	0.0785863	0.192433	0.187224	0.0429877	0.752495	0.724614	0.750779	0.404735	0.51626	0.229761	0.113936	0.0464942	0.435735	0.540446	-0.147187	1.22808	0.730904	-0.0102668	1.47207	0.294029	-0.469789	1.05785	0.0809581	-0.431645	0.593562	0.0952242	-0.444641	0.63509	0.0376836	-0.199641	0.275008	-0.174302	-0.813141	0.464537	0.669803	-0.440232	1.77984	0.630073	-0.100455	1.3606	131.108	102.381	159.835	138.59
HbA1c %	-0.0493315	-0.00546999	0.0263129	0.0977038	0.866721	0.471488	-0.0320987	-0.0308349	-0.00219543	0.194162	0.302518	0.76148	0.159178	0.161609	0.0897227	0.185273	0.122618	0.362181	0.450584	-0.233632	1.1348	0.559638	-0.172378	1.29165	0.3444	-0.420789	1.10959	-0.111176	-0.27894	0.0565882	-0.140696	-0.410706	0.129314	-0.0296624	-0.225132	0.165807	-0.43712	-0.962904	0.0886646	-0.0539887	-0.708493	0.600515	0.199825	-0.364287	0.763937	6.534	5.80225	7.26575	6.34381
Hematocrit%	0.0227894	0.0149042	-0.0106694	0.464493	0.185239	0.535823	-0.000731002	-0.0179914	-0.0325441	0.908816	0.294935	0.0985092	0.0356468	0.0145244	0.0167219	0.435042	0.778194	0.72831	0.263431	-0.415625	0.942488	0.100246	-0.619024	0.819517	0.130506	-0.630345	0.891356	-0.0139131	-0.25635	0.228524	-0.163393	-0.472471	0.145685	-0.259654	-0.566586	0.0472784	0.131021	-0.228416	0.490458	0.0892691	-0.0418708	0.220409	-0.0895889	-0.382575	0.203397	40.576	39.19	41.962	40.7
Hemoglobin (g/dL)	0.0204914	-0.00586849	-0.0304442	0.498938	0.716645	0.124738	-0.00892543	-0.0272933	-0.036504	0.554641	0.0941204	0.0495864	0.0378984	0.00837611	0.0423224	0.453582	0.887762	0.457023	0.252841	-0.426003	0.931686	0.0502065	-0.668745	0.769158	0.280448	-0.483037	1.04393	-0.0665012	-0.290411	0.157408	-0.208356	-0.450537	0.0338261	-0.249184	-0.492409	-0.00595797	0.106274	-0.209195	0.421744	-0.0357193	-0.235326	0.163887	-0.165784	-0.372943	0.0413747	13.852	13.346	14.358	13.8571
High Density Lipoprotein (HDL) (mg/dL)	0.0259311	0.114298	0.081116	0.542476	0.0529018	0.0722038	0.0199598	-0.0340164	-0.0327349	0.328707	0.546553	0.486237	-0.18545	-0.179137	-0.351164	0.0732637	0.154586	0.00942779	-0.615407	-1.30635	0.0755336	-0.514536	-1.24453	0.215458	-1.03255	-1.83708	-0.228023	0.0673071	-0.0687211	0.203335	-0.0770641	-0.331375	0.177247	-0.0661647	-0.255274	0.122945	0.0791452	-0.181832	0.340122	0.356892	0.00706837	0.706716	0.225329	-0.0100914	0.46075	48.24	43.9102	52.5698	49.7667
Hip circumference (cm)	0.0179157	0.0262242	-0.017954	0.527324	0.29439	0.459087	-0.000840892	0.00907793	0.00734703	0.830341	0.794298	0.862601	0.0213737	0.00175583	0.0112525	0.638769	0.969473	0.806475	0.159211	-0.523835	0.842257	0.013377	-0.691797	0.718551	0.091988	-0.668496	0.852472	-0.0264169	-0.271999	0.219166	0.0395792	-0.263265	0.342423	0.0261202	-0.275356	0.327596	0.122506	-0.267343	0.512354	0.186386	-0.168004	0.540775	-0.171223	-0.639713	0.297266	102	98.116	105.884	101.739
Insulin (mIU/L)	0.0169145	1.61259	1.72841	0.442433	0.136555	0.0819127	0.97563	0.699367	0.219759	0.892527	0.543019	0.753945	0.980542	1.15818	-0.295629	0.194527	0.0162774	0.567575	0.455482	-0.251839	1.1628	0.895116	0.143035	1.6472	-0.21513	-0.977232	0.546973	0.0407019	-0.561291	0.642695	-0.192639	-0.828072	0.442795	-0.0912006	-0.674231	0.491829	-0.183194	-0.663994	0.297606	0.669528	-0.282546	1.6216	0.791611	-0.181818	1.76504	24.6788	11.9271	37.4304	24.1648
Low Density Lipoprotein (LDL) (mg/dL)	0.0532222	0.0284189	0.222438	0.976843	0.786255	0.487531	0.0142463	0.0632577	0.0258775	0.787944	0.71644	0.844415	-0.155216	-0.236764	-0.109862	0.298142	0.153411	0.56226	-0.352261	-1.03343	0.328912	-0.516054	-1.24611	0.214005	-0.218105	-0.980262	0.544052	-0.0373196	-0.31409	0.239451	0.0669678	-0.300828	0.434763	0.0403741	-0.371547	0.452295	-0.0071839	-0.507455	0.493087	0.0391662	-0.254235	0.332567	0.165877	-0.318854	0.650609	126.22	112.758	139.682	118.948
Lymphocyte Absolute (cells/nL)	0.0986842	0.086553	-0.0400733	0.335796	0.628295	0.506277	-0.0173747	-0.14672	-0.127601	0.906966	0.124623	0.087215	-0.114348	-0.209704	-0.206972	0.484384	0.302625	0.344851	-0.235792	-0.914313	0.44273	-0.369739	-1.09436	0.354884	-0.357214	-1.12279	0.408357	-0.0160822	-0.290721	0.258557	-0.235262	-0.53597	0.0654449	-0.215956	-0.46057	0.0286577	0.104014	-0.11066	0.318688	0.0452289	-0.143782	0.23424	-0.103951	-0.420309	0.212407	1.938	1.72456	2.15144	1.94095
Lymphocyte%	0.11287	0.0686044	-0.0841578	0.365872	0.628907	0.24657	0.0543524	-0.0392823	-0.143036	0.437933	0.354138	0.00911673	-0.0539587	-0.072226	-0.102678	0.677032	0.563256	0.466941	-0.140146	-0.817271	0.53698	-0.206128	-0.926774	0.514517	-0.274249	-1.03759	0.48909	0.123133	-0.192469	0.438735	-0.151744	-0.476899	0.17341	-0.423199	-0.72836	-0.118038	0.196061	-0.238645	0.630766	0.0850452	-0.271461	0.441552	-0.249341	-0.678547	0.179866	29.284	26.1921	32.3759	30.7667
Mini Mental	0.100993	0.134546	0.073777	0.104691	0.00801617	0.119701	0.174029	0.11457	-0.0421431	0.000574147	0.0434489	0.143214	0.00345832	0.0759489	-0.0593725	0.95081	0.211567	0.417422	0.0207326	-0.655646	0.697111	0.43491	-0.265918	1.13574	-0.297416	-1.03923	0.444396	0.903222	0.359895	1.44655	0.496795	0.00316715	0.990423	-0.214948	-0.503315	0.0734191	0.565491	-0.150634	1.28162	0.823073	0.211607	1.43454	0.389386	-0.10578	0.884552	21.48	20.4545	22.5055	24
Monocyte Absolute (cells/nL)	0.0453736	0.00938688	0.0392699	0.962496	0.977781	0.914982	0.0530641	-0.0477705	-0.0353306	0.857855	0.324193	0.512987	-0.0132968	-0.0228258	-0.0688141	0.936538	0.890087	0.726367	-0.0267597	-0.703149	0.64963	-0.0491594	-0.768106	0.669788	-0.13148	-0.892341	0.629382	0.0265287	-0.269042	0.322099	-0.152337	-0.4587	0.154025	-0.0851202	-0.344477	0.174237	0.00806538	-0.33864	0.354771	-0.00441467	-0.32691	0.318081	0.0234577	-0.425472	0.472387	0.54	0.467905	0.612095	0.546667
Monocyte%	0.030107	-0.0258533	-0.00763734	0.594885	0.69228	0.692912	0.128718	0.0617074	-0.0491463	0.067281	0.391747	0.340458	0.00687947	0.118979	0.0777796	0.95481	0.381233	0.597636	0.019045	-0.657331	0.695421	0.313336	-0.409663	1.03634	0.198556	-0.563254	0.960365	0.295576	-0.0198458	0.610998	0.107383	-0.141249	0.356015	-0.157378	-0.485493	0.170736	0.0767955	-0.213773	0.367364	-0.0749155	-0.459009	0.309178	-0.100171	-0.617459	0.417117	7.988	7.19351	8.78249	8.8381
Neutrophil Absolute (cells/nL)	-0.0174986	0.0543025	0.121854	0.849023	0.760321	0.534397	-0.0847695	-0.0404053	0.151667	0.149064	0.372375	0.265864	-0.0156992	-0.192712	-0.136988	0.915704	0.236792	0.419312	-0.0355747	-0.711986	0.640836	-0.42548	-1.15197	0.301007	-0.304783	-1.06888	0.45931	-0.333562	-0.795125	0.128	-0.235887	-0.765566	0.293792	0.251545	-0.199758	0.702848	-0.0373852	-0.434188	0.359418	0.0760882	-0.430873	0.583049	0.109616	-0.247942	0.467174	4.0528	3.58904	4.51656	3.56714
Neutrophil%	-0.10176	-0.0725716	0.0571074	0.257547	0.366448	0.318889	-0.0383884	0.0230285	0.104547	0.215642	0.671596	0.0173174	-0.150673	0.0146507	0.0284938	0.292534	0.834253	0.707512	0.0735887	-0.602984	0.750161	0.0744505	-0.644629	0.79353	0.140983	-0.61999	0.901955	-0.216553	-0.56282	0.129714	0.0775283	-0.287181	0.442238	0.458236	0.0869513	0.82952	-0.24886	-0.734098	0.236378	-0.0835791	-0.546259	0.3791	0.268706	-0.275927	0.813338	59.532	56.4114	62.6526	57.1
Platelet (cells/nL)	0.0332075	0.0665652	0.019019	0.447512	0.360784	0.932123	-0.0359279	-0.0975942	0.00463407	0.228992	0.0478535	0.915434	-0.0742253	-0.183958	-0.236514	0.524423	0.14171	0.0734433	-0.214518	-0.892668	0.463632	-0.531704	-1.26245	0.19904	-0.69043	-1.47072	0.0898581	-0.146478	-0.38632	0.0933643	-0.315633	-0.625708	-0.00555726	-0.01396	-0.277201	0.249281	0.0879399	-0.143631	0.31951	0.147003	-0.174901	0.468907	-0.0125213	-0.312881	0.287838	224.64	203.225	246.055	214.857
Potassium (mmol/L)	0.0483569	-0.0347963	-0.0829594	0.282125	0.329316	0.102203	-0.0190242	-0.0236661	-0.00355316	0.306074	0.304301	0.766135	0.0500407	-0.00255936	0.0491866	0.255377	0.942346	0.29522	0.385647	-0.296477	1.06777	-0.025724	-0.744597	0.693149	0.396514	-0.370317	1.16334	-0.188811	-0.555335	0.177713	-0.238457	-0.702011	0.225098	-0.0783068	-0.605643	0.449029	0.342731	-0.303583	0.989045	-0.302899	-0.933027	0.327229	-0.982196	-2.36309	0.398695	4.576	4.42497	4.72703	4.47667
Pulse (beats per minute)	-0.056283	-0.0634526	0.0378195	0.152369	0.300794	0.818168	-0.0101459	-0.0414043	-0.0251075	0.777392	0.177186	0.300204	-0.0127111	0.0419782	0.0295419	0.879586	0.676153	0.762777	-0.0513102	-0.733455	0.630835	0.146203	-0.559832	0.852238	0.113369	-0.647303	0.87404	-0.0297951	-0.239643	0.180053	-0.20551	-0.50556	0.0945403	-0.182267	-0.531579	0.167044	-0.231569	-0.548464	0.085327	-0.295368	-0.872204	0.281468	0.0714815	-0.563716	0.706679	75.3333	70.4926	80.1741	74.5217
Red Blood Cells ( × 10 6/uL)	0.0172959	0.00946514	-0.0153872	0.553126	0.607635	0.429206	0.00266033	-0.00974268	-0.0327558	0.847402	0.625407	0.10387	0.0571197	0.0429865	0.0568709	0.239032	0.471476	0.341787	0.399473	-0.28307	1.08202	0.257168	-0.464478	0.978813	0.359524	-0.406118	1.12517	0.0199905	-0.187279	0.22726	-0.0613307	-0.31155	0.188889	-0.187852	-0.411958	0.0362532	0.114375	-0.273758	0.502508	0.0676707	-0.198939	0.33428	-0.129174	-0.45839	0.200042	4.7672	4.57459	4.95981	4.79143
Sistolic blood pressure (mmHg)	-0.0416739	0.110522	0.115892	0.244065	0.264855	0.0874096	-0.0231682	-0.01441	0.0204712	0.387975	0.465805	0.742028	0.00558103	0.0141843	-0.0851836	0.930062	0.834386	0.271613	0.0297229	-0.652353	0.711799	0.0731076	-0.632276	0.778491	-0.416846	-1.18438	0.350687	-0.173018	-0.571876	0.225841	-0.107472	-0.400447	0.185502	0.056352	-0.285458	0.398162	-0.29373	-0.799159	0.211699	0.488261	-0.423941	1.40046	0.633154	-0.126928	1.39324	141.833	134.152	149.515	139.13
Sodium (mmol/L)	-0.00606786	-0.0192712	-0.0132832	0.303314	0.0620772	0.13405	-0.0121732	-0.00517186	0.00552842	0.0261835	0.348889	0.425015	-0.00833442	-0.0155749	-0.000846195	0.247619	0.0830608	0.9233	-0.392126	-1.07444	0.290192	-0.6314	-1.36697	0.104169	-0.0361367	-0.796314	0.72404	-0.457762	-0.862742	-0.0527822	-0.243202	-0.763135	0.276732	0.191146	-0.288415	0.670706	-0.351096	-1.04533	0.343137	-0.853632	-1.84405	0.136789	-0.686486	-1.66014	0.287164	141.04	140.19	141.89	139.714
Total Bilirubin (mg/dL)	0.114477	-0.0982631	-0.167584	0.97468	0.220861	0.0781706	0.0458015	4.75871	-0.123073	0.530056	0.33567	0.102617	0.309837	0.326335	4.3205	0.328766	0.236372	0.472223	0.330359	-0.350236	1.01095	0.42587	-0.30063	1.15237	0.513588	-0.257758	1.28493	-0.0902381	-0.376217	0.195741	-0.0859008	-0.490371	0.318569	-0.263756	-0.579807	0.0522947	-0.010773	-0.696892	0.675346	-0.326546	-0.861915	0.208824	-0.358546	-0.749638	0.0325465	0.69584	0.507115	0.884565	0.713619
Total cholesterol (mg/dL)	0.0036337	0.067797	0.166313	0.88431	0.273356	0.265553	-0.00692247	0.00607202	0.00207565	0.570988	0.801493	0.844223	-0.0903643	-0.132228	-0.107476	0.408708	0.28389	0.398561	-0.278952	-0.958335	0.40043	-0.384637	-1.10973	0.340459	-0.31875	-1.08321	0.445714	-0.0548489	-0.247421	0.137724	-0.045217	-0.404088	0.313654	-0.0339901	-0.380303	0.312323	-0.0313336	-0.466527	0.403859	0.132434	-0.106949	0.371817	0.258068	-0.206179	0.722315	211.668	193.798	229.538	204.733
Triglycerides (mg/dL)	-0.0485345	0.247796	0.352148	0.379471	0.998453	0.459378	0.0716062	-0.000694009	0.0699673	0.396414	0.628593	0.873821	0.335461	0.274308	0.35074	0.335711	0.473308	0.46902	0.325587	-0.354887	1.00606	0.256097	-0.465526	0.977719	0.272959	-0.490349	1.03627	-0.137357	-0.459189	0.184475	-0.0777124	-0.397912	0.242487	0.0296425	-0.344097	0.403383	-0.100405	-0.328071	0.127262	0.000217274	-0.227773	0.228207	0.0693455	-0.119369	0.25806	197	146.499	247.501	176.5
TSH(uIU/mL)	0.00472512	0.00387954	0.115784	0.357381	0.868239	0.867224	-0.0212309	0.159506	0.195766	0.17235	0.587655	0.0523087	-0.00709341	-0.266737	-0.210369	0.987376	0.303655	0.499785	-0.00531754	-0.68168	0.671045	-0.36894	-1.09354	0.355658	-0.254246	-1.01713	0.508641	-0.158898	-0.387228	0.0694317	-0.101115	-0.472871	0.270641	0.270641	0.00225227	0.539029	-0.187496	-0.595334	0.220341	-0.0401355	-0.532205	0.451934	0.0495242	-0.555682	0.65473	1.63352	0.94682	2.32022	1.20095
Urea (BUN) (mg/dL)	0.00103384	0.213092	0.314299	0.886682	0.0225062	0.024138	0.0815009	0.058013	0.0452049	0.897483	0.845211	0.886849	0.149932	0.0719329	-0.0824242	0.298835	0.54441	0.541999	0.351748	-0.329411	1.03291	0.216222	-0.504603	0.937048	-0.229581	-0.991958	0.532796	0.0336798	-0.488117	0.555477	-0.0620892	-0.697168	0.57299	0.0399403	-0.522225	0.602105	-0.040846	-0.620225	0.538533	0.72318	0.0944866	1.35187	1.14097	0.00295593	2.27898	34.292	29.8954	38.6886	32.9333
Uric acid (mg/dL)	0.148567	0.0554043	-0.0678231	0.0423295	0.784343	0.290489	-0.108433	-0.124628	-0.0199737	0.0163352	0.0342331	0.471573	0.0111224	-0.289728	-0.112684	0.919945	0.0162357	0.367278	0.0351332	-0.670083	0.74035	-0.895498	-1.64761	-0.14339	-0.340708	-1.10579	0.424373	-0.393595	-0.706428	-0.0807623	-0.446401	-0.86076	-0.032041	-0.109103	-0.41112	0.192915	0.359493	0.0244507	0.694535	0.0696307	-0.449807	0.589068	-0.216257	-0.625525	0.193011	5.35652	4.93601	5.77703	4.77619
Waist circumference (cm)	-0.017897	0.0507673	0.0529342	0.580923	0.14581	0.0997753	0.0174947	-0.000885753	-0.0240794	0.361444	0.778108	0.0943549	0.0590238	0.0879847	0.0768014	0.357852	0.206178	0.210367	0.313226	-0.372696	0.999148	0.44719	-0.266064	1.16044	0.476396	-0.293393	1.24618	0.0776791	-0.0905451	0.245903	-0.0245513	-0.198306	0.149204	-0.164864	-0.35569	0.0259612	-0.0548153	-0.254365	0.144734	0.287423	-0.100467	0.675312	0.21123	-0.0333562	0.455815	99.0417	94.1028	103.981	100.565
White Blood Cell (cells/nL)	0.00746584	0.0434119	0.0544003	0.89901	0.706079	0.790213	-0.0585526	-0.0810064	0.0335796	0.264577	0.215741	0.82194	-0.037414	-0.175738	-0.141528	0.749667	0.226574	0.344487	-0.107308	-0.784117	0.569502	-0.435116	-1.16195	0.291719	-0.357488	-1.12307	0.408092	-0.228368	-0.635677	0.178941	-0.299902	-0.784566	0.184763	0.0367081	-0.289797	0.363213	0.0183908	-0.274453	0.311235	0.0720307	-0.315627	0.459688	0.0397163	-0.264848	0.344281	6.7512	6.21051	7.29189	6.26667
[truncated: 14 more columns]

## Sheet: AD_MRIcompatible_patients
	DIFFERENCE ANALYSIS BETWEEN GROUPS/VISITS														EFFECT SIZE BETWEEN GROUPS/VISITS																											POINT ESTIMATES
	PLACEBO				CMA				CMA vs PLACEBO						EFFECT SIZE BETWEEN GROUPS									CMA									PLACEBO									CMA Day0			CMA Day28			CMA Day84
Measurements	Log2FoldChange (Day28 vs Day0 - Placebo)	Log2FoldChange (Day84 vs Day0 - Placebo)	P value (Day28 vs Day0 - Placebo)	P value (Day84 vs Day0 - Placebo)	Log2FoldChange (Day28 vs Day0 - CMA)	Log2FoldChange (Day84 vs Day0 - CMA)	P value (Day28 vs Day0 - CMA)	P value (Day84 vs Day0 - CMA)	Log2FoldChange (CMA vs Placebo - Day0)	Log2FoldChange (CMA vs Placebo - Day28)	Log2FoldChange (CMA vs Placebo - Day84)	P value (CMA vs Placebo - Day0)	P value (CMA vs Placebo - Day28)	P value (CMA vs Placebo - Day84)	(CMA vs Placebo-Day0) effect_size	(CMA vs Placebo-Day0) lower	(CMA vs Placebo-Day0) upper	(CMA vs Placebo-Day28) effect_size	(CMA vs Placebo-Day28) lower	(CMA vs Placebo-Day28) upper	(CMA vs Placebo-Day84) effect_size	(CMA vs Placebo-Day84) lower	(CMA vs Placebo-Day84) upper	Day28 vs Day0 effect_size	Day28 vs Day0 lower	Day28 vs Day0 upper	Day84 vs Day0 effect_size	Day84 vs Day0 lower	Day84 vs Day0 upper	Day84 vs Day28 effect_size	Day84 vs Day28 lower	Day84 vs Day28 upper	Day28 vs Day0 effect_size	Day28 vs Day0 lower	Day28 vs Day0 upper	Day84 vs Day0 effect_size	Day84 vs Day0 lower	Day84 vs Day0 upper	Day84 vs Day28 effect_size	Day84 vs Day28 lower	Day84 vs Day28 upper	mean value	CI lower bound	CI upper bound	mean value	CI lower bound	CI upper bound	mean value	CI lower bound
ADAS-Cog	-0.130926	-0.233496	0.170107	0.0218327	-0.262415	-0.39077	5.95001e-05	0.000334079	-0.388341	-0.51983	-0.545615	0.158543	0.100092	0.13453	-0.509302	-1.23536	0.21676	-0.596841	-1.32631	0.132628	-0.541454	-1.26871	0.185798	-0.298833	-0.428442	-0.169224	-0.437776	-0.662486	-0.213066	-0.126461	-0.306981	0.0540598	-0.137471	-0.332359	0.0574161	-0.233535	-0.415548	-0.0515226	-0.093809	-0.302451	0.114833	22.4966	18.2929	26.7002	18.7552	14.1483	23.362	17.1586	12.576
ADCS-ADL	0.00543389	-0.0554951	0.918811	0.397385	0.0544124	0.0311385	0.297275	0.457048	0.0803543	0.0854776	0.0951532	0.592296	0.55432	0.56575	0.199055	-0.549517	0.947627	0.212342	-0.510305	0.93499	0.20855	-0.523298	0.940399	0.148429	-0.133135	0.429992	0.0818917	-0.13629	0.300074	-0.0725179	-0.319046	0.17401	0.0106478	-0.202755	0.224051	-0.0808792	-0.272431	0.110673	-0.0647972	-0.180877	0.0512828	56.0357	50.9206	61.1509	58.3571	53.0947	63.6196	56.8077	51.3975
Alanine aminotransferase (ALT) (IU/L)	0.127898	-0.285214	0.207854	0.0236088	-0.121113	-0.252072	0.502257	0.13559	0.109302	-0.155283	0.142445	0.534791	0.620153	0.58517	0.221817	-0.496792	0.940425	-0.194557	-0.987831	0.598718	0.194951	-0.523258	0.91316	-0.169137	-0.67191	0.333636	-0.40606	-0.956784	0.144665	-0.143893	-0.404662	0.116876	0.18307	-0.10254	0.468679	-0.582034	-1.07429	-0.0897791	-0.575752	-1.14809	-0.0034187	16.4552	14.4218	18.4885	14.936	11.6011	18.2709	13.8172	11.1618
Albumin (g/dL)	0.0124941	-0.0157413	0.621241	0.54139	0.0263556	0.0400125	0.0727306	0.00284227	-0.044951	0.00528835	0.0108029	0.10572	0.823347	0.693642	-0.586816	-1.31587	0.142236	0.0874961	-0.704616	0.879608	0.140555	-0.577003	0.858113	0.392432	-0.0438298	0.828695	0.596546	0.200051	0.993042	0.217052	-0.14167	0.575775	0.192591	-0.609275	0.994457	-0.158642	-0.685303	0.368019	-0.0987936	-0.709321	0.511734	4.30379	4.229	4.37858	4.3972	4.32941	4.46499	4.42483	4.35197
Alkaline phosphatase (ALP) (IU/L)	0.0172522	0.0341589	0.818794	0.590532	0.0854859	0.12283	0.039052	0.00865099	0.0918071	0.133718	0.180479	0.533723	0.425694	0.208722	0.2224	-0.496218	0.941017	0.313657	-0.481942	1.10926	0.452832	-0.27131	1.17697	0.198017	0.0138535	0.382181	0.296995	0.0816819	0.512308	0.163699	0.0136752	0.313723	0.0478789	-0.381069	0.476827	0.0920548	-0.254134	0.438244	-0.0238326	-0.503994	0.456328	76.8276	68.8363	84.8188	82.04	73.1623	90.9177	83.6552	75.0443
Aspartate aminotransferase (AST) (IU/L)	0.236312	-0.109397	0.0708102	0.185631	0.0165829	-0.0311724	0.861256	0.647039	0.0357198	-0.111031	0.113944	0.774299	0.535168	0.344205	0.102268	-0.614958	0.819494	-0.243697	-1.0378	0.550405	0.339173	-0.381778	1.06012	0.0389468	-0.404485	0.482379	-0.0856723	-0.457135	0.28579	-0.155981	-0.501925	0.189962	0.357169	-0.017784	0.732121	-0.432558	-1.09639	0.231275	-0.759975	-1.76302	0.243071	17.1	15.508	18.692	17.5	15.4797	19.5203	16.7345	15.224
Basophil Absolute (cells/nL)	-0.08092	-0.27684	0.397204	0.18398	0.0253111	-0.290779	0.758891	0.0120012	-0.398549	-0.328881	-0.412489	0.0526382	0.197445	0.111069	-0.708362	-1.44292	0.0262006	-0.511661	-1.3135	0.29018	-0.577688	-1.30637	0.150991	0.0375206	-0.20556	0.280601	-0.425773	-0.757312	-0.0942345	-0.43857	-0.755485	-0.121654	-0.13068	-0.441727	0.180367	-0.424066	-1.07111	0.222983	-0.410398	-0.961435	0.140638	0.0434483	0.0364828	0.0504137	0.046	0.0379296	0.0540704	0.0355172	0.0289496
Basophil%	0.0861566	0.0360693	0.537191	0.868302	0.107528	-0.214739	0.232725	0.0311158	-0.147741	-0.0826098	-0.398549	0.407258	0.744439	0.112913	-0.29675	-1.01674	0.423242	-0.12782	-0.920266	0.664627	-0.574625	-1.30318	0.15393	0.157865	-0.103005	0.418735	-0.33169	-0.632375	-0.0310057	-0.479483	-0.837055	-0.121911	0.149557	-0.344991	0.644105	0.0553497	-0.623821	0.73452	-0.174887	-0.7873	0.437526	0.648276	0.552167	0.744385	0.724	0.59736	0.85064	0.558621	0.458228
Body Mass Index	0.00694371	0.0244205	0.529217	0.0888361	-0.0160361	-0.0171304	0.0189578	0.0332454	0.129504	0.0582807	0.087953	0.193331	0.578697	0.377678	0.468925	-0.255741	1.19359	0.214778	-0.564764	0.99432	0.316084	-0.40433	1.0365	-0.0593387	-0.10704	-0.0116375	-0.0640987	-0.121493	-0.0067039	-0.00896976	-0.0724176	0.0544781	0.0234022	-0.0520421	0.0988466	0.0810647	-0.00880475	0.170934	0.0212232	-0.043245	0.0856915	29.5934	27.6077	31.5792	29.3961	27.3768	31.4154	29.2441	27.2636
CDR	-0.241008	-0.115477	0.103888	0.167851	-0.152003	-0.197037	0.169496	0.0308995	-0.592636	-0.503631	-0.605922	0.0176251	0.116551	0.0567027	-0.911103	-1.68299	-0.139219	-0.589326	-1.34457	0.165918	-0.73406	-1.51043	0.0423149	-0.179028	-0.435375	0.0773193	-0.242894	-0.459295	-0.026494	-0.0373464	-0.290706	0.216013	-0.309116	-0.676576	0.0583446	-0.136866	-0.329458	0.0557261	0.143412	-0.159431	0.446254	0.862069	0.709064	1.01507	0.775862	0.59011	0.961614	0.788462	0.608876
Creatine Kinase (CK) (U/L)	-0.0948235	0.102883	0.371755	0.682125	0.227384	0.0875838	0.38676	0.657884	0.0941498	0.37646	0.0788503	0.709523	0.439718	0.840735	0.132897	-0.584586	0.85038	0.304151	-0.491223	1.09952	0.0716479	-0.645388	0.788684	0.211215	-0.275862	0.698293	0.0912652	-0.318042	0.500572	-0.0700641	-0.628688	0.48856	-0.12236	-0.397531	0.152811	0.098392	-0.38942	0.586204	0.179329	-0.242157	0.600814	91.8966	75.7228	108.07	106.16	73.7166	138.603	97.6483	70.8771
Creatinine (mg/dL)	0.0369693	-0.0116013	0.525659	0.780314	-0.0157748	-0.0704182	0.582337	0.127178	0.116519	0.00406685	0.057702	0.249934	0.968821	0.554423	0.413729	-0.309213	1.13667	0.0153134	-0.776513	0.80714	0.211201	-0.507243	0.929646	-0.0576636	-0.265795	0.150468	-0.258684	-0.593795	0.0764282	-0.0746524	-0.278555	0.12925	0.142942	-0.316084	0.601968	-0.0404129	-0.334734	0.253908	-0.136057	-0.328342	0.0562285	0.861379	0.800783	0.921976	0.8368	0.777722	0.895878	0.820345	0.766216
Diastolic blood pressure (mmHg)	-0.0843922	-0.035283	0.119903	0.634367	0.0163461	-0.0095903	0.697939	0.825911	-0.148709	-0.0667004	-0.123016	0.0569934	0.364988	0.104173	-0.695122	-1.42904	0.0387923	-0.351694	-1.134	0.430614	-0.589527	-1.31869	0.139637	0.0780981	-0.321668	0.477864	-0.0467426	-0.468725	0.37524	-0.152856	-0.484666	0.178954	-0.374247	-0.845691	0.0971968	-0.145727	-0.76875	0.477297	0.357585	-0.282869	0.99804	78.069	73.7374	82.4006	79.25	75.3342	83.1658	77.5517	73.8867
Eosinophil Absolute (cells/nL)	-0.155278	0.0547925	0.214459	0.582171	-0.0687128	0.112658	0.585869	0.501456	-0.467659	-0.575811	-0.409794	0.315353	0.222283	0.41637	-0.360302	-1.08178	0.361174	-0.483851	-1.28464	0.316936	-0.290972	-1.01084	0.428899	-0.0690557	-0.320764	0.182652	0.0999628	-0.194817	0.394742	0.163822	-0.0332933	0.360938	-0.0671088	-0.172733	0.0385159	0.0233841	-0.0624146	0.109183	0.0402963	-0.0555377	0.13613	0.203793	0.150564	0.257022	0.1968	0.144957	0.248643	0.220345	0.155898
Eosinophil%	0.0126738	0.2506	0.909247	0.0207673	-0.0133672	0.191595	0.911532	0.213708	-0.179512	-0.341407	-0.238517	0.658086	0.43567	0.56932	-0.157953	-0.875696	0.559791	-0.306876	-1.10231	0.488562	-0.203273	-0.9216	0.515054	-0.0128142	-0.242283	0.216655	0.165123	-0.0966159	0.426862	0.151406	-0.0566466	0.359459	0.00870077	-0.148083	0.165485	0.174107	0.0406478	0.307567	0.118856	-0.0305492	0.268262	2.96207	2.22881	3.69533	3.008	2.17824	3.83776	3.38276	2.39334
Gamma-Glutamyl Transferase (GGT) (U/L)	0.189342	0.0921182	0.414269	0.575599	0.0898233	0.121263	0.487057	0.531637	0.159745	-0.0637236	0.18889	0.493576	0.862631	0.656784	0.244796	-0.474195	0.963786	-0.0678039	-0.859798	0.724191	0.158597	-0.559154	0.876347	0.110124	-0.204502	0.424749	0.114212	-0.248201	0.476625	0.0341683	-0.089291	0.157628	0.104728	-0.153817	0.363272	0.0654241	-0.170657	0.301505	-0.0537274	-0.135573	0.0281177	18.4828	15.7511	21.2144	19.88	15.5757	24.1843	20.1034	14.2127
Glucose (mg/dL)	-0.000620714	0.0766433	0.991605	0.489348	0.107194	-0.0424613	0.567488	0.842715	0.352253	0.304284	0.233148	0.372469	0.281116	0.374536	0.319587	-0.400905	1.04008	0.426177	-0.372608	1.22496	0.318193	-0.402268	1.03865	0.136396	-0.338836	0.611627	-0.0425807	-0.468691	0.383529	0.00266595	-0.192367	0.197698	-0.00286671	-0.562711	0.556978	0.298947	-0.589087	1.18698	0.266893	-0.510642	1.04443	131.021	93.485	168.556	127.528	103.837	151.219	127.221	102.399
HbA1c %	-0.0123124	-0.00350311	0.751866	0.933051	-0.0652512	-0.0592093	0.0603084	0.190955	0.180414	0.126761	0.124708	0.166499	0.246242	0.216376	0.499501	-0.226212	1.22521	0.459154	-0.340745	1.25905	0.445161	-0.278737	1.16906	-0.13987	-0.283217	0.0034769	-0.153455	-0.384175	0.0772654	-0.044734	-0.216219	0.126751	-0.0881667	-0.660386	0.484053	-0.0274063	-0.691156	0.636343	0.277203	-0.358031	0.912438	6.37172	5.73817	7.00528	6.0864	5.63339	6.53941	6.11552	5.65027
Hematocrit%	-0.00243424	0.0126029	0.958156	0.647563	0.0165045	0.00663597	0.139942	0.673992	0.00981051	0.0347422	0.00384355	0.825601	0.529837	0.929473	0.0785666	-0.638506	0.795639	0.246907	-0.547255	1.04107	0.0315498	-0.685338	0.748438	0.114878	-0.036926	0.266682	0.0516126	-0.191752	0.294977	-0.106179	-0.33434	0.121982	-0.0207266	-0.832486	0.791033	0.117097	-0.402983	0.637177	0.141942	-0.349135	0.633019	39.6414	38.328	40.9548	40.44	38.9572	41.9228	39.8241	38.5647
Hemoglobin (g/dL)	0.00715979	0.00390975	0.851506	0.891033	0.00126942	-0.00221216	0.91275	0.872389	0.0110949	0.0188739	0.00497296	0.811892	0.748665	0.914671	0.0848609	-0.632249	0.801971	0.125628	-0.666797	0.918053	0.0381953	-0.678709	0.7551	0.00812829	-0.139465	0.155721	-0.0165841	-0.221541	0.188373	-0.0692739	-0.268776	0.130228	0.0583535	-0.581992	0.698699	0.0313986	-0.434788	0.497585	0.00948995	-0.381006	0.399986	13.5034	13.0396	13.9673	13.644	13.1023	14.1857	13.4828	13.042
High Density Lipoprotein (HDL) (mg/dL)	-0.0225308	-0.00114855	0.686188	0.987133	-0.0230665	0.0277234	0.446452	0.534111	-0.240691	-0.137003	-0.211819	0.07215	0.369217	0.128931	-0.654981	-1.387	0.0770392	-0.354051	-1.15068	0.442582	-0.549606	-1.27717	0.17796	-0.0586482	-0.211118	0.0938218	0.0728577	-0.159295	0.30501	0.086401	-0.054917	0.227719	-0.0611415	-0.370717	0.248434	-0.00277712	-0.353129	0.347575	0.0785808	-0.203747	0.360909	48.3414	43.9272	52.7556	48.148	43.244	53.052	49.2793	44.421
Hip circumference (cm)	0.0547517	0.0255828	0.0241554	0.261947	-0.0274248	-0.0250745	0.0734879	0.112493	0.135722	0.0388632	0.0850651	0.0226445	0.514889	0.101177	0.841371	0.0996555	1.58309	0.252103	-0.528061	1.03227	0.594873	-0.134514	1.32426	-0.181118	-0.377703	0.0154668	-0.170636	-0.38076	0.0394885	0.00331213	-0.202573	0.209197	0.329413	0.0709142	0.587912	0.119695	-0.0910654	0.330455	-0.248155	-0.616864	0.120555	106.069	102.083	110.055	104.214	100.228	108.201	104.241	100.463
Insulin (mIU/L)	-0.204491	0.0149347	0.309684	0.961059	0.103929	-0.265236	0.822266	0.567046	0.924925	1.06506	0.617235	0.308079	0.0986074	0.197635	0.382891	-0.374038	1.13982	0.661302	-0.147189	1.46979	0.46433	-0.260185	1.18885	0.0597263	-0.469865	0.589317	-0.147458	-0.660575	0.365659	-0.177214	-0.656904	0.302475	-0.34906	-1.05317	0.355051	0.0180586	-0.737765	0.773882	0.328505	-0.344565	1.00158	21.7122	10.4477	32.9767	22.3476	14.9896	29.7056	17.5566	12.1781
Low Density Lipoprotein (LDL) (mg/dL)	-0.0322021	0.0737681	0.745824	0.477363	-0.0256905	0.0749907	0.54975	0.208038	-0.00231556	-0.0144879	-0.00109298	0.988307	0.930598	0.994692	-0.00522383	-0.722077	0.71163	-0.0341231	-0.825985	0.757739	-0.0023714	-0.719224	0.714481	-0.0583458	-0.251873	0.135182	0.162684	-0.091864	0.417232	0.271351	-0.00497687	0.547678	-0.0706224	-0.517319	0.376074	0.16712	-0.308408	0.642647	0.0545901	-0.41101	0.52019	129.583	114.923	144.242	123.784	110.462	137.106	136.497	120.457
Lymphocyte Absolute (cells/nL)	-0.0628194	-0.096982	0.336008	0.315955	-0.0178782	-0.0442499	0.805317	0.52656	-0.317896	-0.322321	-0.265163	0.0741875	0.131716	0.17471	-0.65015	-1.38195	0.08165	-0.601336	-1.40697	0.204293	-0.489762	-1.21513	0.23561	-0.0336905	-0.305581	0.2382	-0.0889577	-0.367398	0.189482	-0.0845709	-0.320983	0.151841	-0.0940655	-0.289322	0.101191	-0.156666	-0.468126	0.154794	-0.0726012	-0.330749	0.185547	1.94069	1.72328	2.1581	1.9568	1.67672	2.23688	1.88207	1.62835
Lymphocyte%	0.0681392	0.113259	0.336653	0.200963	0.0193264	0.00323646	0.693889	0.954787	-0.0851228	-0.0917289	-0.195145	0.536617	0.533374	0.102125	-0.220821	-0.939413	0.497772	-0.244776	-1.0389	0.549346	-0.593166	-1.32248	0.13615	0.0517326	-0.209553	0.313018	0.00858056	-0.291894	0.309055	-0.193425	-0.462658	0.0758087	0.171393	-0.186696	0.529482	0.321886	-0.181122	0.824893	0.217016	-0.243624	0.677657	29.1724	26.3131	32.0317	30.06	27.0935	33.0265	29.2379	26.5532
Mini Mental	0.00757322	0.0883559	0.906696	0.221235	0.0966286	0.0918276	0.0613622	0.0797328	0.168586	0.257641	0.172058	0.254816	0.112572	0.23719	0.40942	-0.313397	1.13224	0.575187	-0.15339	1.30376	0.425277	-0.298009	1.14856	0.243141	-0.0104163	0.496699	0.261003	-0.0314039	0.553409	-0.012241	-0.231896	0.207414	0.0132185	-0.216164	0.242601	0.161871	-0.0986279	0.42237	0.162647	-0.166212	0.491506	19.4138	17.7788	21.0488	20.7586	18.6216	22.8957	20.6897	18.8133
Monocyte Absolute (cells/nL)	-0.0959558	-0.135101	0.478399	0.205351	-0.0134301	-0.00547513	0.745773	0.926674	-0.135515	-0.104524	-0.00588907	0.407554	0.542808	0.972148	-0.296561	-1.01655	0.423427	-0.239126	-1.03314	0.554891	-0.0124454	-0.729303	0.704413	-0.031412	-0.224028	0.161204	-0.0124986	-0.282132	0.257135	0.0260902	-0.2128	0.26498	-0.185169	-0.717585	0.347246	-0.246403	-0.631551	0.138745	-0.152431	-0.663224	0.358363	0.546207	0.486851	0.605563	0.556	0.497031	0.614969	0.544138	0.483076
Monocyte%	0.0186961	0.135633	0.764297	0.260021	0.0492297	0.0653991	0.14257	0.10438	0.0956625	0.164383	0.0254285	0.423415	0.236815	0.856145	0.286558	-0.433222	1.00634	0.468649	-0.331586	1.26888	0.0646316	-0.65237	0.781633	0.143247	-0.0477048	0.334199	0.188961	-0.0385643	0.416487	-0.0205905	-0.266641	0.22546	0.0589127	-0.343977	0.461802	0.27018	-0.21036	0.75072	0.197479	-0.364526	0.759483	8.17931	7.47696	8.88166	8.704	7.94275	9.46525	8.55862	7.80776
Neutrophil Absolute (cells/nL)	-0.134293	-0.280898	0.220201	0.0673462	-0.0544535	-0.0881131	0.382483	0.237634	-0.183075	-0.216635	0.00970959	0.192103	0.218261	0.95247	-0.470251	-1.19496	0.25446	-0.488189	-1.28914	0.312759	0.0212464	-0.695622	0.738115	-0.139782	-0.457231	0.177667	-0.237315	-0.63678	0.16215	0.0695571	-0.28975	0.428864	-0.271526	-0.712236	0.169185	-0.516488	-1.0756	0.0426212	-0.295559	-0.958323	0.367205	3.96931	3.60707	4.33155	3.754	3.35713	4.15087	3.73414	3.37504
Neutrophil%	-0.0423141	-0.102628	0.306804	0.135698	-0.0178525	-0.0190852	0.516524	0.585615	0.0424205	0.0480009	0.125963	0.575729	0.601359	0.122405	0.199894	-0.518384	0.918173	0.205126	-0.588311	0.998563	0.559476	-0.168475	1.28743	-0.083716	-0.339803	0.172371	-0.0905706	-0.420184	0.239043	0.149369	-0.139606	0.438345	-0.170943	-0.505342	0.163457	-0.444977	-1.0446	0.154648	-0.280849	-0.832953	0.271255	59.0379	55.9963	62.0796	57.504	54.2239	60.7841	58.2621	55.075
Platelet (cells/nL)	0.00931776	-0.0553026	0.778734	0.503835	-0.0897275	-0.137068	0.0311171	0.00674114	-0.150622	-0.263441	-0.232388	0.220155	0.0403123	0.0461228	-0.441449	-1.16523	0.282333	-0.830843	-1.64882	-0.0128608	-0.730069	-1.46572	0.0055818	-0.306681	-0.582219	-0.0311431	-0.423951	-0.72697	-0.120933	-0.00888482	-0.200089	0.182319	0.021729	-0.136791	0.180249	-0.142686	-0.574099	0.288727	-0.170048	-0.53648	0.196385	228.655	209.65	247.66	215.68	200.986	230.374	207.931	192.203
Potassium (mmol/L)	0.0176164	0.0188475	0.701551	0.584129	-0.0374179	-0.025471	0.0481963	0.235332	0.0471003	0.0116259	0.00278184	0.288434	0.814252	0.948635	0.381242	-0.340785	1.10327	0.0920863	-0.700058	0.88423	0.0229632	-0.693908	0.739834	-0.290732	-0.577398	-0.00406582	-0.206281	-0.550605	0.138043	0.153063	-0.252023	0.558149	0.148196	-0.646918	0.94331	0.154507	-0.418707	0.72772	0.166004	-0.802568	1.13458	4.57138	4.43559	4.70716	4.43	4.27776	4.58224	4.49138	4.34554
Pulse (beats per minute)	-0.0281828	0.0179665	0.556148	0.833431	0.0170904	-0.0186871	0.527476	0.593319	-0.00399535	-0.00862624	-0.040649	0.964879	0.935715	0.671245	-0.015695	-0.732556	0.701166	-0.0311287	-0.809056	0.746799	-0.15147	-0.869142	0.566201	0.0672414	-0.143592	0.278075	-0.0744996	-0.351143	0.202144	-0.138454	-0.423198	0.14629	-0.0882352	-0.393374	0.216904	0.0605589	-0.525171	0.646289	0.170052	-0.569829	0.909933	72.3448	68.0867	76.603	72.7857	67.968	77.6034	71.4138	66.6598
Red Blood Cells ( × 10 6/uL)	-0.00880876	0.00972671	0.857673	0.76818	0.0195516	0.00174806	0.113663	0.911762	0.0460363	0.0859569	0.0368255	0.450113	0.238201	0.570984	0.270221	-0.449236	0.989677	0.467236	-0.332949	1.26742	0.203434	-0.519079	0.925947	0.0969474	-0.0220549	0.21595	0.00877019	-0.148423	0.165963	-0.0961848	-0.259514	0.0671446	-0.0671501	-0.836611	0.70231	0.0750627	-0.44261	0.592735	0.191546	-0.572098	0.955189	4.71724	4.50638	4.9281	4.814	4.57046	5.05754	4.71893	4.47704
Sistolic blood pressure (mmHg)	-0.0832988	-0.053557	0.114274	0.515364	-0.0364778	-0.0120423	0.350441	0.671807	-0.104513	-0.0470698	-0.0629987	0.202832	0.563964	0.440881	-0.458882	-1.18322	0.265456	-0.223201	-1.00288	0.556473	-0.275803	-0.995368	0.443763	-0.170138	-0.531713	0.191436	-0.0519694	-0.295281	0.191343	0.102042	-0.157147	0.361231	-0.301782	-0.670869	0.067304	-0.219893	-0.908245	0.468458	0.436347	-0.00173962	0.874433	136.897	129.561	144.232	133.893	126.65	141.136	135.759	127.421
Sodium (mmol/L)	-0.00681589	-0.00371589	0.29949	0.714323	-0.00657453	-0.00247734	0.164893	0.570173	-0.0068948	-0.00675672	-0.00565625	0.369292	0.499286	0.500278	-0.321739	-1.04228	0.398803	-0.26565	-1.06018	0.528882	-0.24099	-0.959915	0.477934	-0.253611	-0.61525	0.108028	-0.110785	-0.498224	0.276654	0.125424	-0.261411	0.51226	-0.320418	-0.948208	0.307373	-0.1622	-1.06646	0.742055	-0.0569092	-1.02283	0.909009	140.69	139.923	141.456	140.12	139.1	141.14	140.448	139.631
Total Bilirubin (mg/dL)	0.0205688	-0.199553	0.890614	0.200294	-0.171849	-0.0815351	0.118871	0.620622	0.00959048	-0.197877	0.127609	0.978556	0.501249	0.675155	0.00958102	-0.707275	0.726437	-0.264427	-1.05893	0.53008	0.149554	-0.568097	0.867206	-0.163056	-0.367104	0.0409919	-0.0875006	-0.438377	0.263376	-0.109853	-0.335249	0.115543	0.0202733	-0.282481	0.323028	-0.132168	-0.334107	0.0697701	-0.179781	-0.381947	0.0223861	0.659552	0.496418	0.822686	0.62956	0.517135	0.741985	0.62331	0.490274
Total cholesterol (mg/dL)	-0.0667992	0.0209724	0.164975	0.72842	-0.0165422	0.0360935	0.495608	0.447881	-0.0776395	-0.0385572	-0.0625184	0.491227	0.75656	0.590867	-0.246137	-0.96515	0.472877	-0.121544	-0.913931	0.670842	-0.191986	-0.910154	0.526182	-0.0487378	-0.190441	0.0929658	0.107597	-0.173221	0.388415	0.156767	-0.092032	0.405566	-0.240484	-0.57886	0.0978927	0.0688449	-0.333754	0.471444	0.111694	-0.25312	0.476509	210.024	192.107	227.942	204.992	187.939	222.045	215.345	197.268
Triglycerides (mg/dL)	-0.203348	-0.221002	0.208199	0.133718	0.0569524	-0.114026	0.69822	0.30389	-0.186586	-0.0799588	-0.0796097	0.575583	0.830681	0.748391	-0.199971	-0.918251	0.518308	-0.0838034	-0.875891	0.708285	-0.114412	-0.831732	0.602908	0.0624509	-0.257848	0.38275	-0.13455	-0.393058	0.123959	-0.254659	-0.571808	0.0624897	-0.180476	-0.462211	0.101258	-0.0785234	-0.17904	0.0219934	-0.0342091	-0.366018	0.2976	160.176	125.451	194.901	168.34	129.546	207.134	148.003	124.879
TSH(uIU/mL)	-0.0282318	0.135402	0.829266	0.468738	-0.207218	-0.0026791	0.451545	0.989963	-0.155808	-0.147991	-0.293889	0.750206	0.683697	0.479071	-0.113557	-0.83087	0.603756	-0.15983	-0.952631	0.632971	-0.253133	-0.972271	0.466005	-0.194437	-0.710066	0.321193	-0.00188268	-0.299024	0.295259	0.35984	-0.17954	0.89922	-0.0299998	-0.315493	0.255494	0.100805	-0.179109	0.380719	0.192972	-0.262541	0.648484	1.57983	0.966376	2.19328	1.20264	0.916282	1.489	1.5769	1.10394
Urea (BUN) (mg/dL)	0.0520506	0.176602	0.57165	0.171249	-0.0332075	-0.0129899	0.640849	0.89071	0.0255339	-0.0817031	-0.164058	0.866179	0.524843	0.251613	0.060077	-0.656904	0.777058	-0.249931	-1.04415	0.54429	-0.41224	-1.13514	0.310659	-0.103111	-0.543059	0.336837	-0.0365662	-0.565014	0.491882	0.220962	-0.217012	0.658936	0.104097	-0.271116	0.479309	0.324581	-0.146697	0.795859	0.0269229	-0.75603	0.809876	33.469	30.6037	36.3343	32.296	30.0194	34.5726	33.169	30.0668
Uric acid (mg/dL)	-0.0256486	-0.108566	0.772497	0.334564	-0.104617	-0.194317	0.0211564	0.000198191	-0.043769	-0.195019	-0.127695	0.701232	0.100363	0.222463	-0.143972	-0.900964	0.61302	-0.657732	-1.46605	0.150582	-0.439204	-1.16292	0.284508	-0.351223	-0.644335	-0.0581124	-0.714354	-1.08345	-0.345256	-0.249062	-0.520738	0.0226146	-0.0668865	-0.544757	0.410984	-0.271015	-0.839639	0.297609	-0.464836	-1.29787	0.368199	5.21923	4.89565	5.54281	4.824	4.4236	5.2244	4.5931	4.24212
Waist circumference (cm)	0.00861313	0.0401571	0.665336	0.124011	0.00767801	-0.0145147	0.606088	0.351365	0.147598	0.11287	0.0929265	0.0380572	0.0866839	0.127181	0.761019	0.0237641	1.49827	0.675424	-0.118631	1.46948	0.552212	-0.175455	1.27988	0.0421013	-0.119745	0.203947	-0.0788868	-0.245887	0.0881139	-0.160221	-0.319557	-0.00088462	0.0428685	-0.159618	0.245355	0.204226	-0.0520829	0.460534	0.0680968	-0.102096	0.238289	99.8966	95.218	104.575	100.929	97.0552	104.802	98.8966	95.004
White Blood Cell (cells/nL)	-0.109584	-0.197728	0.166046	0.0598762	-0.0399548	-0.0631828	0.423311	0.251573	-0.23046	-0.253075	-0.0959142	0.0513477	0.0814822	0.491791	-0.712467	-1.44723	0.0222983	-0.699264	-1.5097	0.111174	-0.245815	-0.964823	0.473193	-0.128816	-0.448084	0.190451	-0.212815	-0.581062	0.155432	0.0210883	-0.288286	0.330462	-0.254428	-0.614054	0.105198	-0.405981	-0.821292	0.00932999	-0.224828	-0.770674	0.321018	6.70345	6.25493	7.15197	6.5096	5.95894	7.06026	6.41621	5.89162
[truncated: 10 more columns]
