# Supplementary material for: Combined metabolic activators improve cognitive functions in Alzheimer’s disease patients: a randomised, double-blinded, placebo-controlled phase-II trial
Source: Transl Neurodegener. 2023 Jan 26;12:4. doi: 10.1186/s40035-023-00336-2 (PMC9879258; doi:10.1186/s40035-023-00336-2)
Supplement: Supplementary file 6 — Additional file 6: Dataset S3. Plasma metabolomics data for each patient before and after treatment and statistical analysis of plasma metabolites between different visits or groups. [file 40035_2023_336_MOESM6_ESM.xlsx]

## Sheet: Title
Dataset S3. Plasma metabolomics data for each patient before and after treatment and statistical analysis of plasma metabolites between different visits or groups.

## Sheet: AD_ALL_mets_data
sampleID	S-1-pyrroline-5-carboxylate	spermidine	1-methylnicotinamide	12,13-DiHOME	5-hydroxyindoleacetate	alpha-ketoglutarate	kynurenate	3-hydroxyisobutyrate	3-hydroxy-3-methylglutarate	homovanillate (HVA)	3-phosphoglycerate	cholate	4-hydroxyphenylacetate	5,6-dihydrothymine	hypoxanthine	9,10-DiHOME	linoleate (18:2n6)	laurate (12:0)	quinolinate	N6,N6,N6-trimethyllysine	N-acetylputrescine	N-formylmethionine	S-adenosylhomocysteine (SAH)	adenosine 3',5'-cyclic monophosphate (cAMP)	adenosine 5'-diphosphate (ADP)	adenosine 5'-monophosphate (AMP)	5-methylthioadenosine (MTA)	N6-methyladenosine	adenosine 5'-diphosphoribose (ADP-ribose)	arachidonate (20:4n6)	arginine	aspartate	2-hydroxyphenylacetate	3-(4-hydroxyphenyl)lactate	phenylpyruvate	beta-alanine	carnosine	biliverdin	succinate	3-hydroxybutyrate (BHBA)	cholesterol	choline phosphate	corticosterone	cortisone	creatinine	cysteinylglycine	cystine	sphingosine	deoxycholate
TR10001_Day 0_Placebo	1.87638	1.49911	1.41257	0.136451	1.79772	0.908777	1.49461	0.782101	1.70337	0.944356	0.0889577	2.12595	1.03859	1.30128	0.879691	0.477775	0.836154	0.918423	1.49556	1.32624	1.71423	1.31933	1.22412	1.60175	0.0497695	0.107139	1.68501	2.29912	0.133215	2.7439	1.36418	0.526411	0.961749	1.49974	1.33694	0.809141	1.11722	2.37258	0.921421	0.882862	1.50275	0.561405	1.63455	1.54246	1.33445	0.718049	1.88115	0.20853	0.0937828
TR10001_Day 84_Placebo	1.43578	0.882287	0.776708	0.136451	1.79419	1.06358	2.00906	0.898666	1.63581	1.17557	0.0813981	3.28392	0.917009	1.44102	0.669318	0.55183	0.873977	0.875872	3.12602	1.11378	1.66632	1.20861	1.32631	1.28488	0.0389519	0.094506	1.41153	2.36122	0.133215	2.52077	1.1238	0.654122	0.870574	1.41171	1.3481	1.23379	0.468907	2.3378	0.783721	0.790118	1.33203	0.479385	2.12095	0.976352	1.27738	0.78916	1.15171	0.20949	0.0937828
TR10002_Day 0_CMA	0.870135	0.335634	0.697246	0.136451	0.803716	1.02123	0.637586	0.103553	0.861881	1.28145	0.0609481	0.338273	0.807434	0.788022	0.241076	0.143661	1.84354	5.27746	1.04784	0.680354	1.05646	0.951505	0.513543	0.739992	0.0389519	0.0372035	1.38133	1.0416	0.133215	2.58707	1.01418	0.262177	0.570195	0.391679	0.473209	0.537398	0.160143	2.59501	0.967919	13.9836	1.60308	0.432249	0.526041	0.862978	0.801072	0.496089	1.06432	0.175143	0.703697
TR10002_Day 84_CMA	1.61868	0.455134	29.1823	0.738428	0.405946	1.28036	0.361462	2.46426	0.787285	1.36825	0.0609481	0.965041	0.787077	0.939667	0.51264	1.3117	1.13407	1.3974	0.797074	0.68882	1.07428	1.09615	0.745956	0.959864	0.0389519	0.0454094	1.28252	1.64893	0.133215	1.62061	1.03256	0.229044	0.747138	0.604271	0.587232	0.617881	0.160143	2.68223	1.57645	4.76813	2.19701	0.451702	1.21377	1.52298	0.810313	0.313326	1.08037	0.283689	0.742754
TR10006_Day 0_CMA	1.36642	0.497218	0.535672	0.136451	0.78197	1.0077	1.2137	0.647549	0.906098	1.01181	0.0609481	1.69489	0.870157	0.925861	0.451632	0.143661	1.64777	1.26487	1.5764	1.18818	0.784103	1.089	0.805651	1.05921	0.0389519	0.100583	0.886294	0.541182	0.133215	2.30264	0.892232	0.549895	0.843746	0.783754	1.00244	0.597682	0.22723	1.08784	0.935008	1.38539	1.93221	0.242728	2.50582	0.727589	1.08055	0.110063	1.25851	0.281913	0.162238
TR10006_Day 84_CMA	1.74766	0.739505	0.706667	1.02304	0.961085	1.01981	1.10919	1.29132	0.994409	1.69493	0.0818393	9.20504	1.11348	0.845769	0.465152	0.28685	1.19301	0.86728	1.7664	2.74739	0.7928	1.35858	1.0515	1.02182	0.0532073	0.104661	1.69301	0.979221	0.133215	2.64243	1.06363	0.517616	2.39533	0.948094	1	0.824582	0.990462	1.11929	1.20804	1.39482	2.77315	0.272982	2.62284	1.10763	1.23017	0.163404	2.29539	0.284568	1
TR10008_Day 0_Placebo	1.5737	0.652592	0.925267	0.664417	1.2799	0.698711	0.920395	1.61673	0.867744	3.95884	0.0706544	0.844508	0.869249	1.41025	0.763164	0.558766	1.79437	1.09614	0.802948	1.11069	0.881152	1.63848	1.03412	1.6305	0.0389519	0.240704	1.91275	1.40131	0.133215	1.75458	1.07449	1.21966	1.90135	1.02831	1.82088	0.744992	0.160143	1.61002	0.773664	3.11778	2.00825	0.327976	1.49949	1.27004	1.25166	0.328408	1.89756	0.398253	0.209335
TR10008_Day 84_Placebo	1.36127	0.417946	0.224903	0.136451	1.12218	0.761883	0.817736	0.65575	0.811047	1.41459	0.090094	0.300521	0.893414	1.19194	0.727839	0.539323	1.11432	0.73929	0.82883	0.971285	0.609407	1.33965	1.16505	1.37999	0.0389519	0.27251	1.80262	0.846646	0.133215	1.5101	1.06578	1.0807	2.06709	1.41499	1.54915	0.76314	0.716104	0.984661	0.773391	0.57162	2.00518	0.418185	1.48435	1.35087	1.11843	0.355079	1.34872	0.460505	0.0937828
TR10011_Day 0_CMA	1.04673	0.814525	0.993189	0.325425	1.25181	0.834428	1.23523	0.5672	1.00199	0.949594	0.190448	1.09191	1.52572	1.4546	0.868702	0.647819	0.958823	0.895566	1.19222	0.903617	1.71374	1.23647	0.681626	1.00421	0.0389519	0.0986831	1.99783	1.7883	0.133215	1.61279	0.910364	0.576156	0.779494	0.804494	1.01042	0.843671	0.262845	1.58937	1.05154	0.690779	1.91092	0.558155	0.945481	0.837799	1.13853	0.445973	1.21842	0.28395	0.639563
TR10011_Day 84_CMA	0.764711	0.776656	3.25418	0.136451	1.01697	0.808186	0.666856	0.599713	0.797388	0.840045	0.0976476	1.04	2.35167	0.857486	0.654348	0.690842	1.21936	1.473	0.996097	0.702645	1.70307	1.10988	0.809899	0.727286	0.0389519	0.0898143	1.63803	1.43173	0.133215	2.14117	0.805934	0.456507	1.23087	0.5224	0.578554	0.756792	0.160143	1.03724	1.24635	1.27053	1.96161	0.515572	1.13772	0.87152	1.02031	0.497817	0.857182	0.421951	0.678687
TR10013_Day 0_CMA	1.26164	0.919023	1.7751	0.136451	1.10603	0.75742	1.06116	0.98561	1.09374	1.21157	0.171128	3.167	1.6314	1.66748	0.693617	2.46918	0.644493	0.589357	1.76417	1.70635	1.1021	1.43599	0.73745	1.11475	0.0389519	0.0888339	1.72422	1.15763	0.133215	1.13413	1.05065	0.784898	1.34451	1.18175	1.16994	1.19577	1.38755	1.19212	0.0562946	1.27067	1.16297	0.608971	0.297168	1.63849	1.20682	1.17616	0.890199	0.266872	0.900142
TR10013_Day 84_CMA	1.20913	1.05202	13.9112	0.136451	0.974567	0.806563	1.23227	1.64926	1.87078	1.9115	0.136793	10.8382	1.06426	2.33583	0.680527	3.06504	1.01423	0.616276	2.32399	3.39774	1.18325	1.56162	0.775758	0.88009	0.0389519	0.095755	2.16725	0.751225	0.133215	0.804938	0.873648	1.13187	1.31713	1.79956	1.09201	1.10673	1.47751	1.41946	0.33925	2.45417	1.20058	0.615461	0.297168	1.65983	1.11871	0.548223	1.32795	0.318044	0.388525
TR10014_Day 0_Placebo	1.12516	1.10288	1.21036	0.725618	1.42917	0.743856	1.1837	0.103553	1.02591	1.51509	0.0630613	8.30969	1.12455	1.04459	0.788751	0.561413	1.33272	1.18672	0.998763	1.51478	1.12187	1.63025	0.74671	1.60272	0.0389519	0.316886	1.45088	1.7386	0.133215	1.81338	1.50071	0.571116	0.999448	0.735334	0.736476	0.786052	0.319498	2.15786	0.0560655	3.98553	2.76815	0.809611	1.816	2.20369	1.22831	0.0912636	1.9284	0.441168	0.0937828
TR10014_Day 84_Placebo	1.04931	0.671007	1.55405	0.319437	0.683666	0.730502	0.697343	0.945411	0.702829	1.13757	0.110054	2.35173	1.3555	1.01916	0.700073	0.224754	0.8688	0.95189	0.591642	0.944037	0.722481	1.02954	0.441201	0.748623	0.0389519	0.20805	1.00373	0.833609	0.133215	1.18501	1.28743	0.338573	0.543392	0.637075	0.538981	0.659588	0.160143	0.870461	0.0556917	1.47128	1.61379	0.698423	2.04845	1.43269	0.887984	0.0912636	1.35703	0.316648	0.0937828
TR10015_Day 0_CMA	1.5783	0.503646	1.4204	0.136451	1.05694	0.946053	1.02724	0.564336	1.71585	0.885103	0.117789	0.512372	0.962235	1.60155	0.747982	0.967375	1.04145	0.584718	1.67355	1.00231	0.984824	1.35034	1.38329	0.88329	0.0389519	0.0781589	1.41484	1.063	0.133215	0.897471	1.03788	0.612008	1.31058	0.867915	0.600766	0.920004	0.396224	3.03962	0.122896	0.868831	0.679972	0.453276	0.98303	0.544449	1.01335	0.743287	1.31169	0.166831	0.0937828
TR10015_Day 84_CMA	1.67707	0.677878	11.1436	0.491165	1.06144	1.05602	0.812278	0.445815	1.72913	1.44737	0.156328	0.459571	3.16327	1.01755	0.547558	0.648855	0.709223	0.538684	1.54135	1.10742	1.6747	1.58025	0.992683	0.960996	0.0389519	0.148121	1.38229	1.71548	0.133215	2.13693	0.969402	0.356801	1.35245	1.1685	0.808711	0.844568	0.160143	1.30846	0.143346	0.713516	1.396	0.384215	1.6266	1.12511	1.08665	1.09784	1.21245	0.337928	0.0937828
TR10018_Day 0_Placebo	1.80919	0.915515	0.656924	0.936865	1.30004	0.877846	1.41096	1.50514	1.04788	1.28618	0.211321	0.618829	0.969867	0.845488	1.35579	1	1.30243	1.72168	1.8072	1.37249	1.5765	1.50926	1.33685	1.38861	0.0389519	0.194006	1.63584	1.55616	0.133215	1.66691	1.40313	0.896803	0.848103	1.3072	1.12935	0.828547	0.751	2.09878	1.17109	1.42689	2.08558	0.548071	0.9628	1.14372	1.16215	0.242455	1.45922	0.4089	0.251923
TR10018_Day 84_Placebo	1.19676	0.788367	1.19855	0.839146	0.972124	0.816963	1.2691	1.89946	0.965112	1.35595	0.187502	0.348964	1.1632	1.13708	0.743423	1.00683	1.77878	1.73206	1.2558	1.3025	1.12498	1.36942	0.846863	1.02867	0.0389519	0.277998	1.40581	1.47584	0.133215	2.03577	1.20293	0.646866	0.864027	0.983145	0.810231	0.878629	0.160143	1.45395	1.10147	3.1654	1.82654	0.51772	0.937138	1.20286	1.03998	0.122847	1.90124	0.269557	0.572148
TR10021_Day 0_Placebo	1.07598	0.397131	0.815394	0.136451	0.846193	1.20318	1.15554	1.25008	1.08359	0.431719	0.0952354	1.13905	0.672794	1.2438	0.481813	0.652658	0.978806	0.935946	1.61469	1.59064	1.92828	0.835714	0.928358	0.769765	0.0389519	0.0375201	2.01136	1.9516	0.133215	1.48277	1.04209	0.845538	3.21109	0.996366	1.15685	0.868857	0.913461	0.557242	1.19855	1.01209	1.1037	0.374702	1.48736	0.715111	0.95687	0.400337	1.40796	0.331709	1.45244
TR10021_Day 84_Placebo	1.11001	0.447347	0.923208	0.136451	0.814967	1.30778	0.864878	0.907159	1.25955	1.06917	0.221064	0.290643	0.545797	0.798212	1.16413	1.42633	1.07118	0.883127	1.48736	0.641399	1.98251	0.998105	1.45271	0.84798	0.40524	1.1581	2.01922	2.13748	0.133215	1.00458	0.884399	0.731521	4.75419	0.997192	1.27222	1.52958	0.160143	1.05988	0.874677	0.901957	1.2927	0.505512	0.572233	0.977417	0.941356	0.532422	1.79482	0.327883	1.63785
TR10023_Day 0_CMA	0.856139	0.782722	0.203596	0.442596	1.43205	1.12783	1.61083	0.811831	0.828806	1.19321	0.17603	13.6052	1.12251	1.62407	1.01287	1.11434	1.57306	1.20337	1.36366	1.11423	1.09744	1.21423	0.841765	1.22687	0.0389519	0.0743052	1.74447	0.423579	0.133215	0.874939	0.960062	1.04829	1.50478	1.08019	1.49596	0.661242	0.420705	1.54222	0.723182	1.30589	1.06179	0.594287	0.306617	0.157117	1.03784	0.746401	1.28449	0.1332	1.72725
TR10023_Day 84_CMA	1.11288	1.10808	0.982849	0.523104	1.4026	1.3704	1.41383	0.609012	2.21616	1.19515	0.144064	7.19223	2.04094	1.3834	1.04358	0.591654	0.654857	0.926231	1.09697	1.1008	1.30775	1.27693	0.776423	1.19326	0.155897	0.22726	1.61733	0.423579	0.133215	0.440186	1.11484	0.880621	1.96248	1.13142	1.24796	0.883539	0.378078	1.2354	0.860435	0.66584	1.12746	0.679013	0.297168	2.3977	1.08968	0.63679	1.33393	0.1332	0.886681
TR10026_Day 0_CMA	0.709209	0.404118	0.374105	0.3664	0.775059	0.769229	1.23799	0.444636	0.758865	0.745777	0.101129	0.552501	1.61066	0.820601	0.628784	0.846166	1.33447	1.23661	1.34827	0.919054	0.951599	0.860828	0.507666	0.76293	0.0389519	0.100258	1.02004	0.60919	0.133215	1.28478	1.136	0.772231	2.34859	1.64375	1.95438	0.678922	0.160143	0.705191	0.874627	1.0388	1.25375	0.45691	0.657515	1.01784	0.875607	0.838116	1.05391	0.1332	0.195727
TR10026_Day 84_CMA	1.06861	0.59481	4.61647	0.136451	1.07222	0.979122	0.544192	0.103553	0.840446	0.782025	0.0609481	0.143481	0.618074	0.888454	0.43241	0.573995	1.11013	1.04201	0.951595	0.920678	0.871272	0.84521	0.441201	0.802096	0.0389519	0.0690581	0.663106	0.57208	0.133215	1.66024	0.887025	0.276792	1.29235	1.6201	1.48856	0.529273	0.160143	0.454332	1.04917	0.529214	1.53722	0.519671	0.603383	0.157117	0.789525	0.643649	0.737981	0.1332	0.0937828
TR10027_Day 0_CMA	1.05259	0.812691	0.377177	0.369206	0.672444	1.30237	1.23593	1.42359	1.06306	0.197125	0.140573	4.05502	0.242031	0.791891	0.510477	0.940778	0.879374	0.952909	1.20031	1.12931	0.752559	1.06379	0.510342	0.938142	0.0389519	0.120764	1.12468	0.423579	0.133215	0.785702	0.957593	0.689031	0.908186	0.671223	0.896367	0.61783	0.470492	0.810137	0.961827	2.59381	1.61407	0.856565	0.297168	1.61329	0.840789	0.743846	0.577148	0.1332	0.521451
TR10027_Day 84_CMA	0.999586	0.681463	0.27201	0.735954	0.727837	1.56656	0.593503	1.76368	1.04566	0.591967	0.147313	0.236805	0.388803	0.646014	0.896491	1.33832	1.68299	1.60803	0.806452	0.776165	0.848121	1.00296	0.441201	0.997687	0.234812	0.237	0.923532	0.822646	0.133215	0.989126	0.996611	0.638412	0.456722	0.65761	0.838609	1.00606	0.160143	2.35059	1.0029	4.28293	1.35628	0.644282	0.500089	1.79874	0.902602	0.869964	0.848338	0.1332	0.0937828
TR10030_Day 0_Placebo	0.929611	0.526028	0.205877	0.751495	0.795186	0.855167	0.98498	0.747821	1.20979	0.996947	0.0864125	0.265617	0.828136	1.33625	0.593458	0.808963	1.94144	1.01852	1.08106	1.25126	1.09029	1.11614	0.818113	1.02217	0.0389519	0.196262	1.09742	1.18509	0.133215	1.85815	0.971596	0.685496	0.724896	0.814533	0.710769	1.08958	0.877241	1.00075	0.976972	1.42043	1.07652	0.431404	0.826952	0.157117	1.19971	0.936115	1.23984	0.1332	0.841345
TR10030_Day 84_Placebo	0.768872	0.849119	0.213574	0.602276	0.405946	0.736095	0.943295	1.15654	1.13591	1.21818	0.200208	1.27142	1.21369	1.34706	0.727477	1.0052	0.971894	1.02195	1.22746	1.2221	1.25074	1.10374	0.91569	1.10239	0.224059	0.33325	1.25968	1.26476	0.133215	0.800653	1.13063	0.513286	0.897625	0.896241	0.659713	1.40211	0.160143	1.44869	0.936236	1.9112	1.17606	0.601619	0.297168	1.0322	1.17662	1.29501	1.06455	0.184199	0.599529
TR10032_Day 0_CMA	1.13882	0.692467	0.265003	0.336371	0.405946	0.624656	0.620163	0.588245	0.932292	0.197125	0.190833	1.697	0.242031	1.14887	0.47863	0.422925	0.773589	0.838866	0.941684	0.754216	0.887385	0.721642	0.441201	0.828106	0.0389519	0.0704382	1.13658	1.32956	0.133215	0.974191	1.21996	0.525967	0.329764	0.463183	0.403256	0.756206	0.160143	2.41919	0.871766	0.874134	0.710995	0.664066	2.16407	0.437922	1.03089	1.0445	1.14767	0.1332	0.481839
TR10032_Day 84_CMA	1.30565	1.13214	6.01478	0.589517	0.549543	0.638269	0.405075	0.584051	0.815406	0.197125	0.294415	0.368469	0.359818	0.920705	0.622829	0.653229	1.01407	1.05797	0.638619	0.581026	0.589551	0.565886	0.441201	0.64358	0.0389519	0.193495	1.01886	0.901181	0.778631	1.09061	0.809604	0.394185	0.881091	0.4799	0.411407	0.559782	0.522103	1.71277	1.41779	0.756954	1.09387	0.657919	2.27595	0.656453	0.86692	1.29879	1.03386	0.1332	0.524312
TR10033_Day 0_Placebo	1.18915	0.567959	0.543941	0.136451	0.871822	0.940555	1.00682	0.759505	0.971898	0.650874	0.307602	1.37303	1.52317	0.871643	0.577942	0.271755	0.980889	0.677316	1.13902	1.08118	0.863375	1.04196	0.808797	0.871652	0.0389519	0.258203	1.03333	0.423579	0.133215	0.955761	0.701788	1.09014	0.892917	0.597367	0.909244	0.483963	0.160143	2.89758	0.877031	0.827081	1.39026	0.745912	0.54191	1.05059	0.942253	0.678087	1.03369	0.240415	0.739079
TR10033_Day 84_Placebo	0.85937	0.796111	0.607024	0.36213	0.910786	0.849364	0.949819	0.725354	1.25962	0.772276	0.151522	1.46359	1.0238	1.02679	0.676231	0.556042	1.28887	0.775835	0.804331	0.931881	0.868583	1.13274	0.791129	1.01456	0.0389519	0.241486	1.0622	0.423579	0.133215	0.965965	0.83262	0.976814	0.989581	0.589976	0.609148	0.945114	0.160143	7.93797	1.04039	1.10693	1.07199	0.584834	1.54413	1.43919	0.919453	0.60233	1.09417	0.157954	0.807935
TR10034_Day 0_CMA	1.15766	0.496494	0.448597	0.798699	1.13783	0.919806	1.19731	0.788358	1.56235	1.00592	0.154177	27.5097	1.21963	0.517507	0.440118	1.43835	0.772637	0.90511	1.01067	2.09188	0.626897	0.771058	0.441201	0.717844	0.0389519	0.056581	0.923249	0.423579	0.133215	0.724186	1.03483	0.403232	1.07543	1.0787	2.08778	1.1522	0.338256	0.932957	0.915197	0.426346	1.62471	0.624575	0.32929	1.12029	0.916823	0.64629	0.801646	0.228829	4.65128
TR10034_Day 84_CMA	0.992805	0.735598	0.971101	0.378503	0.560546	0.909878	0.655059	0.578181	1.29856	1	0.123819	1	2.14436	0.471007	0.426433	1.31447	0.654949	0.824927	0.927846	1.45724	0.576705	0.728507	0.441201	0.714803	0.0389519	0.145228	0.766783	0.423579	0.133215	0.840453	1.00081	0.521189	1.47423	1.06538	1.38173	0.525442	0.160143	1.83363	1.38005	0.595513	1.90176	0.632619	0.556204	1.34508	0.805391	0.333017	1.09925	0.139161	0.196626
TR10035_Day 0_Placebo	1.22844	0.708267	0.698988	0.272469	1.13221	0.901872	1.21759	0.430783	0.552447	1.16367	0.0609481	0.434742	0.814687	0.849377	0.548636	0.50645	1.3917	0.929841	0.750478	1.30017	1.26967	1.31535	0.696967	0.932665	0.0389519	0.0778639	1.29828	0.966662	0.133215	1.04086	1.32512	0.422463	1.02251	1.12667	1.18081	1.2846	0.160143	1.45223	0.947923	0.731906	1.36064	0.59927	0.297168	1.1704	1.20956	0.786129	1.03133	0.1332	0.207312
TR10035_Day 84_Placebo	1.40346	0.944418	0.61734	0.273377	1.2446	0.807998	1.16228	0.103553	0.677207	1.81913	0.237341	0.392242	1.67778	0.54474	0.654135	0.414833	0.66448	0.868475	1.15614	1.05309	1.25876	1.26237	0.8699	1.10156	0.0389519	0.12253	1.13199	0.423579	0.133215	0.765748	1.25656	0.445151	1.05151	1.18353	0.879115	1.42653	0.346294	1.20045	0.949036	0.262029	1.69809	0.674189	0.297168	1.24841	1.17623	0.739785	1.03835	0.1332	0.864753
TR10036_Day 0_CMA	1.61705	0.592584	0.531191	0.341112	0.405946	1.02874	1.28571	0.973435	0.393263	0.705855	0.0609481	0.173626	0.725358	0.637617	0.551302	0.499897	2.0927	1.01836	0.675411	0.805092	0.957569	0.799634	0.598601	0.97406	0.0389519	0.103505	1.33963	0.423579	0.133215	1.47602	1.01791	0.959396	0.512943	0.778102	1.10803	0.660071	0.398911	2.02421	0.743725	0.910445	1.75457	0.702425	0.297168	0.718941	1.03293	0.787873	0.990727	0.1332	0.394101
TR10036_Day 84_CMA	1.39359	0.808614	12.0025	0.392111	0.93549	1.05755	0.745059	0.551955	0.99494	0.686513	0.162371	0.0990494	1	0.569491	0.53735	0.260843	1.13136	0.619926	0.786932	1.01858	0.880953	0.828445	0.441201	0.886678	0.0389519	0.131753	1.05116	0.423579	0.226231	1.09537	0.909315	0.539012	1	0.706644	0.880616	0.76228	0.160143	1.29443	0.985565	0.574415	1.49183	0.644954	1.39264	1.48477	0.916039	0.857809	0.985192	0.1332	0.756974
TR10037_Day 0_CMA	0.869996	0.821965	0.611728	1.47396	1.16686	1.18227	1.12303	1.66449	1.83298	1.17562	0.0609481	0.245996	0.242031	1.02049	0.735537	1.18264	2.39533	2.14318	1.18457	0.860444	0.911435	1.0614	0.766784	0.961734	0.0389519	0.204546	1.18173	0.682919	0.133215	1.67716	0.939043	0.588272	1.09189	1.24393	0.652489	0.820456	0.160143	1.56498	0.99958	2.48199	1.08098	0.515	0.297168	1.30483	0.961325	0.589494	0.835447	0.1332	0.0937828
TR10037_Day 84_CMA	1.17393	0.725702	7.22795	0.136451	0.453093	1.14977	0.834442	0.328217	0.998236	1.74955	0.123776	0.453989	0.851349	1.04836	0.679583	0.606261	1.13562	1.13476	1.37924	0.933173	1.32396	0.976951	0.676978	0.892444	0.0389519	0.253244	1.45624	0.591885	0.500157	0.799587	1.08035	0.630556	1.17004	1.14581	0.7956	0.853877	0.304307	0.528717	0.980805	0.475266	1.44431	0.50693	0.297168	1.48734	0.871795	0.571448	1.17105	0.1332	0.0937828
TR20005_Day 0_CMA	1.42194	0.739156	0.927648	0.388721	1.00256	1.37396	1.02129	0.697099	0.969013	1.00402	0.211679	5.53934	0.537047	1.2615	0.679218	0.281884	2.05853	0.971232	1.56448	0.990259	1.45661	1.01096	0.441201	1.19569	0.0389519	0.0831476	1.3806	1.63419	0.133215	2.27906	1.00196	0.37156	0.862401	1.27563	0.388738	0.843788	0.160143	1.12742	1.34302	1.48021	1.34421	0.454795	0.376815	0.756957	0.963349	0.658045	1.70539	0.381939	0.514878
TR20005_Day 84_CMA	2.66536	0.237704	13.6963	0.896294	4.3734	1.95632	0.710192	0.284084	2.10442	1.56684	0.0937933	39.7969	3.5504	0.848892	0.379997	0.572803	0.555652	0.622549	0.986478	1.40386	1.56776	1.21694	0.441201	0.993728	0.0389519	0.163991	1.32024	1.4141	0.133215	1.14068	0.815832	0.456868	0.825062	1.43439	0.636698	1.40655	0.560383	0.590453	1.40202	0.317978	1.51708	0.571325	0.297168	0.157117	0.749387	0.292743	1.79496	0.318859	5.56221
TR20007_Day 0_CMA	0.541904	2.88985	0.367478	0.990703	0.755346	0.562549	1.42729	0.417569	0.424135	0.464956	0.748664	0.142067	7.22378	1.09686	1.12028	1.15737	0.445783	0.796942	1.06668	1.75658	1.64023	1.00965	1.32935	1.4528	0.567022	0.517283	0.533664	0.423579	1.14433	0.254009	1.06834	1.28561	0.715793	1.5478	1.18594	0.978088	0.671055	1.38527	0.594146	0.167252	1.3473	0.897845	1.41586	1.00788	1.14644	1.10642	1.14864	0.732848	0.465099
TR20007_Day 84_CMA	1.71245	0.802109	2.23451	3.02147	1.6039	1.38791	1.64359	0.493047	2.22743	1.86268	0.275891	0.208058	12.0318	1.09055	0.578033	12.2235	0.329118	0.382957	1.09629	1.60843	1.74167	1.09041	1.04069	1.36734	0.0389519	0.338114	1.56838	0.423579	0.133215	0.285083	1.27202	0.767948	1.41164	1.59812	1.30282	4.4042	2.78975	0.371033	1.20177	0.473549	1.23693	0.804036	0.297168	0.808799	1.2157	0.581917	1.05365	0.348348	1.47658
TR20013_Day 0_CMA	0.977898	0.74707	0.370419	0.376009	1.26555	0.828204	0.497215	1.34243	1.18215	0.601859	0.328766	17.8491	1.7935	0.857365	0.812236	2.11717	1.58759	0.800536	2.15646	0.377326	1.2546	0.983117	1.19114	1.267	0.298225	0.432742	1.03953	0.910329	0.133215	1.58563	0.895032	0.870465	2.47355	0.827121	0.703915	1.14222	0.353459	0.746813	1.10783	2.48435	0.835393	0.631452	0.297168	0.592403	1.2162	0.502938	1.16703	0.267341	7.11929
TR20013_Day 84_CMA	1.48553	1.72173	3.18615	0.41557	1.18566	1.05224	0.954477	0.902979	1.35378	0.891484	0.378144	11.592	0.858583	1.07193	0.322218	0.978027	0.98361	0.807772	1.84388	0.44079	1.11543	1.26995	1.09726	1.02778	0.447507	0.695437	0.650547	1.34015	0.410845	1.25727	0.671834	0.741772	2.3868	0.881488	0.604071	0.920645	0.160143	0.776175	0.998866	1.2798	1.13335	1.02051	0.609478	1.14543	1.08263	0.493936	1.12281	0.489307	4.99581
TR20014_Day 0_CMA	1.25328	0.575023	0.0856734	0.627563	0.405946	0.804632	1.1979	1.67208	0.902951	0.291747	0.121704	0.45629	0.302097	0.891955	0.605027	1.03869	2.77094	1.43482	0.725971	0.993446	0.918847	0.652864	0.477555	0.865261	0.0389519	0.219095	1.1173	1.18571	0.133215	2.92943	1.05231	0.455089	0.368438	0.838386	0.600095	0.948268	0.439643	1.46449	0.924792	3.05075	1.28728	0.469539	1.19158	0.862362	0.980284	0.717451	0.775716	0.1332	0.177948
TR20014_Day 84_CMA	1.91199	0.803966	7.48242	0.363198	0.569422	0.82923	0.526442	0.468197	0.96983	0.44483	0.205241	0.4185	0.392121	0.975102	0.453438	0.708086	1.66343	0.859788	0.553834	0.890569	0.974685	0.630312	0.441201	0.876506	0.254145	0.473281	1.08513	1.06737	0.313456	2.36689	0.995106	0.551639	0.517068	0.580494	0.450922	1.02237	0.365042	0.831749	1.10546	0.9705	1.54671	0.536155	0.55353	0.534821	0.836301	0.481971	0.877391	0.351939	0.947747
TR20015_Day 0_CMA	0.946263	0.521653	0.0861041	0.412753	0.641263	0.726125	1.10084	0.726814	0.833361	0.197125	0.129352	9.24091	0.468732	1.26961	0.814451	0.460512	1.00611	0.662861	1.4656	3.37654	0.797075	0.976292	0.441201	0.886705	0.0389519	0.103543	1.35546	1.18402	0.133215	1.63566	0.992391	0.622201	0.31901	0.994516	0.546416	0.835862	1.04442	0.611108	0.688733	0.416193	1.14234	0.343373	0.543379	0.616918	0.788506	0.930036	0.852873	0.260612	0.0937828
TR20015_Day 84_CMA	1.44911	0.477521	6.61213	1.79527	0.534103	0.544402	0.820787	0.507663	0.959511	0.957419	0.17111	17.5241	0.535207	0.978672	0.378233	1.10704	0.358355	0.49336	1.08371	2.6023	0.827539	0.930161	0.441201	0.873529	0.168863	0.303223	1.18877	0.941535	0.133215	0.441508	1.08637	0.823798	0.862555	1.00119	0.584175	0.736615	0.609577	0.314893	0.706732	0.791572	1.03066	0.495743	0.48996	0.396947	0.731154	0.50732	0.990562	0.592346	2.89693
TR20016_Day 0_Placebo	0.8142	0.72443	0.71177	0.517238	0.980353	1.57956	1.14644	0.942828	1.87697	0.587271	0.216245	0.790998	1.5643	0.815809	1.99112	0.440098	1.27707	1.28601	1.21895	0.936098	0.977504	1.28519	0.84827	0.964901	0.0389519	0.28895	1.26478	0.423579	0.133215	0.881079	0.854984	0.679383	0.924538	1.04747	0.893766	0.860644	0.381718	0.922669	0.98644	1.12157	1.3779	0.710481	1.0084	1.36841	0.904045	0.564561	1.0959	0.195165	0.459431
TR20016_Day 84_Placebo	1.63068	0.60692	0.300417	1.77526	1.4052	1.41415	1.31903	1.52474	1.92415	0.940333	0.32405	15.3512	1.89851	0.781707	0.503955	2.21571	0.665585	1.7042	1.10737	1.49333	1.7591	1.71301	1.13767	1.05307	0.0389519	0.949933	1.98741	0.423579	0.133215	0.439005	1.17368	1.4174	1.34192	1.64514	1.30168	0.868219	1.7287	0.597041	0.986502	1.21465	1.21348	0.869217	0.685861	1.17934	1.0006	0.609069	1.24913	0.446931	7.80668
TR20020_Day 0_CMA	0.785671	0.476164	0.318446	0.933603	1.17926	1.10995	0.907707	0.507799	1.1664	1.53419	0.206438	0.13436	0.563154	1.05111	0.609016	1.45834	1.64776	0.968124	0.75154	0.826267	0.83205	1.11549	0.441201	1.02299	0.0389519	0.426262	1.30532	0.423579	0.133215	1.02953	0.995599	0.86242	1.14014	1.2359	0.893489	1.28389	0.508306	1.31444	0.841649	0.627283	1.41222	0.59261	0.297168	1.05746	0.846384	0.930962	0.897057	0.236753	1.39242
TR20020_Day 84_CMA	1.10754	0.54101	3.10436	0.548171	0.405946	1.19027	0.77502	0.643826	1.33686	8.2317	0.152007	0.200399	1.61441	0.769649	0.550276	0.845939	1.68983	0.903588	0.730723	0.834139	0.98058	1.23755	0.441201	1.02936	0.0389519	0.785782	1.5508	0.423579	0.133215	1.26627	1.08575	1.00659	0.953039	1.25889	0.869756	1.19418	0.160143	1.06977	0.989228	1.07684	1.2162	0.587712	0.297168	0.958243	0.824452	0.390552	1.02693	0.318192	1.89655
TR20021_Day 0_CMA	1.66516	0.725971	0.158106	1.99159	1.36388	1.03379	1.61373	1.04878	1.29464	1.21846	0.26041	14.7029	2.44531	1.12206	0.398696	1	0.320156	0.61157	0.886346	0.268141	0.946971	1.24187	0.940571	0.591047	0.0389519	0.310246	1.21382	0.423579	0.133215	0.484342	0.586474	0.735038	1.90579	1.56403	1.22474	0.821533	1.36258	0.853501	1.1055	1.07075	1.14799	0.600625	0.297168	0.556419	0.832813	0.779309	1.04065	0.415826	1.44659
TR20021_Day 84_CMA	1.28276	0.329178	3.50664	0.494982	1.85018	1.19343	1.031	0.967959	0.661946	1.37	0.129799	0.285051	2.68535	1.01923	0.495001	0.269758	1.05748	1.23814	0.815782	0.303126	0.818222	1.18343	0.441201	1.08459	0.0389519	0.107688	0.948083	0.423579	0.133215	1.08799	0.536627	0.9003	1.25599	1.3063	1.08162	0.814155	0.160143	0.687	0.856963	1.42543	1.21128	0.523016	6.33416	1.12916	0.831265	1.2967	0.848369	0.295214	1.00566
TR20022_Day 0_Placebo	0.654281	1.09832	0.13902	0.136451	0.682809	1.22982	0.602636	1.28822	0.283257	0.597444	0.0609481	0.201119	1.06055	0.980676	0.880854	0.143661	0.754906	0.537606	0.555925	0.614298	0.968308	0.69241	0.441201	0.721793	0.0389519	0.45754	0.833886	0.423579	0.133215	0.943533	1.10775	0.904145	0.955201	0.626492	0.94598	1.06069	1.15611	0.753031	0.788351	1.15377	1.10212	0.837998	0.494205	1.16615	0.863461	0.861749	0.878703	0.512952	0.54814
TR20022_Day 84_Placebo	0.786792	0.549607	0.136045	0.718158	0.524508	1.46354	0.765195	2.64419	0.776209	0.787908	0.221023	2.90343	1.74326	1.38773	0.800283	0.761982	1.39634	0.907228	0.673295	0.659058	1.17389	0.833833	0.441201	0.841927	0.0389519	0.386916	0.956937	0.423579	0.133215	1.14518	0.922783	0.999678	1.10355	0.707601	1.1288	1.0563	1.32649	0.864196	0.92363	2.81176	1.46631	0.819486	0.51715	1.48627	0.887471	0.968309	0.896251	0.497361	0.765192
TR20023_Day 0_Placebo	1.27503	0.79284	0.331071	0.479252	1.35047	1.04365	0.981177	0.474268	1.96507	1.21364	0.0609481	0.780078	5.44963	0.899375	0.941431	0.678993	0.700016	0.443286	1.80914	1.36449	1.44701	1.26106	1.00693	0.846772	0.0389519	0.315098	1.39065	0.859014	0.133215	1.07148	1.06447	0.578285	0.871989	1.17787	0.82231	0.958126	0.160143	0.457625	1.0999	0.282392	1.3543	0.587783	2.84925	1.02706	1.18695	0.808563	1.12572	0.439544	0.517468
TR20023_Day 84_Placebo	1.29648	0.959373	0.303501	0.806007	1.51226	1.40631	1.29468	0.473515	1.45172	1.10536	0.423305	9.16739	1.47216	1.02401	1.15382	0.601543	0.554183	0.645325	2.3776	1.34009	1.40654	1.29517	1.76185	1.02161	0.430054	0.954816	1.59061	0.864058	0.524865	0.868297	0.945468	1.30668	1.00371	1.24639	1.01686	0.820432	0.605307	0.36815	1.48046	0.203732	1.76143	0.766761	1.03952	1.08776	1.2185	0.815314	1.2255	1.02066	0.824227
TR20028_Day 0_CMA	1.53065	0.784549	0.281261	0.525564	0.63678	0.872572	0.825113	0.606702	1.34859	1.07093	0.478614	10.985	2.67474	1.39793	0.524212	0.400565	0.315565	0.221047	2.1275	1.58521	1.62523	1.19112	1.14267	1.07387	0.261506	0.702542	1.54401	1.81229	0.133215	1.04398	1.28385	1.38506	1.06077	1.38364	1.26575	1.25503	0.737749	1.48991	0.714479	0.538398	0.892518	0.780759	0.297168	0.525434	1.31531	1.61758	1.04776	0.538715	4.22685
TR20028_Day 84_CMA	1.15644	0.877283	1.14671	0.452267	0.949927	0.958831	1.05818	0.995567	1.10911	1.36792	0.378825	0.936326	1.92041	0.964993	0.669189	0.53343	1.58546	0.628629	1.98474	1.53143	1.56032	1.07408	1.00993	1.2237	0.352936	1.50917	1.40356	1.27339	0.377416	1.53341	1.1528	1.52542	1.42654	1.14991	0.857909	0.529502	1.47182	3.14888	1.00094	1.22979	1.18606	0.678928	0.297168	0.546992	1.2773	1.24016	1.16606	0.72374	0.542623
TR20032_Day 0_CMA	1.48274	0.589681	0.549078	1.38799	2.49982	1.29809	1.5922	1.04847	1.69501	2.4809	0.129042	0.0980562	1.22098	0.861395	0.415244	0.537438	1.04585	1.55667	2.39305	1.90182	2.38941	1.4874	0.92895	1.02806	0.0389519	0.203838	2.15291	0.71447	0.133215	0.960636	1.10257	0.682847	1.13891	1.19126	0.888402	0.84625	0.160143	0.589067	1.0484	1.0912	1.48072	0.757227	0.297168	0.705271	1.08231	0.467245	1.50001	0.364838	1.24998
TR20032_Day 84_CMA	0.896673	0.69123	1.68097	0.27611	1.46495	1.71244	1.57239	1.24802	1.76123	4.95154	0.173937	0.0654826	0.889163	1.69836	1.05845	0.143661	0.857508	0.650994	2.51861	2.07468	3.17795	1.44619	0.887593	1.11214	0.0389519	0.169225	2.00108	1.04821	0.133215	0.854153	1.09957	0.634661	0.579612	0.99179	0.504871	0.792769	0.671679	1.27511	1.52932	0.79106	1.05425	0.629033	1.04533	1.1255	1.10807	1.93156	1.5994	0.340651	0.208365
TR20041_Day 0_CMA	1.85682	0.480834	1.35018	2.72523	1.7809	0.783793	0.898945	0.491666	1.33257	2.22105	0.395881	1.37938	1.17487	1.54802	0.490635	1.69803	0.400431	0.284144	1.83534	1.62551	0.948742	1.19369	0.952993	0.871204	0.19795	1.03058	1.26594	1.56318	0.440859	0.985997	1.01195	0.881313	0.885703	0.957354	1.22859	1.09864	0.463267	0.353285	0.937721	0.642259	1.04929	0.802915	0.297168	0.790018	1.19254	0.380527	1.10442	0.649268	4.19198
TR20041_Day 84_CMA	2.27863	0.293563	29.919	1.80999	0.951322	0.968498	0.579673	0.751635	1.14921	0.967312	0.165073	0.673869	0.646886	0.873496	0.538924	4.7279	1.34431	1.56972	1.40411	1.09271	1.12015	1.38668	0.441201	0.845019	0.0389519	0.313216	1.28232	1.56672	0.133215	1.0591	0.754984	0.626524	0.949044	1.03569	0.804552	0.746438	0.160143	0.648147	1.00845	1.06157	0.950809	0.429213	0.297168	0.328186	0.980339	0.0912636	1.11223	0.239747	2.59181
TR20042_Day 0_Placebo	1.26578	0.494734	0.624117	0.166824	1.26726	1.12823	1.25756	0.787009	1.41344	1.79283	0.105461	2.74001	2.60381	1.46181	0.78504	0.208168	1.08791	0.548242	2.36058	1.49573	1.62621	1.1887	0.819712	0.913359	0.0389519	0.0460477	1.68963	1.55716	0.133215	1.17856	0.85831	0.511511	1.09529	1.31297	0.691314	1.06752	0.160143	0.575735	1.17571	0.806411	1.25338	0.373979	0.297168	0.634437	1.20364	1.04616	1.37161	0.281062	0.946039
TR20042_Day 84_Placebo	1.66962	0.813242	0.765707	0.711595	1.91788	1.31244	1.47787	1.53462	2.18558	2.91888	0.125719	1.77768	2.19352	0.98455	0.6377	0.508174	1.05347	1.17709	2.46677	1.65817	1.4715	1.55105	0.868028	1.17428	0.0389519	0.172024	2.03021	1.6677	0.133215	1.381	0.822756	0.4429	1.03813	1.41897	0.660102	1.01295	0.401532	0.578232	1.37199	1.58706	1.23927	0.573336	1.07846	0.605511	1.26799	2.5381	1.1481	0.244821	1.50729
TR20044_Day 0_CMA	1.73301	1.21561	0.806549	2.11959	1.28494	1.43154	1.60873	2.17307	1.40205	1.30194	0.218707	1.65321	1.14	1.6789	0.775203	1.30974	1.88778	1.70771	1.91104	1.39316	0.973262	1.21188	0.896388	1.20609	0.0389519	0.365534	1.8241	1.84273	0.332412	0.852992	1.2604	0.627082	1.23599	2.04072	1.00353	0.96885	0.380365	1.58703	1.40128	7.40767	1.01035	0.870806	1.40362	1.59463	1.10481	1.26586	1.0273	0.542455	0.646039
TR20044_Day 84_CMA	2.63314	0.543631	13.5556	2.60969	1.34292	1.40108	0.888905	0.558374	1.66788	1.99735	0.154013	18.1217	1.4388	1.53051	0.515844	1.44848	0.500914	0.758841	1.69469	1.38486	1.32363	1.30211	0.826165	1.33082	0.0389519	0.246287	1.73511	1.67817	0.133215	0.642054	0.9717	0.683451	1.66835	1.63444	1.74765	1.10555	0.160143	1.23884	1.50713	0.682188	0.922265	0.762358	2.0843	1.0063	1.01326	0.472593	1.1725	0.339558	3.06326
TR20048_Day 0_Placebo	1.56314	0.807847	0.242028	0.671667	1.09564	1.05061	1.90818	0.979036	1.81197	0.372531	0.386669	15.5236	4.13849	0.792794	0.606488	0.753688	1.69382	1.10345	1.77428	1.8235	1.11111	1.14751	1.12204	1.0246	0.453336	1.1269	1.71456	1.2952	0.223864	2.45345	1.15612	1.31347	1.02731	1.13105	0.546836	1.32852	1.64204	0.95066	1.52141	1.27986	1.49021	0.766158	0.297168	0.48718	1.27675	0.275075	1.80882	0.45067	2.56289
TR20048_Day 84_Placebo	1.20157	1.00975	0.348341	0.775646	1.47722	0.971104	2.01647	2.18375	1.80633	0.493806	0.20743	26.1674	1.01263	1.29197	0.619905	0.825221	0.801901	0.825828	1.51603	1.72599	0.950158	1.23769	1.32499	1.11126	0.13894	0.232445	1.8172	1.76672	0.133215	0.892262	1.17606	0.898443	1.39762	1.54831	0.500357	1.36398	0.160143	1.2038	1.53137	1.45123	0.992545	0.717948	0.797535	0.380646	1.28596	0.592381	2.08976	0.475412	6.20502
TR20060_Day 0_CMA	1.4898	0.62603	0.494476	0.475214	1.92209	1.25215	1.80823	0.719022	1.57859	1.21654	0.0911527	9.88768	1.1455	1.10938	0.798547	0.532997	0.80062	0.683427	1.96067	3.25818	1.52055	1.60727	1.22923	1.43347	0.0389519	0.140389	2.06598	1.0084	0.133215	1.16299	1.08245	0.475923	1.1241	1.323	0.715834	1.59356	0.459965	1.25285	1.02856	0.558917	1.2373	0.269818	0.297168	0.851666	1.53005	1.13964	2.03972	0.324652	1.30678
TR20060_Day 84_CMA	1.18484	0.232671	0.51848	0.785962	1.33965	0.94307	0.839654	0.364739	1.64937	0.647549	0.216508	3.21564	1.51798	0.736749	0.440039	1.00732	0.393058	0.522419	1.09959	1.80261	0.897274	0.970769	0.980654	0.907078	0.0594688	0.106019	0.794629	0.423579	0.133215	0.412165	0.745297	0.487561	1.26411	0.754298	0.506625	0.697787	0.394892	0.529284	1.13282	0.452026	0.591266	0.255462	0.432384	0.299948	1.12457	1.12506	1.07017	0.1332	0.310701
TR20064_Day 0_CMA	1.25077	1.29165	0.491658	1.42544	1.7384	1.88943	1.57412	0.937041	2.72933	0.80998	0.18991	7.10734	1.07731	2.84498	1.04135	1.33776	1.29246	1.01303	2.71037	1.69372	1.95963	2.49341	1.62285	2.11162	0.0389519	0.148725	1.99292	1.37542	0.133215	1.56669	1.16422	0.474533	0.86842	1.84417	1.6109	1.08454	1.24511	2.28282	1.38349	1.44083	1.10992	0.281323	1.75379	1.66956	1.38296	2.35711	1.25544	0.328013	1.0567
TR20064_Day 84_CMA	1.17333	0.606639	3.18032	0.577585	3.23804	2.78767	2.1603	1.04177	3.4686	2.63014	0.141639	1.42527	2.79659	1.88896	0.583113	0.573447	0.185868	0.52234	3.14408	1.54873	1.83588	3.13706	1.96811	2.35995	0.0389519	0.093968	2.17573	1.23208	0.133215	0.747754	0.888608	0.427828	1.60544	2.67085	3.03277	1.20277	1.71865	1.56346	1.43718	0.971979	1.1235	0.23292	1.76604	1.72076	1.41615	2.33749	1.47273	0.343057	1.95213
TR20066_Day 0_Placebo	2.99879	0.591338	1.32334	2.97055	4.8431	1.60546	2.55741	0.969072	2.05586	1.76355	0.196039	4.32936	1.85524	1.65262	0.715742	2.39439	0.765048	0.700268	3.78269	1.86495	1.86107	1.81087	1.83752	1.65748	0.0389519	0.251003	3.03178	2.41067	0.133215	1.15933	1.67339	0.986819	1.49102	1.2183	2.05303	0.814586	1.78185	2.70716	1.11613	0.581279	1.40589	0.335976	0.297168	1.20845	1.48722	1.84208	1.68294	0.410372	4.10133
TR20066_Day 84_Placebo	2.46153	0.578922	0.799536	3.40767	2.94565	2.13904	2.15099	1.0504	2.283	2.45595	0.298114	0.837475	2.65597	1.81206	1.22599	2.68126	0.47119	0.584105	3.10004	1.72196	1.61212	2.02371	1.88186	1.72213	0.0804756	0.428302	2.80668	1.72852	0.133215	0.738166	1.4972	0.988685	1.66341	1.69733	2.02212	1.02662	2.71871	2.30275	0.97779	0.636253	1.40409	0.233796	0.297168	1.15298	1.47194	2.52182	1.67343	0.356862	0.487236
TR20068_Day 0_CMA	1.31201	0.749401	0.4241	0.879581	1.23026	1.36424	0.697708	0.588112	1.53936	1.5283	0.273156	1.43082	1.24724	1.30527	0.503004	1.63994	1.92355	1.67643	1.24756	0.495071	1.13498	1.18674	0.603024	1.22729	0.0389519	0.359394	1.62505	1.34941	0.133215	2.35962	0.888583	0.551786	0.666836	1.14271	1.07424	1.00095	0.160143	2.65073	1.5129	0.660153	1	0.636232	2.16066	1.41971	1	2.23657	1.30824	0.310855	0.842926
TR20068_Day 84_CMA	1.37614	0.738431	2.797	0.310266	1.27433	1.64262	0.367709	1.49247	1.59314	0.885298	0.124791	1.03534	1.5948	1.66904	0.378378	0.792327	1.45679	0.950021	1.26385	0.327018	1.32676	1.15987	0.441201	0.963678	0.0389519	0.107252	1.339	1.35002	0.133215	1.76159	0.746871	0.531611	0.692502	0.769606	0.737391	1.13758	0.289918	2.46576	1.38474	2.99317	1.00662	0.526132	2.30984	1.41312	1.02742	2.11022	1.56107	0.232573	0.622662
TR20069_Day 0_CMA	2.77664	0.3438	0.727286	4.09485	2.35662	1.22373	2.12748	0.905854	1.88594	1.60182	0.188773	6.64385	2.77221	1.53174	1.26199	5.87418	0.968835	0.902423	2.07185	1.26478	1.44399	2.22751	1.29518	1.21508	0.0389519	0.459148	2.34539	1.31841	0.133215	2.27995	1.31893	1.10643	1.52667	2.04963	2.16602	1.08138	0.926489	0.8851	0.0721776	1.1946	1.39849	0.871342	1.22865	1.49946	1.14375	0.947109	2.37839	0.426939	0.953166
TR20069_Day 84_CMA	2.51059	0.572322	49.9624	1.5851	1.05052	1.10444	0.937094	0.459936	1.44234	1.74557	0.138878	1.15851	2.20612	1.86377	0.591557	0.955153	0.345504	0.572723	1.26657	1.52513	1.9905	2.13187	0.815472	1.15345	0.0389519	0.104429	1.68465	0.753255	0.133215	0.73949	1.18168	1.11953	1.11301	1.95396	1.49249	0.969623	0.57228	0.739132	0.756315	0.495912	1.44404	1.00638	0.724483	1.50223	0.917878	0.358482	1.87911	0.473466	1.56136
TR20075_Day 0_CMA	1.29335	0.561865	0.346502	3.31665	2.2938	1.93913	1.91064	1.58453	2.93562	0.922774	0.242309	2.17105	0.70965	1.07449	0.72521	5.08167	0.825336	0.867037	1.69321	1.12965	1.52204	1.22906	0.871364	0.987312	0.198062	0.291383	1.15116	2.10868	0.133215	0.854471	1.2596	0.70102	1.41516	1.10637	0.971312	1.27714	1.48678	0.798111	1.24095	0.901371	0.859685	0.689529	1.08456	0.632449	1.07946	1.03923	0.908525	0.271367	0.442962
TR20075_Day 84_CMA	1.17066	0.57045	0.679441	3.10838	1.69102	1.72815	2.44054	4.0918	4.20344	0.932992	0.174523	0.632145	0.761398	0.773001	0.762206	6.51676	2.81593	1.57233	2.06141	1.13945	1.63618	1.15405	0.753793	1.17975	0.0389519	0.164975	1.09778	2.13429	0.133215	1.69221	1.03322	0.638896	2.54354	0.860854	0.433972	1.0232	1.03523	1.55995	1.52683	6.3931	1.19139	0.65124	2.45187	1.05137	1.122	1.21335	1.1179	0.274982	0.0937828
TR20076_Day 0_Placebo	1.7393	0.570286	0.860202	2.97315	1.47637	1.47637	1.65967	1.56918	1.84269	2.23178	0.194415	1.1625	2.47508	1.19472	1.39992	5.00797	0.78318	1.00749	1.7435	1.8115	2.76714	1.63959	1.64246	1.28314	0.0389519	0.235387	1.9776	2.43449	0.133215	1.87622	1.33775	0.834594	1.72535	1.16115	1.38088	1.04333	0.502585	1.22605	1.17949	1.35047	1.65235	0.760908	0.297168	0.702684	1.69153	1.62366	2.14845	0.43074	1.73679
TR20076_Day 84_Placebo	1.39173	0.615449	0.953749	0.393174	1.51429	1.03937	1.54012	0.997254	1.13161	1.23487	0.175626	4.12026	1.14837	1.30306	1.07588	0.391916	1.40806	1.15789	1.62258	1.38935	1.42887	1.2563	1.29841	1.04927	0.0389519	0.186951	1.74475	1.60881	0.133215	2.28663	1.09764	0.75818	1.04129	1.12322	0.974236	0.961694	0.909771	1.2144	1.06111	1.24224	1.41554	0.549502	1.14332	0.501722	1.43318	0.997994	1.40524	0.466341	1.73306
TR20077_Day 0_CMA	1.56246	0.397947	0.179337	1.90833	1.27929	1.62592	1.2717	0.661087	1.09765	2.50645	0.13767	0.94761	2.92027	1.15611	0.700285	0.901138	0.14922	0.695586	1.63341	0.932203	1.11542	1.80769	0.977599	1.33439	0.0389519	0.0969212	1.24588	0.624273	0.133215	0.437788	0.954949	0.581978	1.46478	1.13409	1.88017	1.13255	0.384987	0.482742	0.763608	0.632291	1.197	0.635754	1.8517	1.89334	0.998668	0.972789	1.1181	0.1332	1.31806
TR20077_Day 84_CMA	1.69452	0.411665	5.35698	1.25201	9.64957	1.92195	0.907091	0.329826	1.14877	4.3592	0.122572	0.386139	2.39808	1.23436	0.237591	1.03028	0.413874	0.898561	1.55226	0.883648	1.12812	1.54619	0.695982	1.03756	0.0389519	0.0817397	1.19863	0.423579	0.133215	1.23233	0.844355	0.402858	1.5885	1.02122	1.28768	1.05393	0.160143	0.441193	0.842529	0.230645	1.22541	0.69233	0.297168	0.899471	0.993252	0.814909	1.22348	0.1332	2.11097
TR20079_Day 0_CMA	1.93001	0.390964	0.327266	1.2676	0.823024	1.52522	1.20573	1.32028	1.29336	1.53108	0.128066	0.0976332	1.65531	1.28815	0.463976	1.91753	0.564113	0.669375	2.03591	1.27745	0.816913	1.18957	0.645448	0.736054	0.0389519	0.0850335	1.13077	0.423579	0.133215	0.65103	1.0705	1.23757	1.2341	2.17009	2.08387	0.757807	1.04405	0.815415	0.668623	1.01468	1.03187	0.472287	0.297168	0.157117	1.08201	1.16564	1.05811	0.1332	1.25319
TR20079_Day 84_CMA	1.76238	0.401274	3.88372	0.533245	0.87327	1.43562	0.799801	0.91703	1.02487	0.995887	0.0756723	0.16563	1.01823	1.24471	0.456366	1.76817	1.36417	1.40911	1.18482	1.13197	0.929779	0.997328	0.622145	0.952787	0.0389519	0.0313964	1.20162	0.423579	0.133215	1.37228	0.884222	0.546286	1.43146	1.51415	1.21286	0.853957	0.160143	0.730132	1.08549	1.16452	1.01709	0.475752	0.297168	1.8446	0.92451	0.653887	0.673073	0.1332	0.297914
TR20080_Day 0_Placebo	1.1985	0.501532	0.117752	1.29752	0.987434	1.20615	2.11145	0.755309	0.985517	1.20594	0.165131	3.37906	1.10514	1.00741	0.392515	0.785571	1.49943	1.35521	1.03062	1.03545	1.00098	1.25107	0.441201	1.0732	0.0389519	0.0962721	1.39094	0.423579	0.133215	1.35833	1.35289	0.541385	1.13309	0.928419	1.13743	1.68725	0.424109	0.351872	0.818953	1.03466	1.54006	0.759202	0.567548	0.774723	1.06089	1.29502	1.30615	0.1332	1.82876
TR20080_Day 84_Placebo	1.57846	0.488412	0.30377	1.60736	3.35941	1.49953	2.52576	1.06251	1.44442	4.15044	0.227935	1.4713	1.91369	0.797766	0.747924	1	2.32999	1.87694	1.30702	1.09556	1.40021	1.55761	0.441201	1.02985	0.0389519	0.0776202	1.55094	0.423579	0.133215	2.07544	1.54721	1.14023	1.694	1.0157	1.33658	1.20542	0.160143	0.80287	0.910055	1.43688	1.40048	1.39458	0.297168	0.157117	1.0929	1.2643	1.20538	0.1332	2.42624
TR20081_Day 0_CMA	1.85088	0.36571	0.121456	1.42826	1.82737	1.67547	1.41037	0.340966	1.27456	0.225258	0.176882	0.705608	1.89166	1.04594	0.344072	1.13414	0.721059	0.781553	1.34584	0.897069	0.999023	1.94023	0.885724	1.25137	0.0389519	0.455142	1.49574	0.423579	0.133215	2.63651	0.991679	0.411251	0.912176	1.26765	1.77179	0.701378	0.160143	0.311423	1.27977	0.197487	1.30432	0.506897	0.297168	0.78918	0.797217	0.566299	1.44662	0.1332	0.57962
TR20081_Day 84_CMA	1.50931	0.301847	9.71231	1.89571	1.48479	1.42028	0.57475	0.677154	1.36068	0.680546	0.151394	0.533995	1.0239	1.70665	0.389608	1.06257	0.289861	0.794223	1.0284	0.908233	1.25136	2.15803	0.851802	0.606827	0.0389519	0.189181	1.15364	0.423579	0.133215	0.559116	1.0065	0.510592	1.0804	1.60455	2.21567	0.76899	0.459953	0.3571	0.819873	0.507521	1.00343	0.380603	0.803251	1.31664	0.673419	0.216248	1.12955	0.1332	0.13024
TR20082_Day 0_Placebo	1.58673	0.413598	0.189489	2.85953	2.5222	1.01332	1.23259	0.951611	1.17411	0.197125	0.314934	31.5203	0.583535	0.643919	1.08103	2.25987	0.283947	0.672356	1.20513	1.05276	1.03963	1.07344	0.810811	0.959989	0.149177	0.15292	1.13398	1.32702	0.133215	0.714558	1.21667	1.12361	0.72122	1.16751	1.18005	0.84426	0.505159	0.948814	0.82331	0.917722	1.45815	0.580086	0.323598	1.02946	1.00483	0.913733	1.16251	0.272416	2.67902
TR20082_Day 84_Placebo	1.35896	0.399102	0.15113	3.03015	1.15446	0.944372	1.36117	0.665404	1.22302	0.813426	0.222887	2.47218	0.242031	1.17409	0.769602	7.26442	1.96975	1.14003	1.31808	0.98014	0.995602	0.998434	0.759637	1.1446	0.0389519	0.175297	1.39679	1.45117	0.133215	1.71384	1.08189	1.08314	1.00109	1.10432	1.01754	1.14444	0.916219	0.402923	0.731547	0.887649	1.38124	0.666565	0.353494	0.157117	0.995915	0.609293	1.40068	0.391427	0.411257
TR20084_Day 0_CMA	1.03986	0.420651	0.166729	1.00251	6.40837	1.51972	1.52121	2.11077	2.62635	1.87815	0.329461	0.188737	2.1882	0.538273	0.949069	0.143661	1.20435	0.701204	1.13117	0.324385	1.72535	1.54943	1.01248	1.53381	0.172365	0.270808	1.35633	1.40895	0.133215	1.70107	1.27548	1.03533	1.49805	1.05782	1.21655	2.13686	0.936466	0.419719	1.07261	2.25413	1.53916	1.17466	1.00464	1.08748	1.04191	1.27539	1.06702	0.146203	1
TR20084_Day 84_CMA	1.12665	0.602739	3.3249	2.7635	3.33918	1.55985	1.68042	2.23296	2.71802	3.94649	0.23536	0.0881993	3.04166	0.515559	1.11893	1.24838	1.58392	0.849121	0.830532	0.488667	2.68575	1.52278	0.926047	1.16161	2.23661	4.89446	1.00292	1.17371	0.133215	1.36859	1.2406	0.956044	1.72419	0.736927	0.947376	1.75841	0.160143	0.385509	0.911433	3.67812	0.958285	1.07963	0.383413	0.800067	1.0289	0.970705	0.947574	0.1332	0.365145
TR20091_Day 0_CMA	0.80597	0.493625	0.265093	0.510578	1.23122	1.52154	1.03573	1.03475	1.20182	0.912135	0.0609481	0.0972984	0.363273	1.33157	1.03363	0.789249	1.66946	1.20437	1.17617	1.10186	1.17606	1.04602	0.821363	1.12152	0.0389519	0.0882939	1.09325	0.423579	0.133215	1.62432	0.833087	0.572237	1.46725	0.877317	0.885705	1.26759	0.160143	2.13012	0.919363	2.15254	1.33845	0.527824	0.680635	1.05731	1.02789	1.73798	1.26234	0.1332	0.146464
TR20091_Day 84_CMA	0.993648	0.352736	5.87931	3.25509	1.7475	1.68005	0.994417	1.00243	1.26952	0.906067	0.123461	0.177193	0.837545	1.34491	1.04012	1.68255	0.241927	0.439674	1.85178	1.22661	2.63874	1.17056	0.801922	1.0794	0.0389519	0.204335	1.15878	0.806694	0.133215	0.446367	0.841601	0.611544	1.36384	1.11434	1.82094	1.04304	0.602397	0.819383	1.4477	1.1554	1.34239	0.531142	0.787225	0.905864	0.960947	1.10908	1.02407	0.215534	0.183008
TR20093_Day 0_CMA	1.29161	0.871016	0.162875	2.45011	0.999565	1.05933	0.647704	0.271857	1.66235	0.971405	0.261382	1.19393	0.97227	0.837068	0.668237	1.13409	0.18854	0.428669	0.593621	1.10597	1.42227	1.06845	0.816744	0.873052	0.0389519	0.241931	1.21526	1.04938	0.133215	0.906452	0.927832	0.65811	1.16123	1.1617	0.907053	1.0138	3.00281	1.70703	0.935194	0.250082	0.780397	0.565786	0.653138	1.01395	1.08571	2.23534	1.0587	0.271942	0.71135
TR20093_Day 84_CMA	2.17743	0.824823	7.39264	1.64017	0.953778	1.42774	0.640927	0.45089	1.66526	0.197125	0.140071	12.7228	0.906086	1.0601	0.522952	1.38322	0.278626	0.404816	0.436318	0.983789	1.37781	0.950833	0.441201	0.740087	0.0389519	0.116892	1.14922	0.690883	0.133215	1.00245	1.0023	0.709335	1.22886	1.20717	1.06127	1.57528	3.36925	1.41306	0.961363	0.46683	0.599004	0.476922	0.731173	1.17625	0.902045	0.949668	1.11073	0.1332	2.14852
TR20094_Day 0_CMA	1.19425	0.530951	0.338439	0.965293	0.718979	1.43625	1.21639	0.655254	0.765421	0.682258	0.152839	4.14523	1.15542	0.864088	0.842865	0.601769	0.507766	0.419744	2.15924	0.895337	1.13673	1.10344	0.939586	1.13172	0.0389519	0.375224	1.99125	1.17366	0.133215	1.87782	1.07256	1.16489	0.5786	1.05776	1.66907	1.41968	0.160143	0.475349	0.851899	0.524417	1.30855	0.468019	1.00568	1.0271	0.903029	2.55383	1.17075	0.378475	1.32
TR20094_Day 84_CMA	0.94303	0.789048	1.64132	0.33715	0.762708	1.38351	0.949596	0.431156	0.660689	0.330124	0.116916	11.0169	0.917376	1.04775	1.3916	0.302656	2.31876	0.760183	1.13423	1.04164	1.14828	1.00325	0.898186	0.915949	0.0389519	0.173815	1.90375	1.37568	0.133215	3.6782	1.10837	0.656722	0.833586	0.955634	0.904916	1.08357	0.651206	1.0068	1.01384	0.537859	1.21935	0.372962	1.31861	0.570129	0.99081	3.39501	1.35875	0.1332	0.0937828
TR20095_Day 0_CMA	0.904336	0.806226	0.236475	3.92096	1.02388	1.76861	1.18788	2.30688	1.81381	1.35625	0.294647	39.853	10.9464	0.659396	0.964668	3.28112	0.652141	0.529401	1.15418	1.39442	2.46691	1.33406	1.10996	0.82839	0.0389519	0.367025	1.2979	1.7976	0.133215	0.86404	1.01431	0.829527	1.29288	1.04768	0.919393	1.04418	1.90032	0.770946	0.975259	3.51413	1.06463	0.854235	0.462419	0.640711	1.29554	2.46919	0.930019	0.30192	3.89102
TR20095_Day 84_CMA	1.04881	0.867666	0.683702	0.424336	0.788765	1.47924	0.840057	0.886208	1.00176	0.878258	0.118657	12.6175	15.1009	1.0124	0.382506	0.977534	0.947094	0.529559	0.98177	1.37934	2.10414	1.07628	1.12539	0.912555	0.0389519	0.138376	1.23522	0.951663	0.133215	1.24512	0.956858	0.479995	1.80214	0.918784	0.732579	0.978084	0.160143	0.855192	1.05827	1.38589	1.3194	0.545604	0.297168	0.732962	1.29247	3.15055	0.855749	0.347714	2.24699
TR20096_Day 0_Placebo	1.01744	0.639288	0.732693	0.521963	0.935787	1.10076	1.02254	1.48041	0.557637	1.15638	0.149989	2.36031	0.242031	0.987026	0.979016	1.09444	0.67012	1.39114	1.77069	1.44551	0.950741	0.935646	0.780992	1.00196	0.0389519	0.15991	1.62834	1.01653	0.133215	0.651693	1.30418	1.23829	1.05198	0.834408	1.15166	0.987644	0.160143	1.59803	0.937466	0.933384	0.365248	0.364418	0.879776	1.55829	1.03304	2.0616	1.2799	0.1332	1.65598
TR20096_Day 84_Placebo	1.50268	0.461081	0.443609	4.29851	0.405946	0.88774	0.828216	1.15311	1.94684	2.58081	0.281996	0.564888	0.908347	0.510204	0.835144	2.01021	0.18462	0.437833	1.52682	1.33329	0.943347	1.09343	0.441201	1.0287	0.0389519	0.393177	1.47219	0.810721	0.133215	0.332941	1.12777	1.15188	1.08463	0.957202	1.15524	1.00644	0.236161	1.02291	0.794895	0.70942	0.470153	0.48205	0.859123	1.12885	1.0647	2.21129	1.18473	0.399948	1.43657
TR20098_Day 0_Placebo	2.1118	0.681364	0.534775	0.379519	1.23043	0.838093	1.682	0.934751	1.09864	0.956772	0.196791	3.64605	1.05924	1.35262	0.947759	0.291221	1.25722	0.450191	1.63322	1.5415	1.7298	1.11181	1.21942	1.06596	0.116418	0.463026	1.66263	1.82481	0.133215	1.88977	1.60481	0.717551	0.941485	1.66285	1.12036	0.894453	0.45963	1.99011	1.12739	0.460421	1.17813	0.559279	0.297168	0.584429	1.43099	0.890592	1.65321	0.414969	1.93763
TR20098_Day 84_Placebo	1.81878	0.5481	0.455976	0.558937	0.977393	0.856068	1.22999	0.912627	1.22483	0.665487	0.278635	11.7095	1.2528	1.27993	0.977319	0.595996	2.12134	0.498567	1.58372	1.53211	1.43114	1.05968	1.33447	1.0892	0.0389519	0.19987	1.51043	1.749	0.133215	2.62807	1.14988	0.989968	1.50352	1.69405	1.1165	0.800067	0.727602	1.89224	0.900268	0.63481	1.11163	0.457123	0.297168	0.703776	1.45079	2.61313	1.55562	0.403523	1.83408
TR20101_Day 0_CMA	1.19884	0.82413	0.307422	1.81013	1.22605	1.37842	0.767647	1.07777	1.39198	1.40373	0.336777	4.51255	3.7552	1.32594	1.3435	4.64041	0.838286	0.895621	1.63953	1.28743	1.14964	0.960267	1.50911	1.13363	0.0389519	2.47934	2.03227	1.03297	0.133215	1.41975	0.963983	1.2753	1.04148	1.41114	0.91183	2.56058	2.54216	2.72059	0.996905	1.62913	1.54432	0.722127	0.297168	0.854051	1.02883	1.10003	1.30608	0.688005	1.80784
TR20101_Day 84_CMA	1.23386	0.445815	0.250628	0.860753	1.01241	1.29012	0.660306	0.927181	1.49201	3.48881	0.131277	1.85426	12.1619	1.00207	1.07697	0.802087	0.672104	0.388761	1.0455	0.442976	1.30462	0.919665	1.32937	1.37052	0.0389519	0.378323	1.93056	1.15494	0.133215	1.40086	0.678975	1.08712	1.66551	1.37637	0.803131	0.294254	0.565195	2.02287	1.17908	1.65548	1.74995	0.451807	0.297168	1.04649	1.02785	2.26476	1.31589	0.6104	1.61173
TR20102_Day 0_CMA	1.72868	0.547631	0.448382	0.136451	1.31387	1.00366	0.631426	1.28842	2.18279	1.00073	0.367424	6.56856	1.4727	1.33607	0.791301	0.143661	0.928807	0.54284	1.63783	0.281471	0.998404	1.12147	1.28452	2.43784	0.0389519	0.221371	2.11043	1.04725	0.133215	1.5496	0.793459	0.995328	1.11875	1.00919	0.381599	0.224566	0.160143	0.661504	1.10138	1.18513	0.852752	0.672336	0.501063	0.941719	0.91351	0.897733	1.06327	0.255604	7.09121
TR20102_Day 84_CMA	1.04341	0.260098	0.676877	0.699026	1.00395	1.08315	1.08974	0.482789	1.87925	1.14838	0.141879	1.23987	1.17578	0.588461	0.436018	0.444114	0.472202	0.78009	1.39431	0.749554	1.37041	1.04307	0.441201	0.342428	0.0389519	0.129868	1.78037	1.00807	0.133215	1.00483	1.17545	0.637943	0.814703	0.908125	0.640289	1.43565	0.260958	0.614193	0.834992	0.431791	0.923419	0.587839	0.297168	0.688865	0.929189	1.50719	1.18127	0.232671	1.11247
TR20103_Day 0_Placebo	1.82171	0.331526	0.812096	0.921869	1.33781	0.930246	1.13422	0.505116	0.962918	2.05943	0.179229	0.868704	1.47031	0.740346	0.74098	0.557869	0.63103	0.452887	1.51083	0.904131	1.37317	1.13876	0.441201	1.26102	0.0389519	0.733936	1.35323	0.423579	0.133215	1.08235	1.37364	0.595213	1.47525	1.25385	0.778434	1.16179	0.160143	0.880685	1.18335	0.526737	1.60097	0.589928	0.297168	1.10454	0.896305	0.725601	1.06051	0.402282	2.72704
TR20103_Day 84_Placebo	1.76624	0.379591	0.972666	0.946717	1.53502	1.06004	1.44624	1.0882	1.14332	3.23215	0.235974	1.99469	1.31399	0.861901	1.03653	3.73114	1.38778	0.687411	0.984671	0.634218	1.2239	1.09538	0.749191	0.900237	0.0389519	0.28873	1.25362	0.69587	0.133215	1.14407	1.35535	1.11611	1.10624	1.01627	1.08749	1.22071	0.160143	1.01364	0.720054	1.52359	1.48375	0.667272	0.297168	1.04277	0.775944	2.64294	1.3278	0.467823	3.44876
TR20104_Day 0_CMA	0.905383	0.198376	1.38753	2.24826	1.84341	1.16225	1.34979	2.76343	1.29415	0.876254	0.129546	5.73253	3.35128	0.737584	0.720009	1.80065	2.40492	2.79695	1.36142	0.789609	1.51202	1.0213	0.441201	0.889527	0.0389519	0.0846722	1.00003	1.52729	0.133215	0.935978	0.94386	0.73891	1.28059	0.90639	0.72053	0.759711	0.236908	0.694712	0.887051	5.3709	1.4291	0.600376	0.297168	0.570061	0.937511	0.671453	0.706988	0.224792	0.471544
TR20104_Day 84_CMA	0.990784	0.27335	5.03392	0.323174	2.83237	1.16875	0.876854	0.683781	1.19646	0.629373	0.124347	1.10823	1.04347	0.783986	0.542761	0.444407	1.17462	0.978457	0.769172	0.794498	1.22583	1.0971	0.441201	0.342428	0.0389519	0.0648206	1.0811	1.47724	0.133215	0.873004	1.02211	0.548522	0.71754	1.05761	0.785067	0.628483	0.160143	0.65477	0.912218	0.903455	1.3097	0.5957	0.297168	0.491235	0.855143	2.47434	0.722619	0.30511	0.288339
TR20105_Day 0_CMA	1.85118	0.347981	0.482778	0.644442	1.77954	1.45679	1.07546	0.849532	1.60213	5.21209	0.165987	0.328035	1.9069	0.880905	0.975408	0.513439	0.854228	0.834008	1.44513	1.49248	1.09178	1.32275	0.813007	1.07311	0.0389519	0.27452	2.10058	1.68678	0.133215	1.92368	1.1997	0.712061	0.954033	1.38589	1.25411	0.974575	0.160143	0.722651	1.4107	0.8616	1.58845	0.499534	0.297168	0.706259	1.02023	1.37895	1.54051	0.452347	7.15571
TR20105_Day 84_CMA	1.27329	0.456896	1.73062	0.504041	0.955741	1.60249	0.999183	0.750303	1.27476	1.41113	0.141661	0.193029	2.29666	1.07026	1.53252	1.13645	0.6991	0.523586	1.22469	1.24025	1.58665	1.16802	0.827267	0.904416	0.0389519	0.305813	1.91707	1.02619	0.133215	1.73814	0.861713	0.75273	0.664626	1.52523	1.20635	1.57847	0.160143	0.677106	1.27939	0.643537	1.5864	0.457425	0.297168	1.01115	0.914471	2.52818	1.52847	0.594378	9.4927
TR20106_Day 0_CMA	1.52242	0.566166	0.973342	0.61977	9.25804	1.00487	1.80549	0.870497	1.20057	1.05533	0.135307	4.43331	0.894277	1.25422	0.404708	1.13457	0.816643	0.873394	2.02108	1.42576	1.20512	1.07224	0.441201	1.27065	0.0389519	0.208397	3.03954	1.06042	0.133215	1.4001	1.61426	0.816075	2.48269	1.63145	1.17806	0.942397	0.160143	1.12317	1.06553	0.637178	1.34501	0.571773	0.297168	0.678946	0.993954	1	0.859696	0.248261	0.0937828
TR20106_Day 84_CMA	1.50333	0.540502	1.87516	0.312262	9.70988	0.993854	1.33916	1.31664	1.37836	1.34637	0.114569	1.07319	4.88407	0.296865	0.522963	0.597757	1.6391	1.05103	1.09228	0.931527	1.09659	0.95313	0.441201	1.32094	0.0389519	0.214674	2.3649	0.883109	0.133215	1.22191	1.45937	0.983648	2.03027	1.3036	0.757625	0.83729	0.160143	0.752137	0.672547	1.2247	1.25855	0.602563	0.297168	0.391576	0.858418	2.34676	0.866922	0.280431	0.0937828
TR20107_Day 0_CMA	2.16357	0.581377	2.68575	0.136451	0.953521	0.776886	0.511239	0.417194	1.01697	2.20236	0.175713	0.488339	1.72345	1.40407	0.704741	0.143661	0.616786	0.426152	1.20367	0.90924	1.22126	1.46871	0.811193	1.08005	0.0389519	0.127406	1.20297	1.62107	0.133215	1.34024	1.07535	0.876859	1.13769	0.732478	0.803879	1.09412	0.801215	1.43709	0.998161	0.471582	1.33727	0.702149	0.297168	0.521785	1.20449	1.52641	2.02297	0.306762	1.20867
TR20107_Day 84_CMA	1.62244	0.749793	3.33747	1.5462	1.28404	0.848382	0.962857	0.551489	0.774048	1.37812	0.215658	0.328793	1.42111	0.296865	0.474444	1.12711	0.648546	0.35671	0.669074	0.799311	1.7535	0.855898	0.601833	1.15565	0.0389519	0.116629	1.27351	1.89492	0.133215	2.21729	1.08435	0.643544	1.29594	0.752501	0.822885	1.73807	0.160143	1.56326	0.817001	0.375902	1.36791	0.66626	1.1326	0.804322	1.06261	2.80335	0.962799	0.270217	7.2741
TR20109_Day 0_Placebo	1.44928	0.204549	0.689665	0.423149	1.38309	0.729367	1.39525	0.529066	1.88492	1.4293	0.122509	0.856732	0.799547	1.17699	0.448566	0.456267	0.645985	0.299206	1.31313	0.999509	1.07585	0.81761	0.441201	1.1429	0.0389519	0.0712441	1.65507	0.719881	0.133215	1.87837	1.01894	0.487162	1.01355	0.974773	0.98697	0.615399	0.352415	0.316132	0.0556917	0.257641	0.972094	0.468165	0.297168	0.481739	0.847578	1.67011	1.29311	0.24566	1.60576
TR20109_Day 84_Placebo	1.48816	0.210514	0.769872	1.19895	1.37328	0.908446	2.17346	1.03291	1.11895	1.10056	0.0900425	1.01229	2.54771	1.18174	0.652142	0.76077	1.27313	0.951485	1.92798	1.39857	1.15843	1.05881	0.911268	1.27921	0.0389519	0.0563488	1.94452	1.02548	0.133215	0.983965	1.04319	0.685508	1.64096	1.15869	0.958904	0.839597	0.575994	0.288013	0.0556917	0.870774	1.191	0.409998	0.297168	0.587336	0.855759	1.871	1.32219	0.269971	0.541928
TR20114_Day 0_CMA	1.25867	0.367133	0.388669	3.09353	2.5058	1.35801	0.946663	0.589195	1.55544	5.09622	0.110244	2.85061	1.35153	1.03152	0.354079	2.03537	0.546583	0.39479	2.03993	1.48044	1.34408	1.83864	1.01783	0.99286	0.0389519	0.299657	1.81898	1.19199	0.133215	0.898667	1.03915	0.738765	2.95186	1.79589	1.59072	0.665396	0.160143	1.00142	0.945649	0.562458	1.47055	0.409528	0.297168	0.890384	0.968403	0.764389	1.11081	0.265915	1.78694
TR20114_Day 84_CMA	1.08718	0.681412	15.9152	1.00731	1.60561	1.22325	1.07828	0.44245	1.53347	4.07955	0.17213	0.889583	0.759159	1.56003	0.749499	0.764411	0.97367	0.547103	1.68513	1.31939	1.87469	1.20174	0.753249	1.04888	0.0389519	0.386872	1.87415	1.22001	0.379165	1.76301	0.953152	0.618242	1.65328	0.954876	1.13619	1.16737	0.365099	1.22453	0.840719	0.707112	1.46384	0.482485	0.297168	1.50206	0.924679	0.496561	1.26601	0.224786	1.67216
TR20117_Day 0_Placebo	1.99382	0.816452	0.183912	3.79928	1.03895	1.26943	0.88695	0.865824	1.69007	0.662591	0.194481	23.8916	1.82026	1.26712	0.787188	1.86959	0.190539	0.374147	1.16842	1.1182	1.54267	1.55454	0.441201	1.09554	0.0779749	0.130785	1.78423	0.604321	0.133215	0.427476	1.00003	0.539454	1.1383	1.02569	0.892708	1.57425	0.160143	4.45925	1.0845	1.15738	0.83489	0.474965	0.72822	1.001	1.06099	0.637082	1.27451	0.189791	1.05408
TR20117_Day 84_Placebo	0.913936	1.14669	1.71482	0.737516	0.754027	1.20576	1.34848	2.50504	1.0573	0.518535	0.265	7.45837	1.02578	1.16428	1.41755	0.227122	0.315739	0.420269	0.964003	0.811628	0.623739	1.29759	0.968205	0.717184	0.42838	1.24242	1.18762	0.585843	0.133215	0.428512	1.0196	0.422424	0.442863	1.41641	0.52816	0.975812	0.689104	4.076	0.868555	2.20593	0.899375	0.410063	1.60761	1.07501	0.984892	1.16085	1.57332	0.27003	1.359
TR20118_Day 0_CMA	1.31152	0.526193	0.639411	0.903282	1.03653	1.64292	1.07252	0.742731	1.10449	1.15249	0.0609481	1.06292	0.589403	1.0553	0.564433	1.58944	1.03974	0.764028	1.4099	0.773804	1.03389	1.20864	0.68601	1.04808	0.0389519	0.0589572	1.40053	1.0223	0.133215	1.07931	1.00987	0.338371	0.671134	1.54985	1.02061	1.02577	0.5066	1.92898	1.30774	0.804484	1.02631	0.395406	0.611131	0.827451	0.952716	1.00755	1.01764	0.180716	0.300493
TR20118_Day 84_CMA	0.862459	0.723385	16.9793	0.773031	0.792427	1.6186	0.767734	2.00263	1.01334	1.86385	0.075933	0.374253	1.38057	1.51017	0.811434	1.73657	1.46422	0.856447	1.12827	0.692211	1.05038	1.04383	0.492339	0.787923	0.0535235	0.137946	1.20355	1.13961	0.133215	1.0908	0.812584	0.450278	0.708191	1.05366	0.697954	0.736179	0.360926	2.1277	1.23866	3.50686	1.00841	0.350742	1.33787	1.07583	0.823125	0.802545	1.15322	0.144189	0.251214
TR20119_Day 0_CMA	2.38973	0.498	0.283965	9.47382	1.42417	1.07816	1.28344	1.38525	2.61812	1.39394	0.113574	127.525	6.94045	1.25064	0.48247	13.2097	0.44687	0.976975	1.37832	0.996412	0.840101	0.962663	0.991241	0.799558	0.0389519	0.039324	1.76856	1.1561	0.133215	0.655393	1.46158	1.28453	0.730076	1.2635	1.56948	1.54823	0.860259	4.59223	1.0434	1.01301	0.791878	0.368423	0.297168	1.04425	1.00791	0.90522	1.19447	0.2356	13.9803
TR20119_Day 84_CMA	1.53538	0.456639	11.9608	2.81263	1.08706	0.859617	1.12841	1.90696	0.83523	0.822418	0.0858784	38.841	1.18129	0.90084	0.533434	2.263	1.54458	0.923118	1.12027	1.01447	0.946314	0.81189	0.669089	0.799915	0.0560431	0.129766	1.38985	0.423579	0.133215	1.14729	1.11057	0.678038	0.632884	0.997928	0.719237	0.758226	1.04172	5.30797	1.15958	3.67082	1.05433	0.316062	0.297168	0.887456	0.920278	0.813246	1.18033	0.1332	1.5191
[truncated: 1,093 more columns]

## Sheet: AD_all_patients
Measurement	LogFC (CMA - Day 84 vs CMA - Day 0)	P-Value (CMA - Day 84 vs CMA - Day 0)	FDR (CMA - Day 84 vs CMA - Day 0)	LogFC (Placebo - Day 84 vs Placebo - Day 0)	P-Value (Placebo - Day 84 vs Placebo - Day 0)	FDR (Placebo - Day 84 vs Placebo - Day 0)	LogFC (CMA vs Placebo - Day 0)	P-Value (CMA vs Placebo - Day 0)	FDR (CMA vs Placebo - Day 0)	LogFC (CMA vs Placebo - Day 84)	P-Value (CMA vs Placebo - Day 84)	FDR (CMA vs Placebo - Day 84)
sucralose	2.54155	2.01585e-14	3.83684e-12	1.73993	1.51285e-05	0.0172768	1.27587	0.0814522	0.251401	0.966864	0.184562	0.404549
N-palmitoyl-sphingadienine (d18:2/16:0)*	0.291118	0.0546903	0.238582	0.904284	6.91779e-05	0.0395006	1.10104	0.0462507	0.172046	0.94344	0.0864137	0.247532
1-(1-enyl-palmitoyl)-GPC (P-16:0)*	-0.0202755	0.696034	0.885467	-0.228742	0.00288688	0.411782	0.760048	0.17688	0.407253	0.731307	0.193593	0.41479
17alpha-hydroxypregnanolone glucuronide	-0.0102303	0.882576	0.989091	-0.297904	0.0036058	0.411782	2.47429	2.19775e-05	0.000809625	2.7041	4.59138e-06	0.000194199
2,3-diphosphoglycerate	-0.0327277	0.713182	0.895005	0.395404	0.00269532	0.411782	-0.040373	0.964308	1	0.346557	0.701052	0.913928
3-hydroxycotinine glucuronide	0.00686941	0.92289	1	-0.316327	0.00261766	0.411782	-1.0141	9.68195e-06	0.000381268	-0.777668	0.000476624	0.00735547
4-acetylcatechol sulfate (1)	-0.0152021	0.920133	1	-0.664992	0.00303261	0.411782	1.52206	0.0109876	0.0700665	1.58785	0.00811062	0.0538508
dihomo-linolenoyl-choline	-0.18643	0.276336	0.585117	-0.737391	0.00343505	0.411782	0.579663	0.0589835	0.198165	0.728142	0.018575	0.0968616
glycerophosphorylcholine (GPC)	-0.00189303	0.976097	1	-0.273649	0.00339341	0.411782	-0.272895	0.43642	0.684254	-0.0917772	0.793111	0.975279
palmitoloelycholine	-0.237198	0.178805	0.476333	-0.842549	0.0012413	0.411782	0.0845242	0.490429	0.730208	0.117849	0.337115	0.599665
3-phosphoglycerate	-0.152212	0.068803	0.279619	0.348125	0.00429235	0.445624	0.337872	0.163007	0.389493	0.216165	0.370018	0.632576
stearoylcholine*	-0.140389	0.413453	0.720861	-0.675754	0.00727696	0.692524	-0.10216	0.460015	0.704205	-0.0815672	0.554963	0.808377
2-acetamidophenol sulfate	0.0390819	0.80655	0.941985	-0.556529	0.0170382	0.748371	0.200922	0.436353	0.684254	0.143907	0.576762	0.826347
2-pyrrolidinone	-0.0176909	0.812648	0.943134	-0.266268	0.0147556	0.748371	-0.700235	1.16738e-06	6.66576e-05	-0.617285	1.27114e-05	0.000453636
arachidonoylcholine	-0.0592593	0.717289	0.89646	-0.57342	0.016513	0.748371	-0.237908	0.194999	0.429072	-0.242598	0.186452	0.407908
bilirubin (E,Z or Z,E)*	-0.0435836	0.410982	0.718242	-0.187382	0.015411	0.748371	-0.658878	3.81424e-06	0.000181494	-0.659037	3.79688e-06	0.000180668
docosahexaenoylcholine	-0.06945	0.694608	0.885467	-0.626114	0.0154769	0.748371	-0.103754	0.382887	0.627393	-0.0565449	0.6337	0.875073
eicosapentaenoylcholine	-0.265626	0.168042	0.464263	-0.682246	0.0147963	0.748371	0.0997566	0.690238	0.909172	0.308223	0.220557	0.450732
gamma-glutamylglutamine	-0.0030049	0.921736	1	-0.111672	0.0126799	0.748371	-0.0663188	0.807848	0.976257	0.0744727	0.784785	0.971631
linoleoylcholine*	-0.0718263	0.677095	0.87372	-0.608324	0.0158238	0.748371	0.506493	0.0508797	0.184459	0.458675	0.0762733	0.234834
N-acetylarginine	-0.0977115	0.0111742	0.0850726	-0.131766	0.0164543	0.748371	0.236151	0.27368	0.513207	0.201156	0.350519	0.613195
norcotinine	0.00300413	0.955684	1	-0.201904	0.0108666	0.748371	-0.176874	0.442412	0.688769	-0.0991464	0.666296	0.888913
oleoylcholine	-0.065497	0.700584	0.887169	-0.645972	0.00971753	0.748371	0.281513	0.337058	0.576227	0.453918	0.123722	0.307155
sarcosine	0.444797	4.49338e-05	0.000916328	0.373244	0.0126165	0.748371	-0.552153	0.676663	0.897501	-0.60488	0.647826	0.884604
thioproline	0.0427843	0.180487	0.478228	0.111802	0.0159786	0.748371	0.322204	0.806017	0.976257	0.018367	0.988829	1
valsartan	-0.0112938	0.894997	0.997158	0.323995	0.00986638	0.748371	0.468608	0.0284412	0.12862	0.427973	0.044736	0.169167
gamma-glutamyl-2-aminobutyrate	-0.144858	0.0832593	0.308991	0.28453	0.0184984	0.772965	0.857378	0.286	0.519848	0.62109	0.43864	0.712555
gamma-glutamylcitrulline*	-0.114595	0.0420114	0.20503	-0.190132	0.0189519	0.772965	0.073112	0.401916	0.649762	0.00798153	0.926898	1
1-palmitoyl-GPC (16:0)	-0.0260474	0.366884	0.681823	-0.0957523	0.0225827	0.781498	0.639973	0.390493	0.636152	0.251621	0.735036	0.934659
2-linoleoylglycerol (18:2)	-0.144407	0.40548	0.715826	-0.578063	0.0221395	0.781498	-0.483892	0.552864	0.793179	-0.586771	0.472019	0.738627
cysteine-glutathione disulfide	0.0640351	0.452355	0.74107	0.285729	0.0213227	0.781498	-0.626552	0.319425	0.562938	-0.778285	0.217116	0.449993
N2-acetyl,N6-methyllysine	0.137739	0.000219171	0.00357562	-0.118783	0.0213001	0.781498	-0.0562033	0.798272	0.976257	-0.122297	0.578467	0.826347
palmitoylcholine	-0.0393004	0.825774	0.950639	-0.594627	0.0224345	0.781498	-0.996713	0.0748524	0.237448	-1.27478	0.0237393	0.109758
4-acetamidobutanoate	0.0306401	0.446902	0.738586	-0.130403	0.0260436	0.836339	0.873004	0.214555	0.447208	0.813415	0.247145	0.484115
acesulfame	0.289084	0.347118	0.661785	-0.986981	0.0270968	0.836339	0.00490043	0.905958	1	-0.00490043	0.905958	1
glycerophosphoethanolamine	-0.0811529	0.0694464	0.28024	-0.143106	0.0261313	0.836339	0.959085	0.126843	0.332999	0.8864	0.157718	0.364137
linoleoyl-arachidonoyl-glycerol (18:2/20:4) [2]*	-0.028806	0.801426	0.93966	0.36953	0.0268117	0.836339	2.57414	2.12467e-07	1.51649e-05	2.53566	2.98677e-07	1.89494e-05
1-(1-enyl-stearoyl)-GPE (P-18:0)*	-0.0149667	0.804931	0.941985	-0.187371	0.0335755	0.839671	0.0964029	0.662638	0.886757	0.0107016	0.961346	1
1-stearoyl-GPC (18:0)	-0.0687856	0.0718808	0.282508	-0.118733	0.0307448	0.839671	-1.21426	0.0317194	0.134002	-1.33799	0.0183667	0.0962145
5-oxoproline	-0.0786651	0.00195916	0.0211071	-0.0762572	0.0323532	0.839671	-0.42683	0.375719	0.620072	-0.433621	0.368217	0.63044
6-bromotryptophan	-0.0428912	0.342779	0.657253	-0.140978	0.0316118	0.839671	1.2702	0.113534	0.314698	0.982109	0.219343	0.450732
7-ketodeoxycholate	-0.166041	0.305014	0.615416	-0.498388	0.0336477	0.839671	0.662731	0.204343	0.438645	0.547556	0.293381	0.547454
beta-hydroxyisovaleroylcarnitine	-0.115275	0.00413308	0.0386883	0.121849	0.0315984	0.839671	0.878749	0.028989	0.12862	0.458352	0.248437	0.484569
cerotoylcarnitine (C26)*	-0.0450926	0.281628	0.590487	-0.132382	0.0292776	0.839671	0.940343	0.00623654	0.0486439	1.22802	0.000456314	0.0071385
cotinine N-oxide	-0.0466978	0.518771	0.784684	-0.223142	0.0338221	0.839671	-0.761612	0.125492	0.331741	-0.915375	0.066617	0.219875
palmitoyl ethanolamide	-0.117971	0.0348601	0.180956	0.170211	0.033339	0.839671	0.170115	0.529833	0.771772	0.30832	0.256466	0.495573
2-aminophenol sulfate	0.117847	0.40609	0.715826	-0.430743	0.0363238	0.864204	-0.0158999	0.928805	1	-0.0503285	0.777376	0.968116
3-methoxycatechol sulfate (2)	-0.229269	0.141562	0.426555	-0.471598	0.036074	0.864204	1.14965	0.000498962	0.00832336	1.10647	0.000775528	0.0102983
1-(1-enyl-palmitoyl)-GPE (P-16:0)*	-0.0259037	0.647031	0.864472	-0.166695	0.0424014	0.873652	1.56563	0.0296658	0.129307	1.74105	0.0160336	0.0873697
1,2-dipalmitoyl-GPC (16:0/16:0)	-0.0122199	0.498834	0.772957	0.0529106	0.0434618	0.873652	0.631963	0.166081	0.391868	0.438138	0.335144	0.597488
1-palmitoleoyl-GPC (16:1)*	-0.0697575	0.199367	0.501043	-0.156029	0.0466662	0.873652	0.282365	0.485135	0.726113	0.0342422	0.932413	1
3-(4-hydroxyphenyl)propionate	0.110633	0.426713	0.729441	-0.402667	0.0458459	0.873652	0.0589347	0.890319	1	-0.115486	0.78703	0.971984
3-(N-acetyl-L-cystein-S-yl) acetaminophen	0.0815638	0.565605	0.813442	0.410954	0.045954	0.873652	0.230897	0.614333	0.841209	-0.0932566	0.8386	0.995895
3-hydroxyhexanoylcarnitine (1)	0.0312293	0.513435	0.784208	0.141946	0.0406542	0.873652	0.358506	0.286326	0.519848	0.169463	0.613071	0.856948
5-methyluridine (ribothymidine)	-0.0282871	0.315832	0.62727	-0.081522	0.0457	0.873652	0.0045916	0.99341	1	0.00283522	0.995931	1
beta-hydroxyisovalerate	0.0118499	0.791602	0.935223	0.130673	0.0447947	0.873652	1.85111	0.00816515	0.0568573	1.85817	0.0079372	0.0532253
glutamine	-0.00832412	0.672888	0.87001	-0.0590993	0.039092	0.873652	0.526145	0.298088	0.532732	0.61457	0.224899	0.454453
glycerate	-0.0869245	0.0904026	0.321619	-0.150813	0.0409746	0.873652	-0.00233645	0.891795	1	0.00233645	0.891795	1
methylnaphthyl sulfate (2)*	-0.139939	0.340259	0.655271	-0.433178	0.0415053	0.873652	0.228159	0.26602	0.505482	0.232862	0.256383	0.495573
N6-carboxymethyllysine	-0.0324426	0.833727	0.954981	0.453948	0.0431641	0.873652	-0.0746009	0.859598	0.99858	-0.0419262	0.920805	1
N-acetylleucine	-0.0782293	0.18718	0.486461	0.171713	0.0447975	0.873652	0.318797	0.0499412	0.181633	0.265963	0.100426	0.268587
(2,4 or 2,5)-dimethylphenol sulfate	-0.148849	0.427317	0.729441	-0.53578	0.0485076	0.893479	0.688129	0.0834475	0.256175	0.750887	0.0594503	0.204134
perfluorooctanoate (PFOA)	0.0232172	0.473564	0.758499	-0.0918891	0.050211	0.910174	1.51343	0.00664971	0.0499904	1.65804	0.00310402	0.0279118
cysteine	0.0294496	0.489745	0.770371	0.120124	0.0517656	0.923693	-0.339552	0.236499	0.471321	-0.497321	0.084818	0.246113
1-(1-enyl-stearoyl)-2-oleoyl-GPE (P-18:0/18:1)	-0.0509178	0.287206	0.595592	-0.128646	0.0624239	0.941544	0.172894	0.452991	0.702032	0.170552	0.45911	0.732268
1-arachidonoyl-GPC (20:4n6)*	-0.0150603	0.788247	0.935223	-0.153265	0.0593258	0.941544	0.225898	0.422217	0.671548	0.0470406	0.866959	1
1-oleoyl-GPC (18:1)	-0.0275779	0.554451	0.804553	-0.121436	0.0718852	0.941544	1.27645	0.00046081	0.00797342	1.07669	0.00276209	0.0259353
1-stearoyl-GPE (18:0)	-0.0462596	0.263827	0.568475	-0.109817	0.0658338	0.941544	0.661479	0.0388965	0.152122	0.552739	0.0828883	0.246113
2-naphthol sulfate	-0.110663	0.317614	0.629557	-0.297292	0.0629485	0.941544	1.25214	0.000752527	0.0108783	0.832106	0.0218345	0.106523
3-hydroxyphenylacetoylglutamine	-0.120176	0.428503	0.730373	-0.406447	0.0639868	0.941544	-0.741534	0.329506	0.569283	-1.28155	0.0942696	0.261301
5-(galactosylhydroxy)-L-lysine	-0.0727735	0.0259736	0.149808	0.0847512	0.0680702	0.941544	-0.476852	0.40508	0.650635	-1.02258	0.0769268	0.234894
androsterone glucuronide	-0.0224654	0.722048	0.899213	-0.166745	0.0682184	0.941544	0.311553	0.491228	0.730446	0.233087	0.606272	0.852663
bilirubin (Z,Z)	-0.0527253	0.197617	0.499289	-0.11301	0.0553731	0.941544	-0.557853	0.000511613	0.0083466	-0.641708	8.06691e-05	0.00219343
bilirubin degradation product, C17H18N2O4 (2)**	-0.180027	0.0214956	0.127854	-0.209638	0.0594827	0.941544	0.119961	0.885758	1	2.25676	0.00849295	0.0554226
bilirubin degradation product, C17H18N2O4 (3)**	-0.188637	0.0158108	0.106211	-0.2029	0.0669005	0.941544	-1.43789	0.00761444	0.054348	-1.85778	0.000699967	0.00971554
catechol sulfate	-0.182638	0.127701	0.40267	-0.307623	0.0737983	0.941544	-1.28902	0.00970317	0.0629603	-1.43049	0.00431926	0.0357434
ceramide (d18:2/24:1, d18:1/24:2)*	0.202061	2.30384e-06	8.22184e-05	-0.102465	0.0708969	0.941544	0.797385	0.0324188	0.135118	0.728321	0.0500549	0.182629
cholesterol sulfate	-0.0594303	0.0384811	0.196185	0.0740116	0.0704137	0.941544	0.37968	0.328169	0.567832	0.176249	0.64896	0.884604
dimethylarginine (SDMA + ADMA)	-0.0569119	0.00900003	0.0728939	-0.0554119	0.0713897	0.941544	0.277487	0.774928	0.965527	0.12158	0.900276	1
gamma-glutamylglutamate	-0.0464736	0.235675	0.541827	-0.102464	0.0695388	0.941544	-1.0788	3.51011e-05	0.00108339	-0.948634	0.0002248	0.00429509
heme	0.133202	0.432999	0.731439	0.469708	0.0560347	0.941544	-0.168205	0.322486	0.563981	-0.0750905	0.657766	0.884769
hydroxycotinine	0.108112	0.443333	0.737337	-0.383834	0.0599053	0.941544	-1.33915	0.00726806	0.052867	-1.0135	0.0398625	0.1564
L-urobilin	0.221587	0.225876	0.534058	0.470302	0.0742022	0.941544	-0.256444	0.533021	0.774106	-0.234154	0.569115	0.820618
metformin	0.00641458	0.937478	1	0.217598	0.066267	0.941544	0.671438	0.210329	0.443984	0.774544	0.149249	0.348552
N-desalkylquetiapine*	0.020604	0.528761	0.791408	-0.0887714	0.060797	0.941544	-0.278638	0.217667	0.450318	-0.18478	0.412122	0.679779
S-methylcysteine	0.292462	0.000656585	0.00861862	-0.213328	0.0725967	0.941544	0.0641227	0.852157	0.995055	-0.0937437	0.785302	0.971631
sphingomyelin (d18:1/22:1, d18:2/22:0, d16:1/24:1)*	0.0414629	0.0404791	0.200389	0.0515463	0.0738038	0.941544	0.473149	0.450176	0.699457	0.346759	0.579601	0.826347
sphingomyelin (d18:1/25:0, d19:0/24:1, d20:1/23:0, d19:1/24:0)*	-0.0336318	0.417936	0.720971	-0.110578	0.0653808	0.941544	0.0465643	0.913408	1	0.0508456	0.905482	1
sphingomyelin (d18:2/24:2)*	0.118323	1.10315e-05	0.000279956	0.0657441	0.068936	0.941544	0.0884443	0.806331	0.976257	-0.0884443	0.806331	0.976269
suberoylcarnitine (C8-DC)	0.242663	0.0166127	0.110946	0.259372	0.0707292	0.941544	0.590271	0.288898	0.522855	0.770788	0.167362	0.379222
1-(1-enyl-oleoyl)-GPE (P-18:1)*	-0.0047099	0.948229	1	-0.185827	0.0767474	0.959747	0.796673	0.331876	0.571847	0.870591	0.289309	0.541659
N-methylhydroxyproline**	0.000848855	0.997295	1	0.640215	0.0773176	0.959747	-0.0636945	0.806886	0.976257	0.022577	0.930939	1
1-oleoyl-2-arachidonoyl-GPE (18:1/20:4)*	0.00339961	0.946396	1	-0.126766	0.0831194	0.962331	0.1448	0.148159	0.367821	0.136198	0.173386	0.390341
2-methylcitrate/homocitrate	-0.359157	0.216711	0.517629	0.721379	0.0844897	0.962331	-0.832228	0.00157502	0.0189334	-0.807456	0.00211933	0.0217215
bilirubin degradation product, C17H18N2O4 (1)**	-0.161456	0.0364853	0.187686	-0.190571	0.0827084	0.962331	0.401669	0.188514	0.420474	0.242679	0.424974	0.696299
Fibrinopeptide A*	0.353888	0.178932	0.476333	0.651262	0.0851098	0.962331	0.0708332	0.535978	0.77676	0.0490101	0.668248	0.890478
Fibrinopeptide A, phosphono-ser(3)*	0.132972	0.48647	0.768861	0.482207	0.0805891	0.962331	0.286908	0.0799541	0.248485	0.298993	0.0683184	0.223732
N-acetylputrescine	0.0935794	0.0206569	0.12548	-0.0987762	0.0847505	0.962331	-1.03986	0.000105233	0.00231107	-0.953753	0.000333586	0.00595242
nornicotine	0.0192384	0.738708	0.908078	-0.145085	0.081976	0.962331	0.132228	0.0361376	0.144804	0.104271	0.0963617	0.262914
pseudouridine	-0.0480867	0.0150492	0.102912	-0.048885	0.0805812	0.962331	-0.481419	0.135677	0.348971	-0.551308	0.0883356	0.247695
ribonate	0.147895	0.193592	0.494589	0.285464	0.0809196	0.962331	0.0480485	0.810922	0.977901	-0.12823	0.523725	0.781083
(R)-3-hydroxybutyrylcarnitine	0.318487	0.0103071	0.0795318	0.2527	0.147594	0.969103	-0.19352	0.108464	0.306599	-0.18616	0.122295	0.304937
(S)-3-hydroxybutyrylcarnitine	0.286069	2.17307e-05	0.000486597	0.13759	0.128801	0.969103	-0.610344	0.0988885	0.28446	-0.68192	0.0658975	0.21813
1-arachidonylglycerol (20:4)	-0.131089	0.372646	0.684484	-0.306503	0.147002	0.969103	-0.34263	0.145134	0.363714	-0.466796	0.0486698	0.178147
1-carboxyethyltyrosine	-0.113648	0.233701	0.541352	0.210505	0.124358	0.969103	-0.336313	0.289472	0.523064	-0.43178	0.175025	0.391919
1-linoleoylglycerol (18:2)	-0.117674	0.297084	0.603683	-0.262282	0.106195	0.969103	0.416741	0.0005029	0.00832336	0.378669	0.00144377	0.0163246
2,4-dichlorophenol sulfate	-2.44249e-15	1	1	-0.0325964	0.0895524	0.969103	1.29071	0.0917834	0.270146	1.10484	0.147781	0.346541
2'-deoxyuridine	0.0122754	0.836265	0.956928	-0.129018	0.13209	0.969103	-0.238928	0.831086	0.988193	-0.675714	0.546823	0.800605
2-hydroxy-3-methylvalerate	0.100277	0.146385	0.433087	0.158038	0.110094	0.969103	-0.304057	0.468126	0.70913	-0.281028	0.502364	0.766978
2-hydroxydecanoate	-0.0224343	0.806709	0.941985	-0.205045	0.121228	0.969103	0.192275	0.169026	0.397177	0.26198	0.0625199	0.211236
2-methoxyacetaminophen glucuronide*	0.0412479	0.765558	0.923197	0.320432	0.108642	0.969103	-0.257577	0.25489	0.490868	-0.274302	0.225635	0.454453
2'-O-methyluridine	-0.0256016	0.480752	0.765717	-0.0832207	0.111807	0.969103	0.508046	0.172621	0.401617	0.341585	0.357289	0.616351
2-palmitoleoyl-GPC (16:1)*	-0.259102	0.0757285	0.291674	-0.33574	0.106843	0.969103	0.487172	0.306322	0.544042	0.553518	0.245665	0.482873
3-(3-amino-3-carboxypropyl)uridine*	-0.0915718	0.00146089	0.0166834	-0.0660594	0.0985359	0.969103	0.499646	0.172674	0.401617	0.115975	0.74998	0.946383
3-(4-hydroxyphenyl)lactate	-0.0626191	0.0678181	0.276601	0.0799537	0.102143	0.969103	0.291284	0.00240711	0.0258996	0.259158	0.00654266	0.049156
3-(cystein-S-yl)acetaminophen*	0.0696578	0.24108	0.547342	0.135147	0.113333	0.969103	-0.202582	0.266765	0.506057	-0.153495	0.399151	0.666419
3,4-dihydroxybutyrate	0.0504525	0.230934	0.538405	0.0977669	0.106133	0.969103	0.554966	1.60335e-06	8.71919e-05	0.520656	5.50713e-06	0.000224612
3,7-dimethylurate	-0.248659	0.0766589	0.291815	-0.3218	0.108399	0.969103	0.0139621	0.973708	1	-0.0139621	0.973708	1
3-hydroxyoleoylcarnitine	0.182012	0.18429	0.482049	0.300888	0.125724	0.969103	0.589256	0.0080836	0.0566348	0.558567	0.0118275	0.0726185
3-methylcrotonylglycine	0.115741	0.726529	0.903808	0.720868	0.130907	0.969103	-0.102012	0.711255	0.926361	-0.0219589	0.936458	1
3-phenylpropionate (hydrocinnamate)	-0.249066	0.127036	0.40267	-0.337054	0.148414	0.969103	0.251654	0.00144623	0.0177591	0.213691	0.00627263	0.0474469
4-guanidinobutanoate	-0.252589	0.0113814	0.0855104	-0.226473	0.10737	0.969103	0.0856782	0.76821	0.959842	0.0748679	0.796753	0.975522
4-hydroxycoumarin	-0.183589	0.278515	0.58792	-0.379892	0.118687	0.969103	0.0175979	0.914157	1	-0.0240789	0.882745	1
4-methylbenzenesulfonate	0.0908852	0.176142	0.474421	0.137377	0.153145	0.969103	-0.0102364	0.955448	1	-0.038572	0.833294	0.993941
4-vinylphenol sulfate	-0.16756	0.193435	0.494589	-0.308565	0.0954135	0.969103	0.519699	0.206727	0.440792	0.484054	0.239212	0.475097
5alpha-androstan-3alpha,17alpha-diol disulfate	0.0492859	0.407244	0.715826	0.140858	0.10031	0.969103	-0.250855	0.464116	0.708584	-0.180285	0.598431	0.84685
adenine	-0.0230772	0.739753	0.908385	-0.151998	0.129268	0.969103	0.199695	0.732161	0.936314	-0.0242319	0.966859	1
adenosine 5'-monophosphate (AMP)	0.0153684	0.913492	1	0.341917	0.0945292	0.969103	0.429608	0.0207842	0.108382	0.479556	0.0102237	0.0641846
allantoin	-0.0670957	0.0530248	0.235311	-0.0770948	0.118243	0.969103	0.0659371	0.740137	0.941243	0.129495	0.515308	0.776361
alpha-hydroxyisovalerate	0.143132	0.00546359	0.0479956	0.119813	0.0973646	0.969103	0.782584	0.0458854	0.172046	0.646756	0.0973527	0.262914
arachidate (20:0)	-0.10178	0.203071	0.503053	0.171282	0.135122	0.969103	0.709957	0.0739552	0.235256	0.832048	0.0370805	0.149105
arginine	-0.0860865	0.000798422	0.00993121	-0.0524981	0.138588	0.969103	-0.0298275	0.96628	1	0.0298275	0.96628	1
bilirubin (E,E)*	-0.0320154	0.624112	0.849797	-0.150745	0.109817	0.969103	-0.331365	0.804091	0.976257	-0.583015	0.662675	0.887192
bilirubin degradation product, C16H18N2O5 (4)**	-0.178617	0.030033	0.165035	-0.186653	0.109932	0.969103	-0.214638	0.616885	0.843691	-0.101215	0.813367	0.978783
bilirubin degradation product, C17H20N2O5 (1)**	-0.288463	0.00251171	0.026559	-0.220033	0.0984834	0.969103	0.175598	0.327687	0.567832	0.0361403	0.839796	0.995895
bilirubin degradation product, C17H20N2O5 (2)**	-0.264118	0.00441837	0.0403126	-0.197516	0.127955	0.969103	0.729054	0.387629	0.632388	1.00553	0.234633	0.469266
citrulline	-0.0208622	0.605064	0.838338	-0.0852973	0.142184	0.969103	-0.601521	0.513109	0.755941	-0.637256	0.488486	0.752836
creatinine	-0.0671989	1.79457e-05	0.000418245	-0.0357224	0.0901921	0.969103	-0.476866	0.268774	0.507386	-0.904998	0.0380762	0.150924
cysteinylglycine	-0.108815	0.20581	0.507636	0.196734	0.111027	0.969103	-0.0162982	0.79914	0.976257	0.0162982	0.79914	0.975522
Fibrinopeptide A (3-16)**	0.0360352	0.54643	0.797984	0.125688	0.14404	0.969103	0.315232	0.291838	0.525486	0.149752	0.615385	0.858083
Fibrinopeptide A, des-ala(1)*	0.377899	0.170805	0.465536	0.571664	0.14777	0.969103	-0.445965	0.258494	0.496135	-0.369756	0.348096	0.611577
Fibrinopeptide B (1-13)**	0.0907071	0.611352	0.843802	0.38519	0.134304	0.969103	-0.0566602	0.927249	1	0.0566602	0.927249	1
formiminoglutamate	0.0523243	0.450878	0.740401	0.143054	0.151833	0.969103	-1.45571	7.06837e-10	1.34535e-07	-1.51662	2.04926e-10	3.34321e-08
gamma-carboxyglutamate	-0.0846174	9.06147e-05	0.00175393	-0.0419512	0.152946	0.969103	-0.0930059	0.763631	0.957911	-0.0810036	0.793375	0.975279
gamma-glutamylalanine	0.186378	0.450849	0.740401	0.533423	0.133825	0.969103	-2.39917	0.00261037	0.0271004	-1.80356	0.021645	0.106523
gamma-glutamylglycine	0.0715116	0.0426981	0.206615	-0.079168	0.114436	0.969103	0.785384	0.0184279	0.0993075	0.679924	0.0402574	0.156908
gamma-glutamylleucine	-0.134848	0.000534502	0.00753581	0.0838865	0.117994	0.969103	0.20768	0.387101	0.632388	0.00290246	0.990328	1
glucuronide of C10H18O2 (7)*	-0.404218	0.0923758	0.326604	0.535693	0.118318	0.969103	-0.209122	0.475199	0.716879	-0.0241019	0.934286	1
glucuronide of C10H18O2 (8)*	-0.113955	0.507414	0.780953	0.381677	0.123344	0.969103	0.375604	0.282727	0.519091	0.573219	0.103112	0.272542
glycerol	0.020059	0.793341	0.935223	0.170287	0.123236	0.969103	-1.08856	0.114073	0.315427	-0.539972	0.429834	0.701308
glycerophosphoinositol*	-0.0554595	0.733155	0.90711	-0.384091	0.102086	0.969103	1.64703	0.122865	0.32851	1.94771	0.0690584	0.224047
glycodeoxycholate 3-sulfate	0.023693	0.876144	0.982865	0.322888	0.140758	0.969103	-0.940737	0.0541479	0.189684	-0.919977	0.0595242	0.204134
glycosyl-N-stearoyl-sphingosine (d18:1/18:0)	0.00324443	0.917192	1	-0.0702657	0.118791	0.969103	0.726133	0.0132842	0.0794272	0.867427	0.00339244	0.0291291
guanidinosuccinate	0.57678	2.62255e-07	1.15191e-05	-0.206686	0.155184	0.969103	0.5752	0.567537	0.802138	0.513853	0.609464	0.854522
homovanillate (HVA)	0.171121	0.0834238	0.308991	0.221871	0.115814	0.969103	0.112318	0.733938	0.937536	0.0545575	0.868822	1
hydantoin-5-propionate	-0.73268	4.67348e-11	4.4476e-09	0.203196	0.131952	0.969103	0.00508111	0.986099	1	0.0582913	0.841594	0.996474
hydroxy-N6,N6,N6-trimethyllysine*	0.050013	0.169012	0.464263	-0.0750951	0.149044	0.969103	-1.72362	0.0241071	0.116058	-1.92323	0.0122434	0.0747698
iminodiacetate (IDA)	0.690816	1.83301e-05	0.00041866	0.36976	0.0884384	0.969103	0.44758	0.250274	0.486076	0.247142	0.524087	0.781083
isoeugenol sulfate	-0.164271	0.415874	0.720971	-0.43513	0.134198	0.969103	0.903941	0.00208454	0.0238054	0.688051	0.0174099	0.0929069
isovalerylglycine	0.23366	0.172266	0.467287	0.407256	0.0973593	0.969103	0.133865	0.749628	0.951195	-0.0593354	0.887477	1
levetiracetam	5.55112e-17	1	1	-0.0328364	0.0894326	0.969103	0	1	1	0	1	1
levulinoylcarnitine	0.274808	0.0652538	0.269999	0.323544	0.127534	0.969103	0.537835	0.226399	0.462519	0.720445	0.106673	0.27437
mannitol/sorbitol	0.0169598	0.912697	1	0.316821	0.155294	0.969103	1.43727	0.0350286	0.141433	1.46203	0.0321043	0.133067
methyl glucopyranoside (alpha + beta)	-0.120722	0.33129	0.644644	-0.291465	0.103249	0.969103	0.464781	0.113466	0.314698	0.474871	0.105987	0.274282
m-tyramine sulfate	-0.00792254	0.966016	1	0.385424	0.150487	0.969103	-0.368606	0.730502	0.936289	-0.712589	0.505997	0.770181
N6,N6,N6-trimethyllysine	-0.0228284	0.635684	0.857855	-0.106534	0.125209	0.969103	0	1	1	0	1	1
N-acetylglucosaminylasparagine	0.155062	0.0336984	0.177343	0.16523	0.110868	0.969103	0.190019	0.594543	0.829021	-0.0514525	0.885288	1
N-linoleoylglycine	-0.0365852	0.659978	0.86734	0.178211	0.137049	0.969103	1.08914	0.000649849	0.00989503	1.06369	0.000847831	0.0108789
phenylacetylglutamate	0.0844165	0.524959	0.787896	0.299134	0.118091	0.969103	0.853009	0.0235264	0.115124	0.919961	0.0148928	0.0829812
pioglitazone	-0.00298688	0.743381	0.908931	-0.0207853	0.114469	0.969103	0.264088	0.280339	0.5172	0.252548	0.301708	0.555726
pseudoephedrine	6.66134e-16	1	1	0.0311529	0.0903323	0.969103	-0.0719371	0.806175	0.976257	-0.015178	0.958703	1
quetiapine	0.029609	0.290541	0.59676	-0.0572664	0.154352	0.969103	-0.0427371	0.945278	1	-0.0793405	0.898608	1
S-adenosylhomocysteine (SAH)	-0.157346	0.000840762	0.0103242	0.106212	0.103335	0.969103	0.48096	0.0425872	0.163711	0.406836	0.0849224	0.246113
serotonin	-0.154312	0.492182	0.772077	0.470869	0.145342	0.969103	-0.4033	0.603685	0.836661	-0.244853	0.752482	0.948493
S-methylcysteine sulfoxide	0.120881	0.196085	0.498729	-0.206467	0.123616	0.969103	-0.194002	0.529543	0.771772	-0.204702	0.507159	0.770181
S-methylmethionine	-0.131217	0.545626	0.797984	-0.462052	0.139521	0.969103	0.876298	0.0291704	0.12862	0.863947	0.0314365	0.131987
sphingomyelin (d18:1/18:1, d18:2/18:0)	0.0548515	0.00626605	0.0534017	-0.0407574	0.147057	0.969103	1.33852	0.112386	0.313548	1.77218	0.0368819	0.149008
sphingomyelin (d18:1/22:2, d18:2/22:1, d16:1/24:2)*	0.115352	3.49052e-06	0.000113891	0.0503395	0.126792	0.969103	-1.56773	0.0212692	0.109922	-1.84692	0.00708369	0.0502458
stearoyl ethanolamide	-0.0380797	0.516598	0.784208	0.121693	0.149832	0.969103	-2.21971	0.00964591	0.0629465	-2.54931	0.00318276	0.0281761
tetradecadienedioate (C14:2-DC)*	0.00262064	0.982848	1	-0.252107	0.151368	0.969103	-0.369685	0.712881	0.927232	-0.287437	0.774742	0.965891
uracil	-0.085137	0.307469	0.616961	0.185529	0.121874	0.969103	-0.121258	0.913011	1	0.495889	0.655287	0.884769
urea	0.0267339	0.542821	0.797984	0.0898797	0.155164	0.969103	-0.625287	0.626799	0.851135	-1.16609	0.365593	0.626888
verapamil	-0.0203467	0.511203	0.784208	0.0651814	0.143752	0.969103	0.938607	0.00253032	0.0266422	0.99062	0.00149816	0.0166487
sphingosine	-0.0309526	0.625107	0.849848	0.128234	0.159717	0.991285	0.809269	0.562074	0.798734	-0.271267	0.845739	0.999828
N,N,N-trimethyl-alanylproline betaine (TMAP)	-0.0016162	0.953797	1	-0.0563521	0.160937	0.99346	0.624307	0.250036	0.486076	0.809973	0.136947	0.328557
1-oleoyl-2-docosahexaenoyl-GPE (18:1/22:6)*	0.123574	0.221954	0.526969	-0.202078	0.163299	0.997258	0.677228	0.205818	0.440792	0.863858	0.1079	0.276281
4-allylcatechol sulfate	-0.15044	0.314964	0.627084	-0.299682	0.163135	0.997258	0.198639	0.845259	0.991545	0.584226	0.566383	0.817711
(12 or 13)-methylmyristate (a15:0 or i15:0)	-0.299199	0.0494876	0.227882	0.00980435	0.963566	1	0.246283	0.13383	0.344998	0.111457	0.494537	0.761134
(14 or 15)-methylpalmitate (a17:0 or i17:0)	-0.106048	0.348787	0.662753	0.0515515	0.749415	1	0.204105	0.288164	0.522355	0.257411	0.181488	0.400889
(16 or 17)-methylstearate (a19:0 or i19:0)	-0.0597677	0.606387	0.838371	-0.0310268	0.851518	1	-0.0867088	0.620167	0.845618	-0.0290897	0.867834	1
(2 or 3)-decenoate (10:1n7 or n8)	0.0687551	0.542268	0.797984	-0.161058	0.319377	1	-0.337561	0.717888	0.930566	-0.308315	0.741393	0.939702
(N(1) + N(8))-acetylspermidine	0.223249	3.20053e-06	0.000109362	-0.0131856	0.834126	1	0.484485	0.425968	0.674696	0.438077	0.471421	0.738627
1-(1-enyl-palmitoyl)-2-arachidonoyl-GPC (P-16:0/20:4)*	-0.00728578	0.774012	0.924968	-0.0406106	0.26524	1	-0.516427	0.45849	0.70397	-0.439789	0.527593	0.781467
1-(1-enyl-palmitoyl)-2-arachidonoyl-GPE (P-16:0/20:4)*	-0.0726111	0.148415	0.436381	0.0490959	0.491788	1	0.260155	0.321462	0.563981	0.196626	0.452921	0.723407
1-(1-enyl-palmitoyl)-2-linoleoyl-GPC (P-16:0/18:2)*	0.00585258	0.837938	0.957331	-0.0147405	0.718796	1	0.400185	0.59698	0.831085	0.0988148	0.89602	1
1-(1-enyl-palmitoyl)-2-linoleoyl-GPE (P-16:0/18:2)*	-0.100654	0.0628679	0.26205	-0.0436387	0.568194	1	0	1	1	0	1	1
1-(1-enyl-palmitoyl)-2-oleoyl-GPC (P-16:0/18:1)*	0.0494866	0.0724824	0.282508	-0.0334625	0.391252	1	0	1	1	0	1	1
1-(1-enyl-palmitoyl)-2-oleoyl-GPE (P-16:0/18:1)*	-0.0595055	0.119039	0.386202	-0.0548149	0.312747	1	-0.427928	0.236967	0.471321	-0.179351	0.618601	0.860465
1-(1-enyl-palmitoyl)-2-palmitoleoyl-GPC (P-16:0/16:1)*	0.00166686	0.951107	1	0.001825	0.96256	1	-0.336872	0.15883	0.383475	-0.63553	0.00907786	0.0585702
1-(1-enyl-palmitoyl)-2-palmitoyl-GPC (P-16:0/16:0)*	0.0333727	0.177595	0.476087	-0.0138365	0.694072	1	0.309195	0.273586	0.513207	0.123711	0.660123	0.884813
1-(1-enyl-stearoyl)-2-arachidonoyl-GPE (P-18:0/20:4)*	-0.0465993	0.38071	0.694521	0.00121864	0.987174	1	0.263873	0.599909	0.833451	-0.0115968	0.981589	1
1-(1-enyl-stearoyl)-2-linoleoyl-GPE (P-18:0/18:2)*	-0.0912735	0.0435852	0.210018	-0.0562783	0.378245	1	-0.325562	0.0169985	0.0928816	-0.351074	0.0103184	0.0643915
1,2,3-benzenetriol sulfate (1)	0.144579	0.598581	0.835671	0.197306	0.6154	1	-0.690107	0.610953	0.840612	-0.524074	0.699138	0.913519
1,2,3-benzenetriol sulfate (2)	-0.0764962	0.778581	0.928121	0.227341	0.559435	1	0.327702	0.764148	0.957911	0.302821	0.781571	0.970168
1,2-dilinoleoyl-GPC (18:2/18:2)	-0.049654	0.256359	0.564078	-0.00901886	0.884829	1	0.000445404	0.997823	1	-0.142127	0.385401	0.652163
1,2-dilinoleoyl-GPE (18:2/18:2)*	-0.128544	0.439462	0.734722	0.107744	0.649997	1	-1.42293	0.0366738	0.146439	-0.909629	0.17739	0.395663
1,2-dipalmitoyl-GPE (16:0/16:0)*	-0.207229	0.18164	0.478997	0.181123	0.412342	1	-0.659744	0.0232771	0.115124	-0.725233	0.0129845	0.0776249
1,3,7-trimethylurate	-0.0743015	0.660099	0.86734	0.0285781	0.90579	1	-1.84965	0.0249813	0.118376	-2.03327	0.0141005	0.0805139
1,3-dimethylurate	-0.0844412	0.516607	0.784208	0.0672919	0.717506	1	-2.14868	0.00242667	0.0258996	-2.47807	0.00054149	0.00813659
1,5-anhydroglucitol (1,5-AG)	-0.0942508	0.0418479	0.20503	-0.0281574	0.666029	1	-0.275569	0.175552	0.40501	-0.322883	0.113406	0.286526
1,7-dimethylurate	-0.220574	0.0576728	0.246205	0.0574898	0.725906	1	0.459449	0.00452507	0.0391487	0.463734	0.00418433	0.0348796
10-heptadecenoate (17:1n7)	-0.0774539	0.593586	0.83277	-0.0178647	0.931344	1	1.04058	0.123407	0.32851	1.11372	0.0996049	0.267106
10-hydroxywarfarin	-0.00980085	0.256784	0.564078	0	1	1	0.446308	0.554416	0.793422	0.654117	0.386991	0.652276
10-nonadecenoate (19:1n9)	-0.0741357	0.566275	0.813442	-0.00145077	0.993731	1	0.651627	0.185954	0.417035	-0.178731	0.715085	0.923787
10-undecenoate (11:1n1)	-0.121089	0.193345	0.494589	-0.0826149	0.532876	1	-0.497526	0.01172	0.0731377	-0.484563	0.01398	0.0805139
11beta-hydroxyandrosterone glucuronide	-0.0805759	0.0819189	0.307735	0.00512548	0.937608	1	-0.059031	0.875503	1	-0.142856	0.704706	0.91537
11beta-hydroxyetiocholanolone glucuronide*	-0.188529	0.105057	0.359376	-0.064794	0.694171	1	0.282633	0.341949	0.582671	0.287636	0.333532	0.596078
11-ketoetiocholanolone glucuronide	-0.11363	0.256309	0.564078	-0.106839	0.454243	1	0.89999	0.0212722	0.109922	1.08167	0.0060656	0.0471219
12,13-DiHOME	-0.126117	0.445209	0.737923	0.161971	0.492813	1	0.586541	0.0025429	0.0266422	0.586334	0.00255129	0.0246913
13-HODE + 9-HODE	-0.0130823	0.903228	1	0.102093	0.507747	1	0.579495	0.263453	0.501438	0.614796	0.235748	0.470524
16a-hydroxy DHEA 3-sulfate	-0.321554	0.000199652	0.00335299	0.0988433	0.400155	1	1.55827	0.0907627	0.269546	1.87509	0.0428112	0.164614
17alpha-hydroxypregnenolone 3-sulfate	-0.0834632	0.41505	0.720971	0.0703004	0.630658	1	1.51208	0.145748	0.363714	1.38115	0.183346	0.402656
1-arachidonoyl-GPE (20:4n6)*	-0.0866446	0.0213916	0.127854	-0.052216	0.324199	1	0.21993	0.795255	0.976257	0.415219	0.624424	0.866193
1-arachidonoyl-GPI (20:4)*	-0.0632085	0.334958	0.648548	-0.0200238	0.830321	1	0.575974	0.00272485	0.0276157	0.320518	0.0877088	0.247695
1-carboxyethylisoleucine	-0.0323546	0.730596	0.906426	0.16147	0.231883	1	0.738006	0.00361571	0.0338454	0.850144	0.000904214	0.0113474
1-carboxyethylleucine	-0.103925	0.217114	0.517629	0.144198	0.230987	1	1.08498	0.335654	0.574688	1.31522	0.243947	0.481153
1-carboxyethylphenylalanine	-0.0588459	0.507313	0.780953	0.115575	0.363267	1	0.124867	0.693855	0.912306	0.0770542	0.808011	0.976269
1-carboxyethylvaline	-0.0794634	0.254657	0.563684	0.10958	0.271893	1	0.270309	0.663126	0.886757	0.10572	0.86464	1
1-cerotoyl-GPC (26:0)*	0.0519453	0.652505	0.866463	0.0537017	0.744721	1	-0.594994	0.0731144	0.233231	-0.497192	0.132829	0.322747
1-dihomo-linolenylglycerol (20:3)	-0.186522	0.189529	0.490735	-0.193584	0.339564	1	0	1	1	0	1	1
1H-indole-7-acetic acid	0.105271	0.315189	0.627084	0.0168456	0.910182	1	-0.161598	0.637117	0.863093	0.161598	0.637117	0.876612
1-hydroxy-2-naphthalenecarboxylate	-3.33067e-16	1	1	-0.0046729	0.360393	1	0.962035	0.0164866	0.0913968	0.876877	0.0282602	0.12242
1-lignoceroyl-GPC (24:0)	-0.025378	0.54937	0.799211	-0.0300811	0.619605	1	1.02768	0.0347583	0.14126	0.844749	0.0810115	0.243461
1-linolenoyl-GPC (18:3)*	-0.13049	0.138885	0.420708	-0.163164	0.194824	1	0.361832	0.60865	0.839467	0.338828	0.631577	0.873197
1-linoleoyl-2-arachidonoyl-GPC (18:2/20:4n6)*	-0.0668222	0.0475595	0.220784	-0.013988	0.768528	1	0.482699	0.238015	0.471898	0.328476	0.420672	0.691233
1-linoleoyl-2-linolenoyl-GPC (18:2/18:3)*	0.0153128	0.85095	0.962164	-0.0474449	0.684098	1	0.276317	0.232364	0.468007	0.1656	0.4726	0.738627
1-linoleoyl-GPA (18:2)*	-0.164146	0.00697508	0.0585702	-0.00637738	0.939913	1	-0.632286	0.516203	0.758094	-0.560609	0.564742	0.817408
1-linoleoyl-GPC (18:2)	-0.0289358	0.544385	0.797984	-0.0265932	0.696639	1	-0.232463	0.836591	0.989371	-0.175763	0.876065	1
1-linoleoyl-GPE (18:2)*	-0.139659	0.018844	0.120222	0.039199	0.638063	1	0.255384	0.657891	0.883896	-0.0582267	0.919523	1
1-linoleoyl-GPG (18:2)*	-0.0639158	0.376432	0.688919	0.135849	0.190277	1	0.709576	0.203586	0.43855	0.654414	0.240539	0.476902
1-linoleoyl-GPI (18:2)*	-0.0541886	0.408058	0.715826	0.0545513	0.559823	1	0.343671	0.577992	0.809898	0.276576	0.654228	0.884769
1-methyl-4-imidazoleacetate	-0.441132	9.11677e-08	4.95779e-06	-0.0210934	0.841469	1	1.0289	0.0155438	0.0874436	0.979516	0.0209973	0.104711
1-methyl-5-imidazoleacetate	-0.27375	0.0849289	0.312867	0.266262	0.238495	1	1.00481	0.011935	0.0736744	0.856947	0.0309298	0.130339
1-methyl-5-imidazolelactate	-0.338482	0.00553293	0.0482336	0.20725	0.223754	1	1.00086	0.0154208	0.087181	0.877344	0.032825	0.134359
1-methylguanidine	-0.065905	0.48253	0.76622	0.0125608	0.925304	1	1.70525	0.0693041	0.224844	1.70892	0.0687224	0.223732
1-methylhistidine	-0.0965486	0.00328582	0.0326296	-0.0126928	0.780006	1	1.12742	0.0895463	0.26911	1.00854	0.127987	0.314669
1-methylnicotinamide	2.17158	3.43248e-19	9.79973e-17	0.0347844	0.888273	1	-0.545989	0.455648	0.702226	-0.259717	0.722245	0.929881
1-methylurate	-0.306273	0.00618876	0.0531395	0.113618	0.465728	1	1.7132	0.0254423	0.120063	1.70272	0.0263202	0.118337
1-methylxanthine	-0.129695	0.200634	0.501365	0.0117797	0.934821	1	-0.878035	0.243211	0.477338	-1.06474	0.158032	0.364137
1-myristoyl-2-arachidonoyl-GPC (14:0/20:4)*	-0.138369	0.0719194	0.282508	-0.0693048	0.52403	1	5.47712	0.0148774	0.0858081	5.27384	0.0188373	0.0973403
1-myristoyl-2-palmitoyl-GPC (14:0/16:0)	-0.178514	0.028893	0.160864	0.0249168	0.82809	1	-0.376995	0.703681	0.919454	-0.263064	0.790636	0.974009
1-myristoylglycerol (14:0)	-0.506139	0.0139592	0.0997013	-0.350231	0.226049	1	0	1	1	0	1	1
1-oleoyl-2-docosahexaenoyl-GPC (18:1/22:6)*	0.0459768	0.193352	0.494589	-0.0471373	0.349605	1	1.22421	0.00299011	0.0297825	1.1057	0.00698627	0.0502458
1-oleoyl-2-linoleoyl-GPE (18:1/18:2)*	-0.0249227	0.769871	0.924968	-0.0472127	0.698465	1	0.219083	0.554422	0.793422	0.400147	0.281763	0.532738
1-oleoylglycerol (18:1)	-0.100307	0.365381	0.681823	-0.203414	0.200744	1	-0.287955	0.797392	0.976257	-0.662899	0.554947	0.808377
1-oleoyl-GPE (18:1)	-0.0969874	0.176938	0.475442	0.0608791	0.551205	1	-0.430283	0.564587	0.799436	-0.187954	0.801132	0.975522
1-oleoyl-GPG (18:1)*	0.0917774	0.479799	0.765489	0.218167	0.241769	1	0.464919	0.440654	0.688409	0.355937	0.554593	0.808377
1-oleoyl-GPI (18:1)	-0.0147708	0.867877	0.976468	-0.0190521	0.880738	1	-0.571635	0.123398	0.32851	-0.6651	0.0739489	0.232004
1-oleoyl-GPS (18:1)	-0.10042	0.182299	0.478997	0.0764685	0.475488	1	1.49241	0.0350485	0.141433	1.46953	0.0378445	0.150587
1-palmitoleoyl-2-linolenoyl-GPC (16:1/18:3)*	0.0398601	0.728787	0.905631	-0.140656	0.393366	1	0.232113	0.197628	0.432212	0.224666	0.212215	0.441438
1-palmitoleoylglycerol (16:1)*	-0.00364031	0.982877	1	-0.0775589	0.749278	1	0.691106	0.00358433	0.033829	0.732687	0.00209769	0.0217215
1-palmitoyl-2-arachidonoyl-GPC (16:0/20:4n6)	0.000109075	0.995774	1	0.00871095	0.767516	1	-0.0679051	0.929037	1	-0.134758	0.85973	1
1-palmitoyl-2-arachidonoyl-GPE (16:0/20:4)*	-0.0329662	0.530874	0.793531	-0.0577379	0.443167	1	-2.19106	0.172669	0.401617	-2.79619	0.083155	0.246113
1-palmitoyl-2-arachidonoyl-GPI (16:0/20:4)*	-0.108064	0.0893728	0.319949	0.050926	0.571884	1	0.0715891	0.756983	0.956277	0.153223	0.508327	0.770929
1-palmitoyl-2-dihomo-linolenoyl-GPC (16:0/20:3n3 or 6)*	-0.0567707	0.0189929	0.120499	-0.0349476	0.304376	1	-0.0986925	0.623689	0.848931	-0.141316	0.482775	0.747058
1-palmitoyl-2-docosahexaenoyl-GPC (16:0/22:6)	0.0307361	0.361514	0.677914	0.0186507	0.697898	1	0.912813	0.00300842	0.0297825	1.06958	0.000590967	0.00865236
1-palmitoyl-2-docosahexaenoyl-GPE (16:0/22:6)*	0.0328087	0.532085	0.794302	-0.0533005	0.478047	1	-0.0304098	0.977717	1	-0.128441	0.906092	1
1-palmitoyl-2-linoleoyl-GPC (16:0/18:2)	-0.00881045	0.494221	0.772957	0.019146	0.300063	1	0.26277	0.695014	0.912306	0.0613283	0.927052	1
1-palmitoyl-2-linoleoyl-GPE (16:0/18:2)	-0.0746977	0.262389	0.567926	-0.00480811	0.959577	1	0.510437	0.513669	0.755941	0.598425	0.44412	0.717376
1-palmitoyl-2-linoleoyl-GPI (16:0/18:2)	-0.112665	0.00842236	0.0691967	0.0636136	0.287446	1	-0.58217	0.147115	0.366026	-1.08251	0.0081631	0.0538859
1-palmitoyl-2-oleoyl-GPC (16:0/18:1)	-0.0273549	0.271304	0.578039	-0.0347147	0.328532	1	0.0351273	0.966721	1	0.107121	0.898765	1
1-palmitoyl-2-oleoyl-GPE (16:0/18:1)	-0.0686453	0.367182	0.681823	0.00293063	0.978458	1	0.204329	0.456778	0.70302	0.199612	0.467193	0.738627
1-palmitoyl-2-oleoyl-GPI (16:0/18:1)*	-0.115059	0.0198187	0.123677	0.0091072	0.89526	1	0.135069	0.486784	0.727033	0.296113	0.130011	0.31861
1-palmitoyl-2-palmitoleoyl-GPC (16:0/16:1)*	-0.136448	0.0405211	0.200389	-0.0409813	0.662226	1	-2.97152	0.0085785	0.0586626	-3.43184	0.00261079	0.0250071
1-palmitoyl-2-stearoyl-GPC (16:0/18:0)	-0.0400528	0.0944679	0.33297	-0.00198057	0.953396	1	-2.5169	0.0221778	0.113067	-2.81279	0.0109608	0.0676607
1-palmitoyl-2-stearoyl-GPE (16:0/18:0)*	-0.122645	0.435766	0.732908	0.0632278	0.778325	1	-2.08083	0.0129932	0.0785091	-2.30886	0.00611102	0.0471539
1-palmitoylglycerol (16:0)	-0.308139	0.187428	0.486461	0.128646	0.698639	1	-0.157005	0.830017	0.988193	0.492785	0.501102	0.766978
1-palmitoyl-GPA (16:0)	-0.0344182	0.691617	0.884464	-0.0574478	0.643491	1	-0.495797	0.459709	0.704205	-0.188208	0.778591	0.968574
1-palmitoyl-GPE (16:0)	-0.0421362	0.368136	0.681867	-0.0254114	0.703602	1	0.522822	0.4682	0.70913	0.672065	0.351715	0.61322
1-palmitoyl-GPG (16:0)*	-0.0412236	0.591299	0.830582	0.125237	0.255865	1	1.70066	0.0135682	0.0798704	1.86147	0.00714657	0.0503531
1-palmitoyl-GPI (16:0)	-0.0712263	0.46981	0.754603	-0.137572	0.329792	1	0.170359	0.613901	0.841209	0.163294	0.628651	0.870205
1-ribosyl-imidazoleacetate*	-0.37796	4.03256e-06	0.000124465	0.00571092	0.957782	1	-0.172678	0.797291	0.976257	0.0511402	0.93935	1
1-stearoyl-2-arachidonoyl-GPC (18:0/20:4)	-0.0292029	0.131699	0.410928	0.00292369	0.915231	1	0.68105	0.324145	0.565358	0.627492	0.363378	0.625059
1-stearoyl-2-arachidonoyl-GPE (18:0/20:4)	-0.0216843	0.565084	0.813442	-0.0707709	0.191571	1	1.1958	0.0676973	0.220257	1.13078	0.0836358	0.246113
1-stearoyl-2-arachidonoyl-GPI (18:0/20:4)	-0.0274359	0.213123	0.51456	0.00687396	0.826365	1	0.80163	0.0913435	0.269546	0.775514	0.102159	0.271949
1-stearoyl-2-arachidonoyl-GPS (18:0/20:4)	0.0191915	0.827074	0.951177	0.0471157	0.707763	1	0.0195236	0.900028	1	-0.0195236	0.900028	1
1-stearoyl-2-docosahexaenoyl-GPC (18:0/22:6)	-0.000201972	0.996411	1	0.0304869	0.635235	1	-0.243944	0.663949	0.886819	0.0414466	0.941115	1
1-stearoyl-2-docosahexaenoyl-GPE (18:0/22:6)*	0.0260373	0.648704	0.865348	-0.0540156	0.509104	1	-4.33154	5.88649e-33	6.72237e-30	-4.3445	4.94172e-33	5.64345e-30
1-stearoyl-2-linoleoyl-GPC (18:0/18:2)*	-0.0312894	0.0502769	0.22875	0.00667418	0.767081	1	-0.565588	0.48766	0.727033	-0.369284	0.650096	0.884604
1-stearoyl-2-linoleoyl-GPE (18:0/18:2)*	-0.0633731	0.294954	0.600423	-0.0525627	0.542481	1	2.48713	7.94729e-05	0.00185221	2.30094	0.000233183	0.00429509
1-stearoyl-2-linoleoyl-GPI (18:0/18:2)	0.0097081	0.774316	0.924968	0.0513849	0.290524	1	0.0186091	0.970412	1	0.0727461	0.884721	1
1-stearoyl-2-oleoyl-GPC (18:0/18:1)	-0.0900175	0.0202941	0.124543	-0.0616819	0.258597	1	0.652345	0.207144	0.440792	0.827193	0.110993	0.281052
1-stearoyl-2-oleoyl-GPE (18:0/18:1)	-0.0862544	0.31111	0.622221	-0.0506087	0.676752	1	1.37408	0.0116256	0.0729477	1.53736	0.00500656	0.0399824
1-stearoyl-2-oleoyl-GPI (18:0/18:1)*	0.0316995	0.655053	0.86734	-0.0388703	0.701636	1	0.22708	0.585274	0.819097	0.168245	0.685832	0.904411
1-stearoyl-2-oleoyl-GPS (18:0/18:1)	-0.078398	0.517444	0.784208	0.145529	0.401346	1	0.36609	0.3686	0.610945	0.379886	0.350943	0.613195
1-stearoyl-GPG (18:0)	-0.0951982	0.236797	0.541927	0.04063	0.722767	1	1.12004	0.382919	0.627393	1.06979	0.404511	0.671441
1-stearoyl-GPI (18:0)	0.00280685	0.972485	1	-0.119284	0.307327	1	0.615563	0.505692	0.748057	0.473905	0.608126	0.854218
1-stearoyl-GPS (18:0)*	0.0578603	0.692643	0.884785	-0.00179469	0.993156	1	0.504599	0.0188119	0.100242	0.498094	0.0203315	0.103193
2,2'-Methylenebis(6-tert-butyl-p-cresol)	-0.389217	0.162976	0.459596	-0.137567	0.728439	1	0.0662544	0.836894	0.989371	0.0197629	0.951027	1
2,3-dihydroxy-2-methylbutyrate	-0.00625303	0.943909	1	-0.119676	0.348048	1	1.58952	0.0977196	0.2827	1.63664	0.0883729	0.247695
2,3-dihydroxy-5-methylthio-4-pentenoate (DMTPA)*	-0.139168	0.000352463	0.00529621	0.000289572	0.995641	1	1.73476	0.0728918	0.233172	1.6362	0.0902881	0.251485
2,3-dihydroxyisovalerate	-0.00313222	0.985677	1	-0.279608	0.264755	1	1.31495	0.00866531	0.0587819	1.35796	0.00680425	0.050132
2,3-dihydroxypyridine	-0.178063	0.351257	0.664431	-0.142328	0.601561	1	1.72846	0.141726	0.360471	2.3667	0.0457363	0.170133
2,4-di-tert-butylphenol	-0.0981642	0.115292	0.380532	0.067316	0.446874	1	0.711363	0.0545637	0.190556	0.84886	0.0225733	0.106523
2,6-dihydroxybenzoic acid	-0.0142195	0.861397	0.972051	-0.090428	0.438538	1	2.07711	0.168477	0.396702	1.90688	0.205625	0.431662
2,8-quinolinediol sulfate	-0.0731583	0.570094	0.815603	-0.186479	0.312748	1	1.17799	0.283676	0.519195	1.57566	0.152972	0.356518
21-hydroxypregnenolone disulfate	-0.0330009	0.433612	0.731439	0.0279092	0.642842	1	0.661326	0.286203	0.519848	0.802331	0.196617	0.419694
21-hydroxypregnenolone monosulfate (1)	0.0274192	0.669067	0.869254	0.0154169	0.866474	1	-0.339287	0.031162	0.133285	-0.496811	0.00196507	0.0205882
2-aminoadipate	-0.0731119	0.2818	0.590487	0.0323483	0.738153	1	-0.079802	0.779827	0.969056	-0.189822	0.506678	0.770181
2-aminobutyrate	-0.178582	0.00059014	0.00802309	0.0261955	0.712314	1	-0.729772	0.350065	0.590549	-0.962974	0.218677	0.450732
2-aminoheptanoate	0.160007	0.0100647	0.0792678	-0.0250129	0.772977	1	-0.298706	0.00642075	0.0490328	-0.375173	0.000749285	0.0100669
2-aminooctanoate	0.134131	0.0665824	0.273515	-0.063485	0.539142	1	-1.32432	0.0069641	0.0513097	-1.60685	0.00122122	0.0144968
2-arachidonoylglycerol (20:4)	-0.0957974	0.662503	0.86734	-0.396478	0.208993	1	0.817821	0.00551898	0.0440747	0.726249	0.0131645	0.0776249
2-butenoylglycine	0.134805	0.180021	0.478101	0.114045	0.425683	1	-0.123333	0.727144	0.934339	0.127562	0.71819	0.925703
2-ethylphenylsulfate	-0.3125	0.136967	0.417112	-0.251153	0.400598	1	-0.0497414	0.902453	1	0.169746	0.675946	0.898638
2-hydroxy-4-(methylthio)butanoic acid	0.0355382	0.557221	0.80559	-0.017672	0.838101	1	1.26629	0.0123456	0.0753943	1.38972	0.00627363	0.0474469
2-hydroxyacetaminophen sulfate*	0.0114637	0.941188	1	0.211079	0.343844	1	-0.716254	0.0370854	0.147171	-0.676108	0.0486706	0.178147
2-hydroxyarachidate*	-0.138616	0.0878602	0.317696	0.0618225	0.590822	1	3.75262	1.44009e-22	8.22294e-20	3.74949	1.50229e-22	8.5781e-20
2-hydroxybehenate	-0.101398	0.0876123	0.317696	0.114491	0.175679	1	-2.48119	4.11764e-06	0.000188094	-2.41234	6.93725e-06	0.000273184
2-hydroxybutyrate/2-hydroxyisobutyrate	-0.0287183	0.741256	0.908931	0.164482	0.188804	1	-0.24841	0.399941	0.647848	-0.0890033	0.762426	0.958583
2-hydroxycarbamazepine	0	1	1	0	1	1	2.54768	1.80108e-16	6.85612e-14	2.64309	3.65592e-17	1.39169e-14
2-hydroxyfluorene sulfate	-0.206407	0.140765	0.425274	-0.231169	0.247218	1	-1.02454	0.00507559	0.0414023	-0.823684	0.0228259	0.107272
2-hydroxyglutarate	-0.0418198	0.488789	0.769926	-0.0519095	0.547797	1	-0.908976	0.00139601	0.0175192	-0.954348	0.000830712	0.0108789
2-hydroxyhippurate (salicylurate)	-0.193416	0.384513	0.697006	0.150568	0.635287	1	0.599623	0.0372437	0.147171	0.668765	0.0206588	0.103475
2-hydroxyibuprofen	0	1	1	0	1	1	0.459529	0.178394	0.408478	0.433466	0.203959	0.429744
2-hydroxylaurate	-0.1158	0.120727	0.389464	0.125672	0.237185	1	-0.976508	0.116047	0.318571	-1.07167	0.0851672	0.246113
2-hydroxynervonate*	0.0407337	0.520587	0.784712	0.0661892	0.465647	1	-0.295664	0.458628	0.70397	-0.40941	0.305714	0.559544
2-hydroxyoctanoate	-0.0251301	0.742853	0.908931	-0.092082	0.401675	1	2.18883	0.00458602	0.0393777	1.89985	0.0131867	0.0776249
2-hydroxypalmitate	-0.0541855	0.285335	0.594621	-0.0426461	0.555366	1	1.16583	0.150281	0.371197	1.42478	0.0798911	0.242648
2-hydroxyphenylacetate	0.107897	0.079345	0.30004	0.0511379	0.556831	1	1.53558	0.262516	0.50049	1.98294	0.149212	0.348552
2-hydroxysebacate	-0.0398569	0.757607	0.919853	-0.00325351	0.985941	1	0.00867309	0.864006	1	-0.00867309	0.864006	1
2-hydroxystearate	-0.0784822	0.108424	0.36742	-0.00435857	0.949803	1	-1.32213	0.05801	0.197043	-1.61686	0.021283	0.105675
2-isopropylmalate	0.102438	0.525034	0.787896	-0.0560081	0.807768	1	0.830712	0.140348	0.358563	0.988398	0.0803889	0.243241
2-keto-3-deoxy-gluconate	-0.0213535	0.738291	0.908078	-0.0106532	0.907182	1	0.302854	0.442694	0.688769	0.378337	0.338176	0.599686
2-ketocaprylate	-0.0276721	0.735223	0.907703	-0.0153208	0.895802	1	0.705886	0.00125153	0.0158805	0.639337	0.00325287	0.0285752
2-methoxyacetaminophen sulfate*	0.0168895	0.922357	1	0.346491	0.165186	1	0	1	1	0	1	1
2-methoxyhydroquinone sulfate (1)	0.137271	0.510365	0.784208	0.0550224	0.853408	1	0.105978	0.572668	0.804904	0.0424541	0.821032	0.983898
2-methoxyhydroquinone sulfate (2)	0.367624	0.113612	0.379372	-0.249523	0.449379	1	0.387489	0.00550179	0.0440747	0.440724	0.0017382	0.018905
2-methoxyresorcinol sulfate	-0.18237	0.494373	0.772957	0.358433	0.348435	1	0.136244	0.25092	0.486503	0.133836	0.25931	0.500222
2-methylbutyrylcarnitine (C5)	0.104028	0.0979998	0.342321	0.0520155	0.559338	1	0.642088	0.00420007	0.0377676	0.740175	0.00108272	0.0132657
2-methylserine	0.168734	0.135129	0.414206	-0.0169313	0.915798	1	0.522764	0.214447	0.447208	0.675983	0.109813	0.280002
2-oleoylglycerol (18:1)	0.128213	0.543979	0.797984	-0.257374	0.395022	1	0.00346173	0.911334	1	-0.00346173	0.911334	1
2-O-methylascorbic acid	-0.18029	1.15052e-06	4.37963e-05	-0.0454643	0.348149	1	0.316124	0.26174	0.50049	0.114206	0.683899	0.904411
2'-O-methylcytidine	-0.0187603	0.636574	0.857855	-0.0720665	0.206786	1	0.753863	0.00488319	0.0406487	0.602354	0.0230159	0.107282
2-oxindole-3-acetate	0.114313	0.555468	0.805006	0.0850669	0.758789	1	-0.473288	0.350089	0.590549	-0.130522	0.796031	0.975522
2-oxoarginine*	-0.142307	0.260554	0.567355	-0.0958994	0.594639	1	0.00536345	0.904976	1	-0.00536345	0.904976	1
2-palmitoyl-GPC (16:0)*	-0.049194	0.36558	0.681823	0.0143349	0.853308	1	1.58186	0.0451553	0.170753	1.91421	0.0160662	0.0873697
2-piperidinone	-0.373304	0.0196971	0.123594	-0.0719335	0.748417	1	-0.0624381	0.606139	0.838027	0.04089	0.735474	0.934659
2-propyl-2-pentenoate (2-ene-valproate)	0	1	1	0	1	1	0.581531	0.408032	0.653537	0.375264	0.592847	0.839989
2-propyl-4-pentenoate (4-ene-valproate)	0	1	1	0	1	1	0.472117	0.242278	0.477338	0.0199832	0.96032	1
2R,3R-dihydroxybutyrate	-0.385917	4.52283e-11	4.4476e-09	-0.0872594	0.217578	1	2.26906	0.00357185	0.033829	1.98513	0.0102291	0.0641846
2S,3R-dihydroxybutyrate	-0.146001	0.0143766	0.101466	0.0394837	0.636043	1	-0.0304888	0.976351	1	-0.361942	0.725028	0.931169
2-stearoyl-GPE (18:0)*	-0.205437	0.0519861	0.233733	0.0700335	0.638666	1	-0.638033	0.666179	0.888757	0.638033	0.666179	0.888913
3-(3-hydroxyphenyl)propionate	-0.0825516	0.768996	0.924968	-0.248584	0.536799	1	0.470067	0.381893	0.627393	0.297668	0.579108	0.826347
3-(3-hydroxyphenyl)propionate sulfate	-0.284496	0.211578	0.513358	-0.259615	0.423767	1	0.52619	0.00839753	0.057771	0.720523	0.000412796	0.00663961
3-(methylthio)acetaminophen sulfate*	0.0641842	0.702252	0.887169	0.247804	0.30377	1	-1.16134	3.70826e-05	0.00111443	-1.01092	0.000268134	0.00486047
3,5-dichloro-2,6-dihydroxybenzoic acid	-0.0284446	0.38322	0.695766	-0.0327292	0.482525	1	-0.049628	0.839132	0.990625	-0.000253139	0.999174	1
3-acetylphenol sulfate	0.0337536	0.829083	0.952417	-0.174056	0.437331	1	0.522571	0.122095	0.328077	0.651491	0.0551222	0.193097
3-amino-2-piperidone	-0.912744	3.94967e-13	5.63816e-11	-0.0823849	0.570707	1	0.617433	0.222898	0.457823	0.467745	0.354658	0.615693
3-aminoisobutyrate	-0.057605	0.152405	0.441742	-0.0705672	0.219325	1	-0.0665579	0.786622	0.975106	-0.139209	0.571633	0.823209
3beta,7alpha-dihydroxy-5-cholestenoate	-0.0630571	0.42068	0.723519	0.0207675	0.85255	1	-1.30772	0.042878	0.163768	-1.42023	0.0283003	0.12242
3beta-hydroxy-5-cholestenoate	-0.0426792	0.488159	0.769926	-0.047682	0.587872	1	-0.0186971	0.960606	1	0.0186971	0.960606	1
3b-hydroxy-5-cholenoic acid	0.266153	0.00127892	0.015057	0.0844704	0.457826	1	-1.56713	0.0242888	0.116058	-1.89368	0.00696206	0.0502458
3-bromo-5-chloro-2,6-dihydroxybenzoic acid*	-0.0362014	0.353616	0.667486	-0.0359937	0.518308	1	-0.575376	0.157831	0.383166	-0.651934	0.110283	0.280002
3-carboxy-4-methyl-5-pentyl-2-furanpropionate (3-CMPFP)**	-0.0913402	0.394313	0.709142	-0.126641	0.40885	1	1.22842	0.0359555	0.144582	1.0098	0.0830152	0.246113
3-carboxy-4-methyl-5-propyl-2-furanpropanoate (CMPF)	0.238637	0.209313	0.51076	-0.0781829	0.772395	1	0.2474	0.645736	0.870638	0.395388	0.463101	0.734529
3-decenoylcarnitine	0.047593	0.823855	0.949386	0.178518	0.559803	1	-0.0570138	0.721968	0.932678	-0.0600515	0.707833	0.915453
3-ethylcatechol sulfate (1)	-0.0345275	0.844215	0.957748	-0.229816	0.361901	1	-0.115787	0.483327	0.724356	-0.105788	0.521765	0.781083
3-formylindole	-0.287852	2.04133e-10	1.79323e-08	-0.0323958	0.556664	1	-0.290691	0.828895	0.988193	-0.880627	0.513264	0.775327
3-hydroxy-2-ethylpropionate	0.0745651	0.146135	0.433087	-0.0375728	0.60608	1	0	1	1	0	1	1
3-hydroxy-2-methylpyridine sulfate	0.141478	0.543982	0.797984	-0.0887666	0.789851	1	-0.0352954	0.958987	1	-0.747812	0.278068	0.527497
3-hydroxy-3-methylglutarate	0.0306044	0.641789	0.86209	0.0784173	0.405455	1	0.337972	0.411741	0.657634	0.250152	0.543021	0.79606
3-hydroxybutyrate (BHBA)	-0.0664511	0.60563	0.838338	0.0981384	0.593944	1	-0.778451	0.163079	0.389493	-0.572442	0.303401	0.557946
3-hydroxybutyroylglycine**	0.107668	0.11674	0.381997	0.0098658	0.919194	1	0.19338	0.597479	0.831085	0.269953	0.461504	0.733554
3-hydroxycarbamazepine	0	1	1	0	1	1	-0.353586	0.145868	0.363714	-0.330267	0.173904	0.390341
3-hydroxydecanoate	-0.0651164	0.424642	0.727049	0.0200412	0.863271	1	0.0040121	0.977877	1	-0.0040121	0.977877	1
3-hydroxydecanoylcarnitine	-0.0428946	0.66572	0.86734	0.14004	0.325474	1	0.392151	0.435006	0.684254	0.0464979	0.926081	1
3-hydroxydodecanedioate*	0.00149136	0.991871	1	0.0244953	0.906861	1	-0.316686	0.141592	0.360471	-0.401498	0.0636827	0.213899
3-hydroxyhexanoate	-0.100908	0.234208	0.541428	0.0533148	0.658834	1	-0.273838	0.051971	0.185911	-0.227848	0.104353	0.272542
3-hydroxyhippurate	-0.169005	0.403132	0.715826	-0.240681	0.405126	1	6.66134e-16	1	1	3.33067e-16	1	1
3-hydroxyhippurate sulfate	-0.0932843	0.689885	0.883888	-0.149984	0.653796	1	0.142151	0.310818	0.550317	0.10603	0.448879	0.722
3-hydroxyisobutyrate	-0.0941238	0.431938	0.730775	0.219487	0.201815	1	-0.166401	0.727978	0.934339	-0.5181	0.280751	0.531704
3-hydroxylaurate	-0.0458361	0.690393	0.883888	0.00932542	0.954787	1	1.88157	1.93664e-08	2.21164e-06	2.03889	2.20986e-09	2.79883e-07
3-hydroxymyristate	0.038178	0.765461	0.923197	0.105273	0.565542	1	-0.88957	0.00203274	0.0234484	-0.968806	0.000841294	0.0108789
3-hydroxyoctanoate	-0.037378	0.66482	0.86734	0.0120076	0.922419	1	-2.13934	2.82799e-14	6.45913e-12	-2.22394	6.07497e-15	1.38752e-12
3-hydroxyoctanoylcarnitine (1)	-0.0527345	0.515049	0.784208	0.0951287	0.412031	1	0.107328	0.564563	0.799436	0.105008	0.572988	0.824121
3-hydroxyoctanoylcarnitine (2)	-0.0257898	0.758227	0.919853	0.0977309	0.415748	1	-0.744412	0.00059814	0.00923076	-0.881772	6.36968e-05	0.00191426
3-hydroxyoleate*	0.10822	0.573858	0.817139	0.104553	0.703836	1	-1.376	3.76042e-06	0.000181494	-1.37049	4.05794e-06	0.000185367
3-hydroxypyridine sulfate	-0.148675	0.342034	0.657253	-0.138195	0.536079	1	1.86649	5.05079e-08	5.24364e-06	2.01077	7.41748e-09	7.05897e-07
3-hydroxysebacate	0.0560162	0.718267	0.89646	0.24272	0.276316	1	-0.797384	0.00691588	0.0512853	-0.668093	0.022526	0.106523
3-hydroxystachydrine*	-0.293605	0.520115	0.784712	-0.0903259	0.889799	1	0.081699	0.861297	0.99858	0.0952599	0.838575	0.995895
3-hydroxystearate	0.000223713	0.999131	1	-0.113707	0.698857	1	1.40117	0.22595	0.462428	1.20582	0.296694	0.550039
3-hydroxyvalproate	0	1	1	0	1	1	-0.353835	0.0143764	0.0837647	-0.474397	0.00125673	0.0144968
3-indoleglyoxylic acid	-0.208782	0.0135892	0.098808	-0.0902767	0.445962	1	0.4759	0.098644	0.28446	0.454969	0.114055	0.287529
3-indoxyl sulfate	0.0857001	0.266351	0.570753	-0.0953641	0.386262	1	0.593851	0.124665	0.331087	0.32079	0.403859	0.671334
3-methoxycatechol sulfate (1)	-0.144318	0.53539	0.796115	0.230626	0.488757	1	0.66591	0.105473	0.299626	0.746266	0.0703471	0.225844
3-methoxytyramine sulfate	-0.0566378	0.650023	0.865348	0.0523443	0.769266	1	0.724526	0.004744	0.0402918	0.922863	0.000409557	0.00663961
3-methoxytyrosine	-0.139797	0.0701589	0.282118	-0.0463311	0.671086	1	0.852697	0.281916	0.519091	1.36686	0.0866924	0.247532
3-methyl catechol sulfate (1)	-0.107752	0.456247	0.744301	-0.0848743	0.681118	1	0.648925	0.142197	0.360864	0.577972	0.190401	0.411035
3-methyl-2-oxobutyrate	-0.0396616	0.287377	0.595592	-0.0322144	0.544531	1	-0.22698	0.601329	0.834408	-0.152578	0.725272	0.931169
3-methyl-2-oxovalerate	0.0296633	0.53387	0.795926	-0.0119169	0.861089	1	0.249269	0.0385795	0.151401	0.21568	0.0723097	0.229999
3-methyladipate	-0.0874795	0.580463	0.825516	-0.0206266	0.927313	1	-0.0304028	0.886625	1	-0.00144418	0.994596	1
3-methylcytidine	0.0554433	0.249967	0.558634	-0.0261911	0.702679	1	1.15536	0.000859241	0.0119665	1.18782	0.000628967	0.0090888
3-methylglutaconate	-0.0648158	0.123223	0.395284	-0.0221921	0.709755	1	0.0362839	0.819729	0.983081	-0.000192933	0.999033	1
3-methylglutarylcarnitine (2)	0.0774225	0.211954	0.513358	-0.079349	0.369686	1	0.770653	0.00231728	0.0256926	0.570129	0.0220609	0.106523
3-methylhistidine	-0.028157	0.900739	1	0.0698743	0.828679	1	0.017414	0.873354	1	-0.017414	0.873354	1
3-methylxanthine	-0.19439	0.164728	0.460344	0.00705174	0.97168	1	-1.03087	0.171399	0.401102	-1.14875	0.128127	0.314669
3-sulfo-L-alanine	-0.0372573	0.831025	0.952842	-0.109251	0.66192	1	0.643559	0.00921125	0.0611584	0.502554	0.0399902	0.1564
3-ureidopropionate	-0.0802429	0.160951	0.459084	-0.075526	0.354181	1	0.460539	0.000702349	0.0104167	0.372585	0.00540285	0.0425521
4-acetamidophenol	-0.0249042	0.913117	1	0.435414	0.185198	1	0.648445	0.2137	0.447208	0.574722	0.269821	0.51614
4-acetamidophenylglucuronide	-0.0453232	0.839399	0.95739	0.250571	0.434389	1	-0.324513	0.116583	0.319276	-0.384941	0.0636666	0.213899
4-acetaminophen sulfate	-0.00801954	0.962289	1	0.220015	0.365908	1	-0.086675	0.813512	0.97999	-0.18228	0.620078	0.861472
4-acetylphenol sulfate	0.150718	0.279529	0.58815	-0.156871	0.43033	1	-0.560383	0.00272367	0.0276157	-0.555869	0.00293235	0.0272256
4-allylphenol sulfate	0.0013255	0.992421	1	-0.159481	0.425313	1	1.77764	0.000874884	0.0120376	1.84182	0.000585999	0.00865236
4-cholesten-3-one	-0.0422722	0.546158	0.797984	-0.035207	0.725001	1	0.3465	0.112513	0.313548	0.227677	0.294417	0.547597
4-ethyl-2-methoxyphenol sulfate	0.113243	0.417605	0.720971	-0.110575	0.579475	1	0.284563	0.133053	0.34377	0.0474391	0.800624	0.975522
4-ethylcatechol sulfate	-0.230589	0.109538	0.369005	-0.177032	0.387019	1	-0.0565377	0.670156	0.892445	-0.208008	0.120258	0.301173
4-ethylphenylsulfate	-0.295948	0.0300588	0.165035	-0.230924	0.230708	1	0.0512257	0.92736	1	-0.00353548	0.994979	1
4-hydroxy duloxetine glucuronide*	-0.0390472	0.228148	0.536862	0	1	1	0.0620342	0.843811	0.991391	0.180764	0.566326	0.817711
4-hydroxy-2-oxoglutaric acid	0.188368	0.108862	0.367812	-0.0970226	0.560305	1	0.653784	0.0123276	0.0753943	0.797583	0.00253352	0.0246913
4-hydroxychlorothalonil	-0.0717544	0.072963	0.283414	-0.0587917	0.300331	1	0.39722	0.0460859	0.172046	0.457504	0.0222394	0.106523
4-hydroxyglutamate	-0.162274	0.189934	0.490735	0.0239101	0.891882	1	0.680402	0.085701	0.261686	0.535985	0.173979	0.390341
4-hydroxyhippurate	-0.0527351	0.612532	0.843802	-0.106872	0.473405	1	0.557523	0.109343	0.307384	0.489933	0.158495	0.364137
4-hydroxyphenylacetate	0.165551	0.123711	0.395737	-0.00929676	0.951364	1	0.232054	0.517124	0.758094	0.142914	0.689638	0.906727
4-hydroxyphenylacetoylcarnitine	0.265853	0.0181855	0.117333	0.10257	0.515747	1	0.36201	0.35478	0.59758	0.370046	0.344272	0.606727
4-hydroxyphenylacetylglutamine	-0.0388951	0.652015	0.866463	0.0199397	0.871497	1	0.0388436	0.915509	1	0.0679584	0.852761	1
4-hydroxyphenylpyruvate	-0.011327	0.892947	0.995846	-0.0251231	0.834696	1	0.0784357	0.832162	0.988193	0.108048	0.770368	0.962877
4-imidazoleacetate	-0.19855	0.455321	0.743886	-0.148292	0.696181	1	0.132067	0.720283	0.931726	0.14633	0.691582	0.907801
4-methoxyphenol sulfate	-0.0102182	0.957433	1	0.131439	0.631483	1	0.577476	0.196654	0.431053	0.509046	0.254389	0.494068
4-methyl-2-oxopentanoate	-0.0165242	0.704838	0.888439	-0.0100193	0.872356	1	0.516535	0.236173	0.471321	0.449933	0.301513	0.555726
4-methylcatechol sulfate	-0.286719	0.148645	0.436381	-0.33384	0.238396	1	0.182058	0.61274	0.841209	0.111418	0.756591	0.952621
4-methylguaiacol sulfate	-0.350273	0.0805208	0.303481	-0.251718	0.3757	1	1.57667	0.173141	0.401798	0.646899	0.573977	0.824506
4-methylhexanoylglutamine	-0.0225774	0.823391	0.949386	-0.0655881	0.650499	1	2.24897	4.48161e-05	0.00119023	1.70439	0.00150159	0.0166487
4-methylnonanoylcarnitine	0.273307	0.260824	0.567355	-0.364934	0.293511	1	2.17245	0.0223329	0.113352	2.16198	0.0229619	0.107282
4-oxo-retinoic acid	0.0200499	0.791024	0.935223	-0.117447	0.27981	1	1.4406	0.0581467	0.197043	1.64064	0.0316253	0.132293
4-vinylcatechol sulfate	-0.277936	0.372128	0.684484	-0.10771	0.808377	1	-0.315776	0.307742	0.545717	-0.139745	0.650672	0.884604
4-vinylguaiacol sulfate	0.125165	0.581504	0.825968	-0.272504	0.402152	1	0.0177531	0.951341	1	0.131276	0.652064	0.884769
5,6-dihydrothymine	-0.113679	0.0581121	0.246706	-0.00365894	0.965514	1	-1.45441	0.0480857	0.176006	-1.30918	0.0743914	0.232753
5,6-dihydrouracil	-0.20114	0.215327	0.516604	0.0320613	0.88953	1	1.49862	0.160772	0.387346	1.74245	0.103862	0.272542
5,6-dihydrouridine	-0.0935486	6.82255e-05	0.0013669	-0.0170815	0.589009	1	-0.622624	0.432855	0.682763	-0.69632	0.380685	0.646938
5-acetylamino-6-amino-3-methyluracil	-0.359372	0.00052645	0.00751507	-0.0768398	0.587506	1	-7.77156e-16	1	1	-7.77156e-16	1	1
5alpha-androstan-3alpha,17alpha-diol monosulfate	0.200226	0.00781945	0.0647088	-0.0506695	0.628945	1	1.45536	0.000432334	0.00759577	1.19415	0.00337701	0.0291291
5alpha-androstan-3alpha,17beta-diol 17-glucuronide	0.0797344	0.344972	0.659897	-0.139753	0.247927	1	0.371519	0.189293	0.42057	0.458676	0.106286	0.274282
5alpha-androstan-3alpha,17beta-diol disulfate	0.17459	0.0918011	0.32558	0.0511517	0.727086	1	1.25172	0.00410476	0.037501	1.29422	0.00306361	0.027767
5alpha-androstan-3alpha,17beta-diol monosulfate (1)	0.103539	0.142677	0.427658	0.0633925	0.527541	1	0	1	1	0	1	1
5alpha-androstan-3alpha,17beta-diol monosulfate (2)	0.037575	0.478298	0.765009	0.0406995	0.59097	1	0	1	1	0	1	1
5alpha-androstan-3beta,17alpha-diol disulfate	0.150741	0.145738	0.433087	0.0818982	0.577886	1	0	1	1	0	1	1
5alpha-androstan-3beta,17beta-diol disulfate	0.1583	0.0113805	0.0855104	-0.00110695	0.989881	1	0.0873987	0.879334	1	-0.708688	0.220926	0.450732
5alpha-androstan-3beta,17beta-diol monosulfate (1)	0.0866499	0.0770216	0.292222	-0.00876121	0.899328	1	0	1	1	0	1	1
5alpha-androstan-3beta,17beta-diol monosulfate (2)	0.159305	0.0332782	0.176761	-0.0415536	0.69297	1	0.689496	2.01868e-06	0.000104788	0.912966	2.45081e-09	2.79883e-07
5alpha-pregnan-3beta,20alpha-diol disulfate	-0.0306264	0.589461	0.82902	0.014746	0.855705	1	1.15641	0.132853	0.34377	0.937992	0.221459	0.450732
5alpha-pregnan-3beta,20alpha-diol monosulfate (2)	0.00553177	0.924918	1	-0.0636105	0.449595	1	0.920714	2.27445e-05	0.000811695	0.887165	4.12742e-05	0.00130931
5alpha-pregnan-3beta,20beta-diol monosulfate (1)	0.011145	0.874068	0.9815	0.0372084	0.711516	1	0.740192	0.00418603	0.0377676	0.73323	0.00453328	0.0369786
5alpha-pregnan-3beta-ol,20-one sulfate	0.00555893	0.965256	1	0.100718	0.581502	1	1.75204	2.04035e-07	1.51649e-05	1.67032	5.89049e-07	3.5405e-05
5alpha-pregnan-diol disulfate	-0.0382984	0.64294	0.86209	0.0754475	0.523411	1	-0.38101	0.506928	0.748915	-0.256025	0.655347	0.884769
5-dodecenoate (12:1n7)	-0.131536	0.398002	0.710999	0.157442	0.478986	1	0	1	1	0	1	1
5-dodecenoylcarnitine (C12:1)	0.273291	0.104615	0.359376	0.014348	0.952014	1	-1.52061	0.162894	0.389493	-1.08778	0.316425	0.576328
5-hydroxy-2-methylpyridine sulfate	0.08317	0.768754	0.924968	-0.364198	0.369342	1	0.393147	0.636995	0.863093	0.592666	0.477318	0.74264
5-hydroxy-6-methoxy duloxetine sulfate*	-0.0173462	0.101953	0.352684	0	1	1	0.147258	0.436796	0.684254	0.451784	0.0192167	0.0984102
5-hydroxyhexanoate	-0.0752209	0.598315	0.835671	0.219513	0.283996	1	0.723278	0.000591245	0.00923076	0.810567	0.000139378	0.00331603
5-hydroxyindole sulfate	0.238573	0.0426436	0.206615	0.0808867	0.625711	1	0.0102615	0.901088	1	-0.0102615	0.901088	1
5-hydroxyindoleacetate	-0.0197445	0.808883	0.942597	-0.0952267	0.415789	1	-0.27157	0.00959518	0.0629465	-0.285071	0.00668747	0.0499156
5-hydroxylysine	-0.0431796	0.323397	0.636757	0.02337	0.707737	1	3.01857	0.0585978	0.197984	2.73959	0.0853421	0.246113
5-hydroxyvalproate	0	1	1	0	1	1	-1.06951	0.201401	0.436432	-1.34138	0.110334	0.280002
5-methylthioadenosine (MTA)	-0.0709164	0.0718084	0.282508	-0.007393	0.894301	1	1.93363	0.156345	0.381508	1.72511	0.205306	0.431662
6-hydroxyindole sulfate	0.0590514	0.497047	0.772957	-0.0941676	0.449095	1	0.00551303	0.904705	1	-0.00551303	0.904705	1
6-hydroxywarfarin	-0.00692347	0.284843	0.594621	0	1	1	0	1	1	0	1	1
6-oxopiperidine-2-carboxylate	-0.174036	0.00374754	0.0362511	0.0278827	0.737411	1	1.95351	0.0566711	0.194935	1.37141	0.177873	0.395967
7-alpha-hydroxy-3-oxo-4-cholestenoate (7-Hoca)	-0.117583	0.0319661	0.172976	0.0339267	0.659859	1	0.025516	0.880795	1	0.0805512	0.636179	0.876376
7-hydroxyindole sulfate	0.181521	0.0863837	0.316957	-0.161245	0.283534	1	-0.0185806	0.891519	1	-0.152022	0.266708	0.512286
7-hydroxywarfarin	-0.0107269	0.251877	0.560708	0	1	1	-0.177132	0.776142	0.965527	-0.530103	0.395939	0.662024
7-methylguanine	0.0774612	0.00284795	0.0293005	-0.0258669	0.471757	1	0.0604489	0.612867	0.841209	-0.119506	0.318524	0.579226
7-methylxanthine	-0.289513	0.0496987	0.227935	-0.0832462	0.689006	1	-0.201604	0.207356	0.440792	-0.31278	0.052393	0.186395
8-methoxykynurenate	-0.413286	4.83248e-06	0.000145229	0.0388482	0.744394	1	-1.00098	0.229561	0.466474	-1.07727	0.196375	0.419694
9,10-DiHOME	-0.0355434	0.820095	0.947923	0.248385	0.268614	1	1.50169	0.0973673	0.2827	0.46722	0.602573	0.850604
9-hydroxystearate	-0.149845	0.483081	0.76622	0.181608	0.552072	1	1.33794	0.00226654	0.0253764	1.02387	0.0177797	0.0940019
acetoacetate	-0.0493811	0.657045	0.86734	0.123018	0.439997	1	2.07084	0.000325461	0.00607816	2.12691	0.000231294	0.00429509
acetylcarnitine (C2)	0.231926	2.2593e-07	1.03205e-05	0.037593	0.514925	1	1.5902	0.000245131	0.00474475	1.53092	0.000395479	0.00663961
acisoga	0.0606814	0.268833	0.573846	-0.0897404	0.253028	1	-0.00995911	0.89666	1	0.00995911	0.89666	1
aconitate [cis or trans]	0.053566	0.292582	0.597904	0.00419115	0.95389	1	-0.0100578	0.980833	1	0.0100578	0.980833	1
adenosine	-0.0253069	0.808573	0.942597	0.124381	0.406229	1	-0.0992018	0.900075	1	0.0992018	0.900075	1
adenosine 3',5'-cyclic monophosphate (cAMP)	-0.110139	0.0336781	0.177343	-0.0374873	0.607404	1	0.718785	0.282373	0.519091	0.808827	0.226948	0.456293
adenosine 5'-diphosphate (ADP)	0.117356	0.374725	0.686896	0.229874	0.225301	1	-0.165605	0.179091	0.408618	-0.158405	0.198479	0.422099
adenosine 5'-diphosphoribose (ADP-ribose)	0.0761262	0.3338	0.648298	0.038732	0.73017	1	0.0870259	0.654595	0.880504	0.151461	0.436902	0.710744
adipoylcarnitine (C6-DC)	0.0624345	0.457311	0.744301	0.138993	0.248691	1	-1.33224	0.0152553	0.0870275	-1.25227	0.0222279	0.106523
adrenate (22:4n6)	-0.153958	0.200066	0.501043	0.0646641	0.705081	1	-0.634063	0.0527139	0.185911	-0.528992	0.104544	0.272542
adrenoylcarnitine (C22:4)*	0.00158138	0.988684	1	-0.146406	0.360094	1	-0.161547	0.768113	0.959842	0.0121234	0.982341	1
alanine	-0.0125386	0.705876	0.888765	-0.0095009	0.841458	1	0.646401	0.00625854	0.0486439	0.571328	0.0150515	0.0830378
alliin	-0.33425	0.233167	0.541214	0.255687	0.522068	1	-0.0759215	0.958904	1	0.0759215	0.958904	1
allopurinol riboside	0	1	1	0	1	1	-0.088222	0.800201	0.976257	0.088222	0.800201	0.975522
alpha-CEHC sulfate	-0.477328	0.00127274	0.015057	0.235188	0.250249	1	0.303883	0.13808	0.354353	0.36792	0.0736814	0.231802
alpha-CMBHC glucuronide	0.00305547	0.971376	1	0.0908763	0.45649	1	-0.0438534	0.533469	0.774106	-0.07533	0.286144	0.539235
alpha-hydroxycaproate	0.0165898	0.885166	0.990068	-0.18942	0.251261	1	-0.876245	0.26218	0.50049	-0.722088	0.354752	0.615693
alpha-hydroxyisocaproate	0.1579	0.0405244	0.200389	0.0813268	0.454424	1	2.15465	0.00161332	0.0191918	2.01952	0.00298934	0.0275309
alpha-hydroxymetoprolol	-0.0341069	0.257886	0.56527	-0.0260827	0.543795	1	-0.302001	0.301299	0.536791	-0.306656	0.293969	0.547597
alpha-ketobutyrate	-0.165319	0.115054	0.380532	0.180334	0.227552	1	0.693717	0.120827	0.326492	0.685734	0.125084	0.309191
alpha-ketoglutaramate*	-0.138185	0.00259854	0.0272251	-0.0533727	0.400862	1	0.250876	0.224238	0.459748	0.160201	0.436176	0.710574
alpha-ketoglutarate	0.0686087	0.0196358	0.123594	0.022619	0.583278	1	0.099525	0.820509	0.983081	0.151614	0.729682	0.933143
alpha-lipoate	-3.33067e-16	1	1	0	1	1	-0.457573	0.283693	0.519195	-0.308247	0.469107	0.738627
alpha-tocopherol	-0.0570297	0.0523149	0.233764	-0.0209084	0.614119	1	0.00199971	0.996109	1	-0.219694	0.592549	0.839989
andro steroid monosulfate C19H28O6S (1)*	-0.336803	0.00111444	0.0133967	0.0148961	0.916341	1	0.150475	0.715264	0.929274	-0.155074	0.706967	0.91537
androstenediol (3alpha, 17alpha) monosulfate (2)	0.0848462	0.169118	0.464263	-0.0724713	0.409354	1	-0.157562	0.272578	0.512823	-0.151007	0.292847	0.54735
androstenediol (3alpha, 17alpha) monosulfate (3)	-0.0225041	0.696278	0.885467	0.0567326	0.49194	1	-0.190261	0.2796	0.5172	-0.161991	0.356691	0.616249
androstenediol (3beta,17beta) disulfate (1)	-0.0389702	0.398193	0.710999	0.0456295	0.488755	1	-0.475448	0.493847	0.733386	-0.773739	0.266909	0.512286
androstenediol (3beta,17beta) disulfate (2)	0.0209121	0.588206	0.82841	0.0232318	0.673933	1	0.989866	0.212872	0.446986	0.760014	0.337674	0.599686
androstenediol (3beta,17beta) monosulfate (1)	-0.0815072	0.0612016	0.257905	0.0558535	0.364798	1	0.457371	0.10313	0.294437	0.498111	0.076437	0.234834
androstenediol (3beta,17beta) monosulfate (2)	0.0136235	0.810253	0.943134	0.00811262	0.920354	1	0.00131217	0.941802	1	-0.00131217	0.941802	1
androsterone sulfate	0.0824866	0.168831	0.464263	-0.0468046	0.582834	1	-1.65332	0.00440508	0.0388335	-1.54018	0.00773913	0.0532253
anthranilate	0.131194	0.178938	0.476333	0.117633	0.39747	1	1.36704	0.0220197	0.112764	1.38387	0.0204985	0.103475
arabinose	-0.0233686	0.921977	1	0.17198	0.614595	1	-0.395188	0.0283357	0.12862	-0.470421	0.00957522	0.061432
arabitol/xylitol	-0.0729736	0.014881	0.102429	0.0475878	0.25826	1	-0.0475345	0.934932	1	0.0475345	0.934932	1
arabonate/xylonate	-0.0249977	0.672666	0.87001	-0.00406643	0.961647	1	0.205237	0.569563	0.803835	0.684289	0.0610615	0.207536
arachidonate (20:4n6)	-0.0759877	0.369613	0.681903	-0.156344	0.198263	1	1.49256	0.099931	0.286737	1.20379	0.182974	0.402614
arachidonoylcarnitine (C20:4)	0.141239	0.00771892	0.0643431	-0.0570983	0.439998	1	0.0382558	0.953456	1	0.0652331	0.920722	1
arachidoylcarnitine (C20)*	-0.00437715	0.961603	1	0.0665762	0.609019	1	1.22138	0.0299053	0.129855	0.927153	0.0967616	0.262914
argininate*	-0.0444117	0.621926	0.849797	-0.118814	0.357418	1	-0.0525745	0.892041	1	0.0525745	0.892041	1
ascorbic acid 2-sulfate	0.0116635	0.791971	0.935223	-0.0172952	0.784502	1	-0.0151609	0.900235	1	0.0151609	0.900235	1
ascorbic acid 3-sulfate*	-0.0799293	0.248046	0.555429	-0.112388	0.256025	1	-0.00534315	0.993229	1	0.00534315	0.993229	1
asparagine	-0.0464898	0.162095	0.459596	-0.010013	0.832039	1	-0.00923645	0.959249	1	0.00923645	0.959249	1
aspartate	-0.133636	0.0100478	0.0792678	0.066888	0.356948	1	0.00101865	0.951472	1	-0.00101865	0.951472	1
atenolol	-0.0348281	0.127489	0.40267	0	1	1	0	1	1	0	1	1
azelate (C9-DC)	-0.114736	0.460551	0.747087	0.00315069	0.988672	1	1.10688	0.0571725	0.195482	1.07437	0.0646627	0.215291
behenoyl dihydrosphingomyelin (d18:0/22:0)*	-0.0828395	0.1005	0.348847	0.0581657	0.416401	1	1.04128	0.0225414	0.113904	1.04341	0.022277	0.106523
behenoyl sphingomyelin (d18:1/22:0)*	-0.0796604	0.0041889	0.0388921	0.00829361	0.829669	1	0.84362	0.000556421	0.00882546	0.950715	0.00011994	0.00291428
behenoylcarnitine (C22)*	-0.0588966	0.584161	0.82655	0.0148263	0.923169	1	0.90076	0.275486	0.513792	1.45172	0.0809759	0.243461
benzoate	-0.0863264	0.0453432	0.214863	-0.0258983	0.67007	1	0.527665	0.0337319	0.137578	0.60799	0.0149686	0.0829812
beta-alanine	-0.0205399	0.787469	0.935223	0.0750646	0.491545	1	-1.60498	0.138999	0.355913	-1.66161	0.125814	0.310323
beta-citrylglutamate	0.0395661	0.292669	0.597904	0.0350523	0.513416	1	-1.06887	0.253638	0.49011	-1.30321	0.164987	0.374584
beta-cryptoxanthin	0.136079	0.202438	0.502573	0.0718993	0.635907	1	-0.621005	0.52392	0.766091	-0.845129	0.38639	0.652276
betaine	-0.192397	1.49886e-09	9.50946e-08	-0.0409268	0.300101	1	0.34119	0.163369	0.389493	0.36698	0.134272	0.324184
beta-sitosterol	-0.158971	0.175412	0.47357	-0.10421	0.532284	1	-2.18114	1.64984e-09	2.35514e-07	-2.30861	3.08426e-10	4.40278e-08
bilirubin degradation product, C16H18N2O5 (1)**	-0.225271	0.00696406	0.0585702	-0.0808537	0.486908	1	-0.29794	0.00476304	0.0402918	-0.29944	0.00456809	0.0369983
bilirubin degradation product, C16H18N2O5 (2)**	-0.178891	0.014471	0.101466	-0.1113	0.278502	1	0.0296843	0.836413	0.989371	0.0542309	0.70611	0.91537
bilirubin degradation product, C16H18N2O5 (3)**	-0.105566	0.157738	0.453745	-0.0164256	0.876931	1	-1.57726	0.178485	0.408478	-1.34993	0.248649	0.484569
biliverdin	-0.11463	0.127273	0.40267	-0.0439905	0.679914	1	0.859026	0.0657225	0.216297	0.754575	0.104959	0.272542
branched chain 14:0 dicarboxylic acid**	-1.39332	1.56793e-07	7.78509e-06	-0.463546	0.17679	1	0.755425	0.143518	0.362785	0.750721	0.145988	0.343748
branched-chain, straight-chain, or cyclopropyl 10:1 fatty acid (1)*	-0.468328	4.18926e-05	0.000885952	0.0762567	0.618812	1	0.380859	0.654315	0.880504	0.541777	0.524472	0.781083
branched-chain, straight-chain, or cyclopropyl 10:1 fatty acid (2)*	-0.311858	0.110012	0.369511	-0.301383	0.277649	1	0.904225	0.290984	0.524967	1.46089	0.0901572	0.251485
branched-chain, straight-chain, or cyclopropyl 12:1 fatty acid*	0.113029	0.468191	0.753062	-0.0870141	0.69577	1	0.436763	0.455299	0.702226	0.452094	0.4397	0.713264
butyrate/isobutyrate (4:0)	0.116592	0.0717016	0.282508	-0.0594395	0.516347	1	1.23669	0.00445463	0.0388335	1.2467	0.00416124	0.0348796
butyrylcarnitine (C4)	0.182127	0.00348421	0.0343015	0.068604	0.427585	1	2.00035	0.028678	0.12862	1.61922	0.0747366	0.233194
butyrylglycine	-0.0612971	0.683568	0.881077	-0.206535	0.338308	1	1.75572	0.000543677	0.00874477	1.76905	0.000497246	0.0075714
caffeic acid sulfate	0.193736	0.379693	0.693774	-0.0500888	0.873466	1	0.270741	0.466287	0.70913	0.160203	0.665992	0.888913
caffeine	0.0192447	0.906709	1	0.0929408	0.692468	1	-0.596718	0.340347	0.580981	-0.896988	0.153555	0.357148
candesartan	0	1	1	0	1	1	1.59825	0.000361125	0.00654611	1.69092	0.000174379	0.0036878
caprate (10:0)	-0.107196	0.192447	0.494589	0.154018	0.19043	1	1.09991	0.229087	0.466341	0.657842	0.470367	0.738627
caproate (6:0)	0.0756867	0.197029	0.498908	-0.0114703	0.890584	1	1.27512	0.208833	0.441643	0.797994	0.429874	0.701308
caprylate (8:0)	0.0583606	0.505978	0.780848	0.0158598	0.899268	1	2.23162	0.00428256	0.0382085	1.89034	0.014665	0.0826729
carbamazepine	0	1	1	0	1	1	0.253833	0.463717	0.708584	-0.00736742	0.982997	1
carbamazepine 10,11-epoxide	0	1	1	0	1	1	0.224692	0.454034	0.702226	0.186538	0.533951	0.785987
carbamazepine glucuronide*	0	1	1	0	1	1	0.508521	0.414178	0.660603	0.446294	0.473337	0.738627
carboxyethyl-GABA	-0.885887	2.58625e-10	2.10964e-08	-0.0897996	0.599228	1	0.965751	0.297213	0.532184	1.38237	0.137353	0.328841
carboxyibuprofen	0	1	1	0	1	1	0.273691	0.429673	0.678681	0.156876	0.65026	0.884604
carnitine	0.198303	6.38901e-10	4.46229e-08	-0.0251675	0.523353	1	0.972751	0.115541	0.317945	0.865861	0.160447	0.36573
carnosine	-0.185336	0.24371	0.548949	0.0330838	0.883724	1	0.0658317	0.825239	0.985798	0.101789	0.732856	0.934659
carotene diol (1)	-0.0321834	0.444661	0.737923	0.00136559	0.981868	1	-1.7328	0.11257	0.313548	-1.76382	0.106398	0.274282
carotene diol (2)	-0.0351779	0.498808	0.772957	-0.0282152	0.704116	1	-0.593106	0.0650119	0.214577	-0.438888	0.169628	0.383595
carotene diol (3)	-0.0364226	0.562682	0.811342	0.0452926	0.614634	1	0.705232	0.00223504	0.0252714	0.738243	0.0014237	0.0162586
celecoxib	0	1	1	0	1	1	0.558267	0.275792	0.513792	0.36695	0.472642	0.738627
ceramide (d16:1/24:1, d18:1/22:1)*	0.356791	0.115059	0.380532	-0.076043	0.812631	1	0.00839505	0.987584	1	0.293717	0.586562	0.834189
ceramide (d18:1/20:0, d16:1/22:0, d20:1/18:0)*	0.0746238	0.665691	0.86734	-0.124894	0.613217	1	-0.0991915	0.557649	0.797026	-0.163338	0.335367	0.597488
cetirizine	-0.020523	0.233089	0.541214	0	1	1	-0.0481786	0.735452	0.93842	-0.0711512	0.617966	0.860465
C-glycosyltryptophan	-0.0302646	0.15629	0.450715	-0.0167637	0.580503	1	1.64332	1.06847e-06	6.42205e-05	1.60644	1.69858e-06	8.81718e-05
chenodeoxycholate	-0.125166	0.701547	0.887169	0.153812	0.741905	1	-0.835319	0.333958	0.573504	-1.05852	0.221814	0.450732
chenodeoxycholic acid sulfate (1)	-0.0834149	0.628984	0.854101	0.188459	0.445919	1	1.66194	0.121471	0.32717	1.60765	0.133896	0.323961
chiro-inositol	0.0141368	0.95983	1	0.222662	0.579549	1	1.6437	0.0948016	0.276182	1.98722	0.0444282	0.168561
chlorthalidone	-0.0110261	0.250534	0.558809	0	1	1	-0.818153	0.00353714	0.033829	-0.851501	0.00246341	0.0242518
chlorzoxazone	0	1	1	0	1	1	0.606256	0.0943615	0.275603	0.617581	0.0884935	0.247695
cholate	-0.503347	0.018718	0.12009	0.0787563	0.7928	1	2.50682	0.033231	0.137003	2.60264	0.0272605	0.120665
cholesterol	0.0326702	0.355945	0.669669	-0.022365	0.65779	1	0	1	1	0	1	1
cholic acid glucuronide	-0.367056	0.00577342	0.0499488	-0.0140851	0.939203	1	1.25091	0.248709	0.484685	1.33322	0.219244	0.450732
choline	-0.180379	4.47783e-10	3.40912e-08	-0.000424294	0.990435	1	-0.0520458	0.720415	0.931726	-0.0187693	0.897258	1
choline phosphate	-0.0577716	0.0830652	0.308991	0.0534044	0.259439	1	-0.826202	0.00533095	0.0431769	-0.915855	0.00214932	0.0217215
cinnamoylglycine	-0.25979	0.133792	0.413849	-0.183496	0.4561	1	0.035509	0.977537	1	-0.261865	0.835534	0.994974
cis-3,4-methyleneheptanoate	-0.962151	2.14324e-06	7.89542e-05	0.0723147	0.785633	1	-0.256254	0.846233	0.991545	-0.450019	0.733509	0.934659
cis-3,4-methyleneheptanoylcarnitine	-0.204724	0.0220749	0.13062	0.109349	0.38442	1	-0.95691	0.300179	0.535631	-1.30615	0.158769	0.364137
cis-4-decenoate (10:1n6)*	0.0536593	0.637007	0.857855	-0.00240935	0.98817	1	-1.01689	0.239569	0.473335	-1.31137	0.130686	0.319323
cis-4-decenoylcarnitine (C10:1)	0.070282	0.411323	0.718242	0.129566	0.290418	1	0.462738	0.0521498	0.185911	0.451452	0.0579827	0.200049
citalopram N-oxide*	0.0110765	0.486766	0.768861	-0.00884172	0.697531	1	2.84495e-16	1	1	4.02456e-16	1	1
citalopram propionate*	0.131356	0.133547	0.413849	0.111241	0.371688	1	-0.0034559	0.911367	1	0.0034559	0.911367	1
citalopram/escitalopram	0.40003	0.016887	0.111474	0.201626	0.390741	1	1.34689	0.000138386	0.00296412	1.25616	0.000345507	0.00607029
citramalate	0.133523	0.335064	0.648548	0.0434807	0.825694	1	-1.19315	0.0296553	0.129307	-0.996806	0.0677604	0.223004
citrate	-0.0131801	0.603918	0.838338	-0.0203797	0.574954	1	-0.0479872	0.890014	1	-0.188301	0.587773	0.834872
corticosterone	0.166198	0.138661	0.420708	0.0862263	0.588438	1	-0.373587	0.05546	0.192509	-0.292495	0.131656	0.320577
cortisol	0.105991	0.1165	0.381997	0.000919687	0.99233	1	0.894401	0.349871	0.590549	0.673669	0.480721	0.744889
cortisone	0.0769662	0.498696	0.772957	-0.0967042	0.552116	1	0	1	1	0	1	1
cortolone glucuronide (1)	-0.127048	0.00935295	0.0752188	-0.0519745	0.446473	1	0.0690695	0.805715	0.976257	-0.0690695	0.805715	0.976269
cotinine	-0.364087	0.235845	0.541827	-0.51593	0.240131	1	1.41632	0.360652	0.603023	1.37836	0.373589	0.637726
creatine	0.0376616	0.37281	0.684484	-0.0263748	0.661817	1	-0.169186	0.0884656	0.267978	-0.211852	0.0339986	0.138666
cyclo(gly-pro)	-0.133833	0.4078	0.715826	-0.28799	0.214465	1	-0.0261412	0.951501	1	-0.274997	0.522926	0.781083
cyclo(leu-pro)	-0.191596	0.162991	0.459596	-0.0564732	0.772142	1	0.466764	0.244211	0.478368	0.0373763	0.925322	1
cys-gly, oxidized	-0.100423	0.0994965	0.346418	-0.0957676	0.269278	1	-0.183687	0.877295	1	-0.530732	0.655735	0.884769
cystathionine	0.127293	0.168942	0.464263	0.135275	0.305148	1	0.455786	0.0111051	0.0700665	0.367793	0.0387815	0.152719
cysteine s-sulfate	0.047289	0.603402	0.838338	-0.0047999	0.970558	1	0.385664	0.152612	0.373998	0.461202	0.088219	0.247695
cysteine sulfinic acid	0.19114	0.0330217	0.176218	0.0418146	0.74012	1	0.440665	0.228133	0.465229	0.244617	0.501851	0.766978
cysteinylglycine disulfide*	-0.0294946	0.321499	0.634113	-0.036049	0.396393	1	0.226511	0.230816	0.467362	0.282501	0.136235	0.327537
cystine	0.00248015	0.945563	1	-0.0257906	0.619894	1	-0.130868	0.376402	0.620072	-0.0222003	0.880378	1
cytidine	-0.134819	0.350159	0.664254	0.163472	0.427875	1	-0.491889	0.00442843	0.0388335	-0.341209	0.0448972	0.169217
cytosine	-0.270401	0.102223	0.352684	-0.0405494	0.862579	1	0.048267	0.804234	0.976257	-0.0809023	0.677929	0.900226
daidzein sulfate (2)	0.111425	0.0564152	0.243118	0.0706852	0.392141	1	0.52664	0.00935754	0.0617706	0.39945	0.0463207	0.171192
De(carboxymethoxy) cetirizine acetic acid	-0.00262433	0.482125	0.76622	0	1	1	0.245763	0.173456	0.401798	0.0270292	0.880167	1
decadienedioic acid (C10:2-DC)**	0.130991	0.263828	0.568475	0.0178463	0.91483	1	0.263543	0.165282	0.391239	0.166804	0.377734	0.643839
decanoylcarnitine (C10)	0.144495	0.236083	0.541827	0.127668	0.462706	1	-0.0315002	0.832436	0.988193	-0.137729	0.356402	0.616249
dehydroepiandrosterone sulfate (DHEA-S)	-0.0887877	0.0178594	0.115883	-0.0135553	0.796183	1	-0.0520171	0.751148	0.952066	-0.16126	0.327136	0.587404
delta-CEHC	-0.0432378	0.720346	0.898073	-0.138307	0.424217	1	0.179845	0.275491	0.513792	0.12559	0.445285	0.718242
deoxycarnitine	0.465442	3.41661e-08	1.95088e-06	-0.0136095	0.898687	1	0.704906	2.73145e-05	0.000917445	0.528856	0.00120763	0.0144968
deoxycholate	-0.207886	0.266385	0.570753	0.0808905	0.761349	1	0.325783	0.0235892	0.115124	0.200812	0.157855	0.364137
deoxycholic acid 12-sulfate*	-0.10221	0.452948	0.74107	-0.129188	0.506961	1	0.407903	0.202886	0.43855	0.421834	0.188073	0.409473
deoxycholic acid glucuronide	-0.345352	0.003526	0.0344162	-0.0511218	0.755061	1	1.07302	0.0879757	0.267915	1.12934	0.0728754	0.230537
desmethylcitalopram*	0.207075	0.011861	0.0879561	0.101926	0.376301	1	-0.141867	0.865328	1	0.148237	0.859344	1
desmethylnaproxen	0.0303218	0.22911	0.536962	0	1	1	1.4874	4.19151e-05	0.00115676	1.61863	1.03023e-05	0.000382075
desmethylnaproxen sulfate	0.0390776	0.764756	0.923197	0.0283913	0.879146	1	0.0437638	0.931601	1	-0.0437638	0.931601	1
dexlansoprazole	0.0184729	0.62242	0.849797	0	1	1	0.385599	0.165472	0.391239	0.514483	0.0657563	0.21813
diazepam	-0.00203731	0.55769	0.80559	0	1	1	-0.185804	0.244738	0.47858	-0.154364	0.333074	0.596078
diclofenac	0	1	1	0	1	1	-0.916761	0.00893547	0.0600254	-0.85993	0.0138967	0.0805139
dihomo-linoleate (20:2n6)	-0.0584138	0.623831	0.849797	-0.0259057	0.879027	1	1.40973	0.186241	0.417035	0.735832	0.488133	0.752836
dihomo-linolenate (20:3n3 or n6)	-0.137147	0.142586	0.427658	-0.139281	0.295848	1	2.80224	0.016746	0.0923864	1.86233	0.107571	0.276058
dihomo-linolenoylcarnitine (C20:3n3 or 6)*	0.0333412	0.491519	0.772077	-0.0737543	0.288544	1	1.6303	0.0522252	0.185911	1.13467	0.173481	0.390341
dihomo-linoleoylcarnitine (C20:2)*	0.0779487	0.127124	0.40267	-0.00237655	0.973824	1	0.784825	0.498836	0.739832	0.510094	0.659924	0.884813
dihydrocaffeate sulfate (2)	-0.269529	0.229455	0.536962	-0.212901	0.505226	1	0.25005	0.805726	0.976257	0.0551122	0.956761	1
dihydroferulate	-0.25956	0.182029	0.478997	-0.0252256	0.927251	1	1.52201	0.0456473	0.172044	1.23063	0.104272	0.272542
dihydroferulic acid sulfate	-0.134713	0.504971	0.780486	0.0894102	0.756712	1	2.9694	0.00626152	0.0486439	2.62859	0.0149086	0.0829812
dihydroorotate	-0.0640032	0.206683	0.508689	-0.0897936	0.215355	1	1.11636	0.117398	0.320739	0.779871	0.271736	0.518934
dimethyl sulfone	-0.157944	0.017201	0.112249	-0.0304731	0.742644	1	0.839211	0.0030252	0.0297825	0.746179	0.00794331	0.0532253
dimethylglycine	-0.0151119	0.612457	0.843802	-0.0396585	0.353728	1	0.0214153	0.964799	1	0.0285265	0.953123	1
dimethylguanidino valeric acid (DMGV)*	-0.0408358	0.865675	0.974952	-0.268168	0.438336	1	-0.107272	0.261269	0.50049	-0.0564968	0.552697	0.808169
docosadienoate (22:2n6)	-0.0796525	0.40565	0.715826	0.0247984	0.855992	1	0.287551	0.39491	0.642389	0.160111	0.635067	0.875901
docosahexaenoate (DHA; 22:6n3)	-0.0489949	0.644818	0.863285	-0.0442907	0.770661	1	0.782043	0.108962	0.307247	0.595638	0.220262	0.450732
docosahexaenoylcarnitine (C22:6)*	0.339009	0.0577785	0.246205	0.178092	0.480629	1	0.735571	0.214597	0.447208	0.682596	0.249082	0.484586
docosapentaenoate (n3 DPA; 22:5n3)	-0.118327	0.330011	0.644227	-0.133658	0.441074	1	-0.428039	0.0319606	0.134002	-0.475955	0.0175297	0.0931113
docosapentaenoate (n6 DPA; 22:5n6)	-0.0583461	0.505061	0.780486	-0.0683566	0.584846	1	0.107108	0.843129	0.991391	0.0566641	0.916611	1
docosatrienoate (22:3n3)	-0.221604	0.236278	0.541827	0.159524	0.549503	1	1.06045	0.00014016	0.00296412	0.940578	0.000636693	0.0090888
dodecadienoate (12:2)*	0.00183376	0.985441	1	-0.0114979	0.936237	1	0.375294	0.128747	0.335682	0.439183	0.0763986	0.234834
dodecanedioate (C12-DC)	-0.108548	0.161202	0.459084	0.0019902	0.985562	1	0.782005	0.0372413	0.147171	0.631776	0.0905449	0.251587
dodecenedioate (C12:1-DC)*	-0.120897	0.351415	0.664431	0.179373	0.333817	1	0.29205	0.201285	0.436432	0.197671	0.385473	0.652163
donepezil	0.0688172	0.437461	0.733599	-0.0238625	0.850352	1	0.188836	0.376474	0.620072	0.250788	0.241234	0.47745
dopamine 3-O-sulfate	-0.207824	0.272623	0.579769	0.234247	0.386445	1	0.830917	0.268458	0.507386	0.692807	0.355488	0.616035
dopamine 4-sulfate	-0.314981	0.135288	0.414206	0.162142	0.588103	1	0.133147	0.865195	1	0.461778	0.556489	0.809567
ectoine	-0.167528	0.287887	0.595592	0.173753	0.439948	1	0.254801	0.404298	0.650635	0.526557	0.0874931	0.247695
EDTA	-0.139657	0.054736	0.238582	0.121543	0.238268	1	-0.485384	0.00322931	0.0315203	-0.323036	0.0459319	0.170306
eicosanedioate (C20-DC)	-0.1441	0.0229037	0.134825	-0.105946	0.235367	1	0.0922002	0.890564	1	-0.0922002	0.890564	1
eicosapentaenoate (EPA; 20:5n3)	-0.178062	0.16988	0.465137	-0.115835	0.530064	1	1.25358	0.143589	0.362785	0.937124	0.272518	0.518971
eicosenedioate (C20:1-DC)*	-0.0995768	0.167881	0.464263	0.0172377	0.866488	1	0.693604	0.346462	0.587032	0.785781	0.286616	0.539235
eicosenoate (20:1)	-0.0697575	0.583092	0.826167	0.0371332	0.837968	1	0.208351	0.703078	0.919454	0.219399	0.688159	0.906433
eicosenoylcarnitine (C20:1)*	0.0402291	0.515779	0.784208	0.00427234	0.96145	1	2.47747	1.41223e-07	1.2338e-05	2.46943	1.52339e-07	1.02336e-05
enterolactone sulfate	-0.327782	0.14707	0.43399	-0.296767	0.356366	1	0.839022	0.321781	0.563981	0.832939	0.325276	0.585907
epiandrosterone sulfate	0.127711	0.0555779	0.241331	-0.0265071	0.778199	1	0.406116	0.0193807	0.101994	0.33375	0.053069	0.187631
ergothioneine	-0.0363413	0.431926	0.730775	-0.0693526	0.295219	1	0.685559	0.542785	0.783642	0.448969	0.68997	0.906727
erucate (22:1n9)	-0.0851326	0.421853	0.724446	0.106185	0.483365	1	0.755701	0.304576	0.541785	0.456507	0.534085	0.785987
erucoylcarnitine (C22:1)*	0.359558	0.00195281	0.0211071	0.0742356	0.642892	1	3.2508	7.08976e-05	0.00168677	3.3533	4.42673e-05	0.00136631
erythritol	-0.0755151	0.0341035	0.178133	-0.0113688	0.820517	1	0.0311735	0.962811	1	0.19498	0.770639	0.962877
erythronate*	-0.0281182	0.343014	0.657253	-0.00514567	0.903103	1	0.745151	0.474877	0.716879	1.03896	0.319984	0.580675
estrone 3-sulfate	-0.027295	0.667984	0.868835	0.0095921	0.916009	1	0.233466	0.732053	0.936314	0.111165	0.870449	1
ethyl alpha-glucopyranoside	-0.290433	0.107418	0.365095	-0.0672287	0.792475	1	0.0571547	0.700829	0.917828	0.0749996	0.614294	0.857609
ethyl beta-glucopyranoside	0.0271581	0.901969	1	0.0814471	0.796226	1	0.0365964	0.818074	0.983081	0.15811	0.322048	0.582072
ethyl glucuronide	0.124206	0.538875	0.797984	-0.219313	0.448387	1	-0.0470389	0.938699	1	0.527377	0.389893	0.65383
ethylmalonate	-0.0278464	0.621071	0.849797	0.00550174	0.945505	1	0.239646	0.180005	0.409492	0.298219	0.0964619	0.262914
etiocholanolone glucuronide	0.0629429	0.398459	0.710999	0.0516177	0.62764	1	-0.00614103	0.967925	1	-0.0147244	0.923195	1
eugenol sulfate	0.066655	0.78118	0.930248	-0.0291721	0.93224	1	0.203892	0.178485	0.408478	0.277402	0.0687653	0.223732
febuxostat	0	1	1	0	1	1	0.436198	0.207716	0.440792	0.506958	0.143969	0.340398
ferulic acid 4-sulfate	-0.0570709	0.798685	0.938795	-0.139373	0.663347	1	0.989186	0.190605	0.422348	1.06502	0.159227	0.364402
Fibrinopeptide A (2-15)**	0.0364954	0.228472	0.536862	0.00321886	0.940469	1	0.206675	0.728162	0.934339	0.0266462	0.964241	1
flavin adenine dinucleotide (FAD)	-0.076871	0.117858	0.384554	-0.0655858	0.34797	1	-0.540549	0.372298	0.61618	-0.586586	0.333224	0.596078
fluconazole	1.17961e-16	1	1	0	1	1	0.280531	0.165326	0.391239	0.265422	0.18896	0.409473
fluoxetine	0.0069118	0.285022	0.594621	0	1	1	-0.146344	0.763668	0.957911	0.637123	0.193267	0.41479
fructose	0.0934439	0.404128	0.715826	-0.102903	0.520179	1	-0.973592	0.0643964	0.213161	-1.40453	0.00848762	0.0554226
fructosyllysine	-0.0236452	0.742515	0.908931	0.116669	0.259169	1	-1.27948	0.120934	0.326492	-1.61598	0.0513814	0.186121
fumarate	0.0716545	0.0758557	0.291674	-0.00943745	0.868584	1	0.412061	0.577278	0.809891	0.410969	0.578284	0.826347
furaneol sulfate	-0.0388773	0.844132	0.957748	0.181855	0.52079	1	1.22466	0.0135349	0.0798704	1.02332	0.037739	0.150587
furosemide	0	1	1	0	1	1	1.3198	0.0772252	0.242283	1.2372	0.0971554	0.262914
gabapentin	-0.138139	0.0201135	0.12416	0	1	1	0.809716	0.0228951	0.114175	0.926587	0.00964693	0.0615464
galactonate	-0.362938	0.259368	0.567355	-0.324974	0.478808	1	0.279249	0.685233	0.904666	0.546748	0.428242	0.700648
gamma-CEHC	-0.198405	0.0288221	0.160864	0.0504508	0.692388	1	0.696073	0.107414	0.304383	0.778582	0.072437	0.229999
gamma-glutamyl-alpha-lysine	-0.108464	0.00381804	0.0363297	-0.0204713	0.693532	1	0.920845	0.0241444	0.116058	1.15544	0.00512319	0.0406297
gamma-glutamyl-epsilon-lysine	-0.187856	0.0148731	0.102429	0.00819144	0.939444	1	1.15092	0.0240109	0.116058	1.11993	0.0279207	0.1217
gamma-glutamylhistidine	-0.0812659	0.0473575	0.220744	0.0479034	0.407887	1	-0.198225	0.72393	0.933102	0.191301	0.73319	0.934659
gamma-glutamylisoleucine*	-0.0792996	0.0561211	0.242766	0.047891	0.414573	1	-0.814291	0.285209	0.519848	-1.00374	0.18872	0.409473
gamma-glutamylmethionine	-0.0925516	0.0203936	0.124543	0.00418676	0.940308	1	0.168208	0.100451	0.287505	0.150521	0.140768	0.33491
gamma-glutamylphenylalanine	-0.112152	0.00052425	0.00751507	-0.00592338	0.893258	1	1.14118	0.181182	0.411352	0.398723	0.638354	0.876748
gamma-glutamylthreonine	-0.133458	0.000199271	0.00335299	-0.0242153	0.618787	1	0.945148	0.000168072	0.00336733	0.746615	0.00243688	0.0241993
gamma-glutamyltryptophan	-0.0743049	0.0319791	0.172976	-0.0200505	0.680634	1	-1.10845	0.0103305	0.0662778	-1.05422	0.0144937	0.0823471
gamma-glutamyltyrosine	-0.129633	0.000162676	0.00290275	0.0464167	0.32021	1	0.668807	0.175124	0.404842	-0.602692	0.221147	0.450732
gamma-glutamylvaline	-0.10551	0.000572807	0.00788128	0.0194611	0.642129	1	0.627861	0.185733	0.417035	0.57711	0.223376	0.452298
gamma-tocopherol/beta-tocopherol	-0.0250704	0.704236	0.888439	-0.0390016	0.679698	1	0.471915	0.297315	0.532184	-0.46396	0.305466	0.559544
genistein sulfate*	0.287993	0.028345	0.160843	0.231673	0.211762	1	0.0318902	0.815199	0.980988	-0.0318902	0.815199	0.979955
gentisate	0.0870537	0.61602	0.846363	-0.20305	0.414167	1	0.372567	0.570145	0.803835	0.212629	0.745679	0.941997
GlcNAc sulfate conjugate of C21H34O2 steroid**	0.185751	0.0102166	0.0794837	0.0545203	0.589143	1	-0.429941	0.000269441	0.00512836	-0.474973	6.79343e-05	0.00198231
Gliclazide	-0.0875276	0.40892	0.716238	0	1	1	0.199714	0.547199	0.789017	0.130295	0.694292	0.909572
gluconate	0.116472	0.0450449	0.214339	-0.012412	0.879464	1	-0.245973	0.717165	0.930566	0.245973	0.717165	0.925426
glucose	0.0110614	0.737184	0.908078	-0.0203784	0.665627	1	0.231058	0.187416	0.418844	0.356166	0.0440112	0.167536
glucuronate	0.0909847	0.201638	0.50168	0.0341538	0.736043	1	0.00954439	0.940876	1	-0.000122782	0.999239	1
glucuronide of C10H18O2 (1)*	-0.247282	0.262566	0.567926	0.426618	0.177483	1	-0.000702773	0.985583	1	0.000702773	0.985583	1
glucuronide of C12H22O4 (1)*	-0.0918792	0.70222	0.887169	0.182852	0.594912	1	0.426128	0.610647	0.840612	0.532121	0.525139	0.781083
glucuronide of C14H26O4 (1)*	0.0486885	0.817334	0.946323	0.243626	0.420091	1	-0.448242	0.158031	0.383166	0.44741	0.158792	0.364137
glucuronide of piperine metabolite C17H21NO3 (3)*	-0.0626236	0.687313	0.883888	0.228752	0.305583	1	-0.663222	0.0526772	0.185911	-0.803674	0.0196688	0.100276
glucuronide of piperine metabolite C17H21NO3 (4)*	-0.332277	0.132212	0.411406	0.00852979	0.978255	1	0	1	1	0	1	1
glucuronide of piperine metabolite C17H21NO3 (5)*	-0.0859041	0.557987	0.80559	0.250582	0.234064	1	0	1	1	0	1	1
glutamate	-0.0717051	0.208917	0.51076	0.0213271	0.79268	1	-0.178361	0.345292	0.585919	-0.328664	0.0844945	0.246113
glutamate, gamma-methyl ester	0.0545224	0.588302	0.82841	0.0474112	0.741893	1	0.0934491	0.780757	0.969157	-0.147931	0.659642	0.884813
glutamine conjugate of C6H10O2 (1)*	-0.138068	0.0515307	0.232601	-0.0106275	0.915327	1	-0.236065	0.744411	0.945625	0.0849904	0.906529	1
glutamine conjugate of C6H10O2 (2)*	-0.0119307	0.905197	1	0.174474	0.225876	1	-0.00357022	0.884653	1	0.00357022	0.884653	1
glutamine conjugate of C7H12O2*	-0.183259	0.136918	0.417112	-0.130284	0.456836	1	-0.818141	0.126055	0.332459	-0.646353	0.225258	0.454453
glutamine_degradant*	-0.00411544	0.919365	1	0.0438004	0.452205	1	0.0590612	0.893189	1	0.0402305	0.927124	1
glutarate (C5-DC)	-0.202989	0.0739289	0.286192	-0.152545	0.343473	1	1.42638	0.0131313	0.0789261	1.88738	0.00124843	0.0144968
glutarylcarnitine (C5-DC)	-0.125403	0.0242295	0.141898	-0.00553419	0.943473	1	-0.734012	0.197939	0.432212	-0.947019	0.0980905	0.264197
glycerol 3-phosphate	-0.114815	0.0170617	0.11198	-0.0204361	0.761633	1	-1.95377	6.17819e-06	0.000271365	-2.34386	1.4033e-07	1.0016e-05
glycerophosphoglycerol	-0.0818132	0.597902	0.835671	0.0562965	0.799522	1	0.632728	0.000666814	0.0100198	0.545261	0.00302951	0.0276776
glycine	0.116201	0.000764759	0.00970394	-0.0461467	0.330622	1	0.0607964	0.961718	1	-0.799777	0.528394	0.78164
glycine conjugate of C10H14O2 (1)*	-0.108576	0.435565	0.732908	0.0758245	0.702907	1	-1.44685	0.0418324	0.161941	-1.576	0.0270718	0.12054
glyco-beta-muricholate**	-0.108804	0.53764	0.797984	0.207648	0.411315	1	0	1	1	0	1	1
glycochenodeoxycholate	0.243468	0.113197	0.379095	0.151291	0.487935	1	-1.14027	0.0289599	0.12862	-1.15038	0.0276161	0.121299
glycochenodeoxycholate 3-sulfate	0.109397	0.33586	0.648989	0.0983497	0.544353	1	0.0552442	0.842029	0.991391	-0.0552442	0.842029	0.996474
glycochenodeoxycholate glucuronide (1)	0.124146	0.158905	0.455953	0.132188	0.292633	1	-0.364033	0.324415	0.565358	-0.123439	0.73744	0.935729
glycocholate	0.148598	0.396884	0.710999	0.154682	0.536963	1	-1.11883	0.000947263	0.0125788	-1.03312	0.00213703	0.0217215
glycocholenate sulfate*	-0.021412	0.544284	0.797984	0.0509537	0.314222	1	1.64709	0.0934462	0.27363	1.91794	0.0516501	0.186121
glycodeoxycholate	0.131931	0.572079	0.816209	0.368521	0.271455	1	0.25722	0.0563785	0.194514	0.200159	0.135461	0.326363
glycodeoxycholate glucuronide (1)	0.223186	0.164869	0.460344	0.12069	0.597174	1	-0.283629	0.46643	0.70913	-0.29365	0.450896	0.722696
glycohyocholate	0.175571	0.208074	0.51076	0.0117653	0.952679	1	1.09765	0.150819	0.371197	1.24581	0.103756	0.272542
glycolithocholate	0.0671397	0.755789	0.919853	-0.226669	0.463594	1	0.0904817	0.755891	0.956277	0.0729649	0.802024	0.975522
glycolithocholate sulfate*	0.121186	0.392454	0.706913	0.243488	0.230858	1	0.330544	0.325254	0.565358	0.137698	0.681034	0.902252
glycosyl ceramide (d18:1/20:0, d16:1/22:0)*	-0.031636	0.30671	0.616961	-0.0494809	0.264011	1	-0.636398	0.438604	0.686144	-0.809995	0.324898	0.585907
glycosyl ceramide (d18:2/24:1, d18:1/24:2)*	0.129819	0.00019231	0.00332754	0.00830543	0.860249	1	1.41423	0.0527454	0.185911	1.18358	0.103529	0.272542
glycosyl-N-(2-hydroxynervonoyl)-sphingosine (d18:1/24:1(2OH))*	0.424726	0.00129297	0.0150671	-0.14969	0.410401	1	-0.00420932	0.889433	1	0.00420932	0.889433	1
glycosyl-N-behenoyl-sphingadienine (d18:2/22:0)*	0.0337546	0.360628	0.677364	-0.0248183	0.637586	1	0.230971	0.361259	0.603155	-0.0396286	0.875145	1
glycosyl-N-palmitoyl-sphingosine (d18:1/16:0)	-0.000238003	0.994003	1	0.00834532	0.853816	1	0.0638561	0.707496	0.923383	0.0183738	0.913981	1
glycosyl-N-tricosanoyl-sphingadienine (d18:2/23:0)*	0.00472174	0.947238	1	-0.0660381	0.518207	1	0.00662537	0.983006	1	0.146143	0.638752	0.876748
glycoursodeoxycholate	0.198773	0.204465	0.50541	0.122936	0.581296	1	-0.217746	0.740061	0.941243	-0.193683	0.767891	0.961705
glycoursodeoxycholic acid sulfate (1)	-0.091612	0.458182	0.744301	0.0884165	0.616243	1	0.903857	0.0134011	0.0797084	0.912991	0.012533	0.0761311
guaiacol sulfate	-0.252431	0.0471131	0.220505	-0.206393	0.251592	1	-0.749134	9.65187e-06	0.000381268	-0.626014	0.00015886	0.00355722
guanidinoacetate	-0.0650055	0.121686	0.391452	-0.0498969	0.403105	1	-0.178318	0.0905388	0.269546	-0.190115	0.0715629	0.228921
gulonate*	-0.239543	0.0290175	0.160864	0.191393	0.216822	1	0.00393303	0.851516	0.995055	-0.00393303	0.851516	1
heneicosapentaenoate (21:5n3)	0.150184	0.328396	0.642315	0.151276	0.490446	1	0.00870082	0.969246	1	-0.00870082	0.969246	1
heptenedioate (C7:1-DC)*	-0.0760113	0.450172	0.740401	0.125331	0.384325	1	3.21425	0.00391088	0.0360179	3.34146	0.00277067	0.0259353
hexadecadienoate (16:2n6)	-0.108299	0.479939	0.765489	-0.0257049	0.906503	1	0.980736	0.0159472	0.0888378	0.76594	0.0576446	0.200049
hexadecanedioate (C16-DC)	0.0318982	0.659465	0.86734	-0.0849728	0.412638	1	1.06816	0.0317788	0.134002	0.897853	0.0696687	0.224751
hexadecasphingosine (d16:1)*	0.246132	0.088187	0.317696	-0.0213669	0.916654	1	0.189151	0.169624	0.397763	0.105308	0.442224	0.715325
hexadecenedioate (C16:1-DC)*	0.0395302	0.6563	0.86734	-0.0429788	0.735047	1	-0.541738	0.322036	0.563981	-0.701993	0.200548	0.424199
hexanoylcarnitine (C6)	0.300083	0.000559053	0.00778583	0.0654861	0.581775	1	-0.377619	1.51254e-07	1.2338e-05	-0.344782	1.11468e-06	6.06175e-05
hexanoylglutamine	-0.0401697	0.698594	0.887169	-0.0091772	0.950651	1	-1.32066	0.145725	0.363714	-1.11329	0.21899	0.450732
hexanoylglycine	0.274054	0.0209716	0.12652	-0.115472	0.488358	1	-1.75417	0.0156512	0.0876159	-1.8029	0.0130987	0.0776249
hippurate	-0.461193	0.0044831	0.0403126	-0.271742	0.229635	1	0.339157	0.0261954	0.121606	0.231995	0.124525	0.308476
histidine	-0.0376736	0.0764895	0.291815	-0.0199863	0.506734	1	0.573392	0.0334922	0.13709	0.522907	0.0518373	0.186143
histidine betaine (hercynine)*	-0.835667	1.04971e-05	0.000272446	-0.0932139	0.710895	1	1.27987	0.0325851	0.135129	1.16014	0.0519962	0.186143
homoarginine	-0.269972	6.72265e-07	2.84343e-05	-0.0714382	0.312753	1	1.44187	0.0487297	0.177793	1.29123	0.0767014	0.234834
homocitrulline	-0.052284	0.550114	0.799276	-0.106513	0.39531	1	0.631356	0.0912836	0.269546	0.623204	0.0954504	0.262914
homostachydrine*	-1.24807	8.91802e-19	2.03687e-16	0.0234275	0.871868	1	0.610371	0.12951	0.336903	0.439788	0.272665	0.518971
hydrochlorothiazide	-0.0207792	0.463469	0.748346	0.0430012	0.289842	1	0.809397	0.117903	0.321349	0.610863	0.236086	0.470524
hydroquinone sulfate	-0.24985	0.0694094	0.28024	-0.0899121	0.643854	1	0.718767	0.195957	0.430352	0.320431	0.56228	0.816615
hydroxyasparagine**	-0.0599668	0.0117984	0.0879561	-0.0149348	0.653431	1	0.889888	0.00049443	0.00832336	0.912744	0.000363641	0.00629209
hydroxy-CMPF*	-0.0806854	0.242632	0.548949	-0.0112661	0.90871	1	0.97511	0.243267	0.477338	1.51161	0.0725041	0.229999
hydroxypalmitoyl sphingomyelin (d18:1/16:0(OH))**	0.0368546	0.170252	0.465137	0.0465218	0.225389	1	1.49763	0.0320337	0.134002	1.54523	0.0271269	0.12054
hydroxypioglitazone (M-IV)	-0.00790902	0.328469	0.642315	-0.00931456	0.420454	1	1.01234	0.027947	0.127662	1.10766	0.016552	0.0894046
hyocholate	-0.133124	0.443565	0.737337	-0.239117	0.336538	1	-0.527457	0.442129	0.688769	-0.461215	0.501308	0.766978
hypotaurine	0.891888	5.98229e-21	2.27726e-18	-0.00376362	0.96787	1	-0.950602	0.233452	0.46937	-1.43905	0.0732332	0.231029
hypoxanthine	-0.109764	0.120049	0.388373	0.0306875	0.75914	1	-1.55407	0.0800722	0.248485	-1.80278	0.0431393	0.165319
ibuprofen	0	1	1	0	1	1	0.187029	0.105196	0.299585	0.118824	0.300438	0.555178
ibuprofen acyl glucuronide	0	1	1	0	1	1	0.458174	0.468147	0.70913	0.453857	0.472333	0.738627
imidazole lactate	-0.140006	0.000613484	0.00824234	0.0102975	0.85374	1	-0.229891	0.343342	0.583477	-0.108913	0.652623	0.884769
imidazole propionate	-0.267267	0.000265395	0.0041518	-0.0258873	0.794844	1	-0.104199	0.856199	0.996473	0.110752	0.847265	1
indapamide	0.00714043	0.164777	0.460344	0	1	1	-0.257136	0.608094	0.839467	-0.412558	0.411389	0.679779
indole-3-carboxylate	0.0520743	0.635883	0.857855	-0.119713	0.447245	1	0.353095	0.558337	0.797026	-0.396317	0.51135	0.774267
indoleacetate	-0.00374148	0.967275	1	0.0150893	0.907902	1	0.28017	0.843713	0.991391	0.11683	0.934472	1
indoleacetoylcarnitine*	0.448532	0.000255579	0.00405376	-0.0124653	0.940339	1	-0.609201	0.275595	0.513792	-0.847684	0.130861	0.319323
indoleacetylglutamine	-0.218947	0.0657826	0.271205	-0.00593913	0.971798	1	0.194104	0.829366	0.988193	-0.194104	0.829366	0.990728
indolebutyrate	-0.442768	1.09018e-06	4.29307e-05	-0.0526729	0.656389	1	-0.377587	0.762765	0.957911	-0.786087	0.530208	0.782297
indolelactate	-0.134022	0.000520426	0.00751507	-0.0465545	0.378585	1	0.0797313	0.914893	1	-0.22013	0.768017	0.961705
indolepropionate	-1.29816	5.20431e-06	0.000147454	-0.437589	0.246435	1	0.197431	0.455226	0.702226	0.271302	0.30574	0.559544
indolin-2-one	0.0544813	0.707409	0.889715	0.183632	0.377556	1	-0.173743	0.429337	0.678681	-0.0283287	0.89723	1
indomethacin	0	1	1	0	1	1	1.0775	0.0523858	0.185911	1.0099	0.06855	0.223732
inosine	0.0144874	0.891585	0.995298	0.0245963	0.871467	1	0.5518	0.0511313	0.184785	0.607976	0.0321599	0.133067
inosine 5'-monophosphate (IMP)	-0.0374324	0.515467	0.784208	0.073056	0.375483	1	4.44089e-16	1	1	1.11022e-16	1	1
isobutyrylcarnitine (C4)	0.298159	0.000212112	0.00351061	0.0575657	0.598268	1	0.657951	0.00793736	0.0561359	0.490007	0.0454384	0.170026
isobutyrylglycine	0.0810093	0.231014	0.538405	-0.00470344	0.961006	1	0.105592	0.788965	0.975106	-0.105592	0.788965	0.973
isoleucine	-0.0100519	0.715474	0.89646	0.0470089	0.235573	1	0.204629	0.231555	0.468007	0.123094	0.470185	0.738627
isoleucylglycine	0.016077	0.841888	0.957748	0.0260981	0.820886	1	-2.04246	2.98918e-16	8.53412e-14	-2.07304	1.5846e-16	4.52402e-14
isoursodeoxycholate	-0.0568763	0.717574	0.89646	-0.205038	0.363197	1	0.0636659	0.78828	0.975106	-0.0511634	0.82912	0.990728
isovalerate (i5:0)	0.015297	0.799866	0.938795	0.0328138	0.703848	1	0.13429	0.822104	0.983081	0.305033	0.609839	0.854522
isovalerylcarnitine (C5)	-0.0668507	0.337199	0.650475	0.125995	0.207137	1	0.134221	0.796823	0.976257	0.0969869	0.852397	1
I-urobilinogen	0.0304563	0.838294	0.957331	0.261112	0.223748	1	0.499021	0.6061	0.838027	0.117429	0.903328	1
ketopioglitazone	-0.00344951	0.583088	0.826167	-0.0118681	0.189108	1	-0.753184	0.469672	0.710418	0.00125387	0.999038	1
kynurenate	-0.243796	1.47523e-05	0.000366243	0.0268037	0.720155	1	0.0274935	0.958324	1	-0.0274935	0.958324	1
kynurenine	-0.0642372	0.0720207	0.282508	-0.0187549	0.710158	1	0.0709554	0.919865	1	0.364194	0.605948	0.852663
lactate	0.0634674	0.326844	0.642315	-0.0760499	0.410862	1	-0.443857	0.487306	0.727033	-0.172155	0.78729	0.971984
lactose	-0.102694	0.451243	0.740401	-0.126757	0.515354	1	0.697392	0.208044	0.440792	0.958443	0.0852355	0.246113
lactosyl-N-behenoyl-sphingosine (d18:1/22:0)*	0.0867722	0.243526	0.548949	0.0776379	0.464231	1	0.0139074	0.95136	1	-0.0139074	0.95136	1
lactosyl-N-nervonoyl-sphingosine (d18:1/24:1)*	0.121346	0.000379734	0.00563189	-0.00177376	0.96957	1	0.00850857	0.960275	1	-0.00850857	0.960275	1
lactosyl-N-palmitoyl-sphingosine (d18:1/16:0)	0.00740788	0.731808	0.906426	0.0192055	0.534844	1	-0.000645179	0.966864	1	0.000645179	0.966864	1
lamotrigine	0	1	1	0.00786606	0.209462	1	0.0288882	0.927977	1	-0.0288882	0.927977	1
lansoprazole	0.00497723	0.915294	1	0.0223789	0.738184	1	1.8619	0.0410503	0.159454	1.46856	0.105007	0.272542
lanthionine	0.236901	0.291586	0.59783	0.109697	0.731777	1	0.215204	0.331991	0.571847	0.182759	0.409555	0.678826
laurate (12:0)	-0.102998	0.214593	0.515926	0.111799	0.345051	1	1.17025	0.0326581	0.135129	0.947556	0.0818556	0.24471
laurylcarnitine (C12)	0.00841769	0.933798	1	0.178723	0.220151	1	1.36696	0.0563081	0.194514	1.26932	0.075789	0.234834
leucine	-0.0474007	0.0980202	0.342321	0.0364423	0.370233	1	0.691837	0.216195	0.449716	0.682446	0.222421	0.451164
leucylglycine	-0.117437	0.300666	0.608796	0.0428172	0.791113	1	0.3751	0.0664674	0.217495	0.447094	0.0295559	0.125944
levulinate (4-oxovalerate)	0.24921	0.184891	0.482068	0.0418387	0.875502	1	0.739266	0.0568644	0.195012	0.641329	0.0973841	0.262914
lignoceroyl sphingomyelin (d18:1/24:0)	-0.0690975	0.028814	0.160864	0.0380639	0.392431	1	0.580453	0.285532	0.519848	0.726429	0.182435	0.402203
lignoceroylcarnitine (C24)*	-0.080914	0.144175	0.431014	-0.0304292	0.698795	1	0.790968	0.395446	0.642389	0.744589	0.423591	0.695031
linoleate (18:2n6)	-0.0734236	0.54786	0.799049	0.0463052	0.790779	1	1.43429	0.00328368	0.0317794	-0.299201	0.526649	0.781083
linolenate [alpha or gamma; (18:3n3 or 6)]	-0.116137	0.438108	0.733606	0.0345026	0.871761	1	-0.0243012	0.856675	0.996473	0.0304348	0.821064	0.983898
linolenoylcarnitine (C18:3)*	0.0582182	0.448687	0.740401	0.0663699	0.545593	1	-0.0386061	0.973266	1	-0.765976	0.506828	0.770181
linoleoyl ethanolamide	-0.161623	0.0541473	0.237832	0.0089597	0.93965	1	0.128531	0.761483	0.957911	0.014583	0.972518	1
linoleoyl-arachidonoyl-glycerol (18:2/20:4) [1]*	-0.0329196	0.756942	0.919853	0.165615	0.278272	1	-0.177139	0.185956	0.417035	-0.197205	0.141525	0.336011
linoleoylcarnitine (C18:2)*	0.0442628	0.382393	0.695371	0.0214074	0.767114	1	0.522868	0.516633	0.758094	2.79278	0.000886894	0.0112537
linoleoyl-docosahexaenoyl-glycerol (18:2/22:6) [1]*	0.0129201	0.927655	1	-0.0346804	0.8647	1	-0.111497	0.680265	0.900189	-0.453863	0.0967283	0.262914
linoleoyl-linoleoyl-glycerol (18:2/18:2) [1]*	0.0434605	0.64317	0.86209	-0.0518594	0.69904	1	-1.33451	0.000329988	0.00607816	-1.40366	0.000171124	0.00368725
lithocholate sulfate (1)	0.0379128	0.789483	0.935223	-0.028329	0.889044	1	-0.068865	0.551604	0.792367	-0.0840287	0.467855	0.738627
lithocholic acid sulfate (2)	-0.160392	0.331354	0.644644	0.328051	0.166357	1	-1.15537	0.0228564	0.114175	-1.33784	0.00884028	0.0573614
lysine	-0.0562915	0.0199825	0.124022	0.0119127	0.725317	1	-0.737115	4.15493e-05	0.00115676	-0.712684	6.9433e-05	0.00198231
lyxonate	-0.051251	0.695086	0.885467	-0.0469342	0.801764	1	-0.461605	0.0083754	0.057771	-0.205083	0.231454	0.46372
malate	0.100021	0.0493172	0.227882	-0.0209573	0.770122	1	-0.518059	0.0764453	0.240751	-0.628935	0.032437	0.133249
maleate	0.0563361	0.636788	0.857855	-0.158615	0.353768	1	-0.361737	0.0711344	0.229479	-0.266352	0.181449	0.400889
malonate	0.0450936	0.664398	0.86734	0.200516	0.180051	1	-0.721764	0.0227622	0.114175	-0.903829	0.00478287	0.038465
malonylcarnitine	-0.627038	3.89847e-06	0.000123668	0.122374	0.494128	1	0.0120304	0.958682	1	0.0957363	0.680326	0.902252
maltol sulfate	-0.0277292	0.925015	1	0.135611	0.747665	1	-0.348272	0.00757517	0.054348	-0.357023	0.00625917	0.0474469
maltose	-0.0352735	0.759798	0.919853	0.20321	0.220592	1	-0.118863	0.360291	0.603023	-0.0981568	0.449521	0.722015
maltotetraose	-0.0820811	0.660445	0.86734	0.306127	0.253986	1	-0.385399	0.0091839	0.0611584	-0.448978	0.00262772	0.0250071
maltotriose	0.0336283	0.896808	0.998201	0.442128	0.23565	1	0.690379	0.355818	0.598445	0.203988	0.78436	0.971631
mannonate*	0.00582193	0.915245	1	-0.0680493	0.385774	1	0.156885	0.528464	0.771746	0.167507	0.501017	0.766978
mannose	0.0586839	0.199689	0.501043	-0.0867309	0.185276	1	-0.777879	1.02762e-09	1.67649e-07	-0.729105	6.34503e-09	6.5873e-07
margarate (17:0)	-0.0573758	0.613573	0.844217	0.0102228	0.94979	1	-0.201165	0.236418	0.471321	-0.34654	0.0435153	0.166202
margaroylcarnitine (C17)*	0.0673597	0.246367	0.552753	0.011184	0.892406	1	-1.50111	0.0185223	0.0993075	-2.77594	3.20521e-05	0.00104582
medazepam	-3.33067e-16	1	1	0	1	1	-0.231149	0.342357	0.582671	-0.171652	0.480063	0.744889
metabolonic lactone sulfate	-0.104097	0.040534	0.200389	0.0638469	0.37348	1	-0.210168	0.551447	0.792367	-0.123405	0.726318	0.931169
methionine	-0.0617271	0.0836062	0.308991	0.0198087	0.694717	1	-0.938244	0.334939	0.574325	-1.42725	0.144287	0.340447
methionine sulfone	-0.0883688	0.0272539	0.15562	-0.0577827	0.30564	1	-0.356857	0.000787284	0.0112385	-0.359194	0.000731745	0.00994825
methionine sulfoxide	-0.054899	0.266191	0.570753	0.0599303	0.39513	1	1.16878	0.364792	0.607278	0.65118	0.612843	0.856948
methyl indole-3-acetate	-0.0567706	0.599731	0.836255	-0.0195363	0.899417	1	-0.0149086	0.934424	1	0.0191462	0.915848	1
methyl vanillate sulfate	-0.209632	0.297657	0.603773	0.171961	0.549168	1	0.209638	0.592195	0.826756	0.0851653	0.827577	0.990664
methyl-4-hydroxybenzoate sulfate	0.372246	0.0876994	0.317696	-0.382192	0.217758	1	-0.00832019	0.96018	1	0.159604	0.339867	0.600818
methylnaphthyl sulfate (1)*	-0.0596683	0.584809	0.82655	-0.0046814	0.976062	1	-0.129921	0.671287	0.892445	-0.00267544	0.993022	1
methylsuccinate	0.191045	0.151782	0.441539	-0.0806571	0.670003	1	-0.0203716	0.933549	1	-0.128116	0.600393	0.848575
methylsuccinoylcarnitine	0.0383465	0.737052	0.908078	-0.222705	0.175584	1	-0.511889	0.48036	0.722755	-0.956236	0.189467	0.409793
metoprolol	-0.0558549	0.239863	0.547342	-0.02804	0.67853	1	0.564072	0.00146784	0.0178326	0.433035	0.0131341	0.0776249
metoprolol acid metabolite*	-0.0413541	0.245416	0.551704	-0.024337	0.631217	1	0.940927	0.0295325	0.129307	0.780657	0.0694198	0.224582
mirtazapine	0.00129036	0.688811	0.883888	0	1	1	-0.235343	0.157961	0.383166	-0.150807	0.363432	0.625059
montelukast	0.0580701	0.382224	0.695371	0.115847	0.224168	1	-0.457677	0.188962	0.42057	-0.467845	0.179451	0.398703
myo-inositol	-0.0487007	0.29001	0.59676	-0.0162559	0.804172	1	0.447618	0.0850681	0.26045	0.423049	0.103221	0.272542
myristate (14:0)	-0.121958	0.276675	0.585117	0.100739	0.528584	1	-0.0493564	0.759224	0.957911	-0.0605487	0.706965	0.91537
myristoleate (14:1n5)	-0.0361086	0.805271	0.941985	0.0615339	0.768969	1	-0.438941	0.114506	0.31586	-0.36205	0.191646	0.412943
myristoleoylcarnitine (C14:1)*	0.122816	0.288915	0.596638	0.132207	0.423888	1	0.572857	0.482564	0.724163	0.565969	0.487824	0.752836
myristoyl dihydrosphingomyelin (d18:0/14:0)*	0.0866986	0.0413865	0.203722	0.0147039	0.805907	1	-0.265484	0.153233	0.374716	-0.297418	0.110297	0.280002
myristoylcarnitine (C14)	0.0346971	0.662252	0.86734	0.132634	0.245105	1	0.0781981	0.727696	0.934339	0.0627853	0.779777	0.968994
myristoyl-linoleoyl-glycerol (14:0/18:2) [1]*	0.0124457	0.91168	1	-0.133531	0.406569	1	-0.914056	4.88661e-05	0.0012683	-0.641518	0.00328448	0.0286327
N-(2-furoyl)glycine	-0.0210484	0.912916	1	0.0253298	0.926681	1	0.717077	0.293607	0.527201	0.229531	0.735778	0.934659
N,N,N-trimethyl-5-aminovalerate	-1.75686	3.75619e-27	4.28957e-24	-0.0233699	0.867366	1	0.315638	0.268899	0.507386	0.065695	0.817202	0.98133
N,N-dimethyl-5-aminovalerate	-0.40919	0.090199	0.321619	0.31818	0.353232	1	-0.327663	0.0377675	0.148726	-0.423437	0.0079026	0.0532253
N,N-dimethylalanine	-0.0669302	0.446714	0.738586	0.047018	0.708125	1	-0.158755	0.182706	0.413169	-0.212056	0.0766339	0.234834
N,N-dimethyl-pro-pro	-0.050202	0.0722421	0.282508	-0.030136	0.445927	1	-0.333798	0.0233427	0.115124	-0.539566	0.000371639	0.0063345
N1-Methyl-2-pyridone-5-carboxamide	2.38808	5.81291e-22	3.31917e-19	0.11817	0.620869	1	-0.187479	0.572918	0.804904	-0.292879	0.379309	0.645561
N1-methyladenosine	-0.363672	1.19701e-08	7.19468e-07	-0.0213059	0.790501	1	-0.19163	0.317692	0.560748	0.000725913	0.996968	1
N1-methylinosine	-0.105907	0.151702	0.441539	-0.0367629	0.725944	1	-0.255868	0.0934377	0.27363	-0.236215	0.120873	0.302049
N2,N2-dimethylguanosine	-0.0450072	0.0636642	0.26438	-0.0298435	0.384993	1	-0.563429	0.0319881	0.134002	-0.708707	0.00755994	0.052643
N2,N5-diacetylornithine	-0.226924	0.030763	0.168093	-0.0444552	0.763308	1	-1.79658	0.0480082	0.176006	-1.18416	0.188755	0.409473
N2-acetyl,N6,N6-dimethyllysine	-0.0361217	0.302922	0.612278	-0.0605533	0.227935	1	0.106004	0.530731	0.772096	0.0205811	0.902987	1
N2-acetyllysine	-0.110828	0.0677588	0.276601	4.82647e-05	0.99955	1	-0.143717	0.673914	0.894895	-0.45979	0.180928	0.400889
N2-methylguanosine	0.0323445	0.431772	0.730775	-0.0630404	0.284976	1	0.0861556	0.661808	0.886757	-0.046883	0.811764	0.97832
N4-acetylcytidine	-0.0733959	0.256848	0.564078	0.10867	0.240628	1	-0.262389	0.0808575	0.250242	-0.258883	0.0849006	0.246113
N6,N6-dimethyllysine	-0.0171778	0.514458	0.784208	-0.00842712	0.822805	1	0.0745578	0.879388	1	-0.459576	0.351164	0.613195
N6-acetyllysine	-0.00819848	0.760221	0.919853	-0.028905	0.452659	1	0.00765041	0.989488	1	-0.00765041	0.989488	1
N6-carbamoylthreonyladenosine	-0.0784165	0.0105015	0.0804881	-0.0148379	0.728562	1	0.548417	0.40462	0.650635	0.654681	0.320337	0.580675
N6-methyladenosine	-0.0646674	0.212176	0.513358	-0.07529	0.308841	1	0.00164087	0.933259	1	-0.00164087	0.933259	1
N6-methyllysine	0.0226889	0.32058	0.633396	-0.0260856	0.423982	1	0.68846	0.190833	0.422348	0.781726	0.138193	0.330159
N6-succinyladenosine	-0.141946	0.000129957	0.00239372	0.00342827	0.94546	1	0.516054	0.387237	0.632388	0.333039	0.576208	0.826347
N-acetyl-1-methylhistidine*	-1.1665	3.61814e-13	5.63816e-11	0.108332	0.55872	1	0.0964712	0.805627	0.976257	0.0641183	0.87007	1
N-acetyl-2-aminoadipate	0.0228322	0.650148	0.865348	-0.0366656	0.610636	1	-0.123851	0.821499	0.983081	-0.393647	0.474093	0.738627
N-acetyl-2-aminooctanoate*	0.0538244	0.462254	0.748346	-0.0329387	0.752693	1	-0.495151	0.00241743	0.0258996	-0.385776	0.016597	0.0894046
N-acetyl-3-methylhistidine*	-0.287678	0.155624	0.449931	0.201333	0.484601	1	0.0707638	0.8011	0.976257	0.0919255	0.743513	0.941343
N-acetylalanine	-0.0296574	0.162916	0.459596	-0.0273212	0.366694	1	-0.560888	0.0641166	0.212852	-0.600218	0.0479854	0.176772
N-acetylalliin	-0.447029	0.097031	0.340952	0.0705694	0.853162	1	-0.445957	0.000899109	0.0121608	-0.502171	0.000215767	0.00429509
N-acetylasparagine	-0.0738901	0.363504	0.680527	0.0505831	0.662823	1	-0.38204	0.548889	0.790456	-0.743612	0.24511	0.482612
N-acetylaspartate (NAA)	0.159793	1.6945e-05	0.000403151	-0.00813071	0.869321	1	0.155719	0.756819	0.956277	0.974841	0.0558486	0.195043
N-acetyl-aspartyl-glutamate (NAAG)	0.063572	0.318086	0.629557	-0.0636732	0.483582	1	1.24198	0.367768	0.610452	3.74793	0.00796981	0.0532253
N-acetyl-beta-alanine	-0.175306	0.000912296	0.0110834	-0.067562	0.352643	1	2.15712	0.0470652	0.173434	2.92363	0.00783986	0.0532253
N-acetyl-cadaverine	-0.317156	0.0376999	0.193064	0.127191	0.554068	1	-0.00225073	0.922316	1	0.00225073	0.922316	1
N-acetylcarnosine	-0.135275	0.000278267	0.00429434	-0.00423792	0.933206	1	1.77357	3.48986e-05	0.00108339	1.55877	0.000225241	0.00429509
N-acetylcitrulline	-0.129384	0.144861	0.431935	0.0308852	0.806246	1	1.34858	0.00796324	0.0561359	1.20851	0.0168339	0.0902547
N-acetylglucosamine/N-acetylgalactosamine	0.0266946	0.437414	0.733599	-0.0578409	0.240784	1	2.16492	0.0765258	0.240751	1.52555	0.20925	0.436064
N-acetylglutamate	0.0256044	0.631167	0.855729	0.0501734	0.511003	1	-1.04881	0.0910421	0.269546	-1.14982	0.0645049	0.215291
N-acetylglutamine	-0.0267965	0.423195	0.725658	-0.0156043	0.743847	1	2.7648	0.020579	0.107804	2.7377	0.0218009	0.106523
N-acetylglycine	0.0934994	0.105107	0.359376	0.0166076	0.838921	1	-1.75663	0.203311	0.43855	-1.30531	0.34316	0.605702
N-acetylhistamine	-0.341399	0.0464228	0.218168	-0.334511	0.169026	1	0.891138	0.0593155	0.198646	1.06451	0.025087	0.114774
N-acetylhistidine	-0.0603086	0.118206	0.384589	-0.0283745	0.604274	1	0.116364	0.76372	0.957911	0.424451	0.274899	0.522353
N-acetylisoleucine	-0.00262625	0.955003	1	0.0127866	0.847695	1	-0.0661507	0.912155	1	0.463266	0.440778	0.713998
N-acetyl-isoputreanine	0.208639	1.00061e-05	0.000265744	-0.0638992	0.309166	1	0.898607	0.0260282	0.121323	0.76146	0.0579572	0.200049
N-acetylkynurenine (2)	-0.378098	0.00898943	0.0728939	0.109449	0.587645	1	0.767848	0.27913	0.5172	0.641417	0.365311	0.626888
N-acetylmethionine	-0.0629774	0.0535948	0.236314	0.0327973	0.476738	1	-0.102454	0.694524	0.912306	0.102454	0.694524	0.909572
N-acetylneuraminate	-0.0487445	0.0502716	0.22875	0.00455719	0.896677	1	-0.000687746	0.964937	1	0.000687746	0.964937	1
N-acetylphenylalanine	-0.1481	5.07497e-06	0.000147454	0.057668	0.180764	1	-0.0821618	0.767691	0.959842	0.0821618	0.767691	0.961705
N-acetylproline	0.0100986	0.883426	0.989091	0.115499	0.243389	1	0.202894	0.465541	0.70913	0.209236	0.45177	0.722696
N-acetylserine	0.00193998	0.950556	1	-0.0177128	0.692374	1	0.511593	0.253556	0.49011	0.366728	0.411972	0.679779
N-acetyltaurine	-0.155192	0.00491513	0.0438522	-0.00991351	0.896955	1	2.15226	0.0038254	0.0355171	1.53909	0.0357068	0.145115
N-acetyltheanine	0.565098	0.0032331	0.0323877	-0.0473227	0.858508	1	1.1797	0.00237703	0.0258996	1.25939	0.00124344	0.0144968
N-acetylthreonine	-0.1045	0.0038493	0.0363297	-0.0190763	0.703352	1	0.220688	0.16466	0.391239	0.234523	0.140135	0.3341
N-acetyltryptophan	-0.380372	1.00073e-06	4.08156e-05	-0.0642989	0.525878	1	0.483394	0.326365	0.566427	0.430182	0.382069	0.648326
N-acetyltyrosine	-0.0547791	0.182455	0.478997	0.0782595	0.182925	1	0.63096	0.15116	0.371235	0.925312	0.0369259	0.149008
N-acetylvaline	-0.0472999	0.127994	0.40267	-0.0508055	0.251172	1	0.628712	0.218507	0.450423	0.769532	0.133139	0.322813
N-alpha-acetylornithine	-0.40679	0.000158304	0.00286957	0.127344	0.383447	1	1.91044	0.00169801	0.019991	2.07499	0.000706121	0.00971554
naproxen	0.0197851	0.869484	0.977313	0.035086	0.838566	1	0.529988	0.010306	0.0662778	0.655927	0.00171845	0.0188699
naringenin 7-glucuronide	0.0345629	0.799548	0.938795	-0.0717011	0.712702	1	0.386619	0.148915	0.368896	0.270076	0.311355	0.567998
nateglinide	-0.00328174	0.420344	0.723519	0	1	1	0.421289	0.481973	0.724163	0.78496	0.192215	0.413389
N-behenoyl-sphingadienine (d18:2/22:0)*	-0.0367461	0.734754	0.907703	-0.130013	0.402986	1	0.79553	0.127718	0.33384	0.614461	0.237734	0.472983
N-carbamoylalanine	-0.0793494	0.520851	0.784712	0.103665	0.55745	1	0.615385	0.125326	0.331741	0.669097	0.0961332	0.262914
N-carbamoylvaline	-0.0554119	0.496102	0.772957	-0.023059	0.842761	1	1.14336	0.00180566	0.0210415	1.30822	0.000412185	0.00663961
N-delta-acetylornithine	-0.29974	0.0102313	0.0794837	-0.0299438	0.854042	1	0.930986	0.0291216	0.12862	0.938693	0.0278602	0.1217
nervonoylcarnitine (C24:1)*	0.043304	0.457996	0.744301	0.0221423	0.790376	1	1.06053	0.00685311	0.051152	1.14275	0.00371973	0.031701
N-formylanthranilic acid	0.0526854	0.39671	0.710999	0.0920147	0.301342	1	1.37148	0.00614195	0.0486439	1.44359	0.00403231	0.0341103
N-formylmethionine	-0.0406255	0.131226	0.410576	0.0155886	0.683107	1	0	1	1	0	1	1
N-formylphenylalanine	-0.310757	0.0210498	0.12652	0.0508142	0.787807	1	-2.77556e-16	1	1	-5.55112e-17	1	1
nicotinamide	0.749751	6.64264e-10	4.46229e-08	-0.06937	0.641943	1	0	1	1	0	1	1
nicotinate ribonucleoside	2.44947	2.05455e-12	2.607e-10	-0.0564776	0.889817	1	0.636275	0.234332	0.470312	0.528832	0.322128	0.582072
nicotinurate (nicotinoylglycine)	0.846285	0.000289246	0.00440425	0.0797784	0.801523	1	-0.00583712	0.98585	1	-0.207221	0.529582	0.782297
Nimesulide	0.00450145	0.348487	0.662753	0	1	1	-0.0369569	0.950548	1	-0.229101	0.700795	0.913928
N-linoleoyltaurine*	-0.0432434	0.673458	0.87001	0.0968214	0.50985	1	0.235028	0.670801	0.892445	0.0118025	0.982959	1
N-methylpipecolate	-0.242619	0.0600403	0.253948	-0.14161	0.437664	1	0.243056	0.402261	0.649762	0.284754	0.326931	0.587404
N-methylproline	0.224741	0.355622	0.669669	0.251839	0.468654	1	0.41017	0.617707	0.843805	0.990645	0.230159	0.461935
N-methyltaurine	0.0342178	0.90428	1	-0.417098	0.307296	1	0.310422	0.364722	0.607278	0.440977	0.199303	0.423056
N-octanoylglycine	0.04084	0.672821	0.87001	-0.132535	0.339326	1	0.46855	0.0760019	0.240427	0.595645	0.0251256	0.114774
N-oleoylserine	0.286928	0.000631643	0.00838763	-0.0211593	0.853725	1	0.0223393	0.970253	1	0.0115615	0.984602	1
N-oleoyltaurine	0.303967	0.0167668	0.111324	-0.225449	0.207563	1	-0.0068849	0.978996	1	0.0068849	0.978996	1
nonadecanoate (19:0)	-0.0740111	0.368978	0.681867	0.0631352	0.591325	1	-0.000404966	0.980333	1	0.000404966	0.980333	1
nonanoylcarnitine (C9)	0.0993191	0.498395	0.772957	0.225751	0.283218	1	0.423061	0.00644038	0.0490328	0.379233	0.0140692	0.0805139
norfluoxetine	0.00137549	0.671751	0.87001	0	1	1	-0.411178	0.0242576	0.116058	-0.407918	0.0253627	0.115395
N-palmitoylglycine	0.0149307	0.795277	0.936295	0.00858881	0.916865	1	-0.646841	2.3981e-05	0.000829886	-0.723007	3.31244e-06	0.00016447
N-palmitoyl-heptadecasphingosine (d17:1/16:0)*	-0.017574	0.849244	0.961185	0.127292	0.337347	1	0.130001	0.324811	0.565358	0.100421	0.446228	0.718748
N-palmitoyl-sphinganine (d18:0/16:0)	0.152363	0.0531613	0.235311	0.0726714	0.513686	1	0.772812	0.0467942	0.173434	0.879749	0.0242313	0.111581
N-palmitoyl-sphingosine (d18:1/16:0)	0.0239293	0.465028	0.74903	0.0100942	0.829073	1	0.329784	0.237311	0.471321	0.291712	0.295323	0.548388
N-palmitoyltaurine	-0.0648166	0.52473	0.787896	-0.0116049	0.936436	1	0	1	1	0	1	1
N-stearoylserine*	0.38175	7.17946e-05	0.00141361	0.0873976	0.499895	1	0.779822	0.040477	0.157763	0.651123	0.085626	0.24631
N-stearoyl-sphingadienine (d18:2/18:0)*	0.229187	0.0325098	0.174301	0.0883664	0.557972	1	0.798133	0.292193	0.525486	0.708521	0.349326	0.612796
N-stearoyl-sphinganine (d18:0/18:0)*	0.222105	0.0710001	0.282508	0.0575613	0.740533	1	0.349057	0.4049	0.650635	0.393894	0.347622	0.611577
N-stearoyl-sphingosine (d18:1/18:0)*	0.0453507	0.279655	0.58815	-0.0805885	0.180237	1	0.374654	0.419221	0.667714	0.341133	0.461844	0.733554
N-stearoyltaurine	-0.108909	0.0514021	0.232601	0.00763461	0.922818	1	0.981207	0.248003	0.484135	1.58656	0.0638965	0.213988
o-cresol sulfate	0.127013	0.307604	0.616961	-0.236658	0.184987	1	0.235321	0.0781057	0.244375	0.327276	0.0153463	0.0842573
octadecadienedioate (C18:2-DC)*	0.0102088	0.924227	1	0.191278	0.215434	1	0.187707	0.47972	0.722744	-0.100476	0.704816	0.91537
octadecanedioate (C18-DC)	-0.0468422	0.570637	0.815603	-0.100554	0.395376	1	0.0167368	0.810751	0.977901	0.0169206	0.808713	0.976269
octadecanedioylcarnitine (C18-DC)*	0.110557	0.134084	0.413849	-0.0542982	0.604181	1	0.614125	0.00631524	0.0487298	0.603932	0.007187	0.0503531
octadecenedioate (C18:1-DC)	0.05941	0.494793	0.772957	0.0517025	0.677491	1	0.794939	0.357381	0.599308	1.35027	0.1202	0.301173
octadecenedioylcarnitine (C18:1-DC)*	0.164613	0.0404851	0.200389	0.0823929	0.467106	1	-0.0480046	0.96575	1	-0.10584	0.924578	1
octanoylcarnitine (C8)	0.153964	0.130063	0.408056	0.0818571	0.570693	1	1.75272	0.0086989	0.0587819	1.64471	0.0135301	0.0792376
O-desmethyltramadol	0	1	1	0	1	1	1.48473	0.0270571	0.124593	1.50102	0.0254806	0.115472
O-desmethylvenlafaxine	2.22045e-16	1	1	0	1	1	0.111396	0.453063	0.702032	0.124056	0.403629	0.671334
ofloxacin	0	1	1	0	1	1	0.592817	0.218162	0.450423	0.413932	0.388472	0.652579
oleate/vaccenate (18:1)	-0.0529345	0.631681	0.855729	0.0545089	0.729878	1	-0.0254752	0.899761	1	0.0254752	0.899761	1
oleoyl ethanolamide	-0.0759072	0.268248	0.573668	0.125477	0.201388	1	-0.360796	0.0887773	0.268211	-0.488396	0.0224154	0.106523
oleoyl-arachidonoyl-glycerol (18:1/20:4) [1]*	0.0170305	0.890375	0.99492	0.209174	0.239002	1	-0.552423	0.280203	0.5172	-0.721224	0.159884	0.365176
oleoyl-arachidonoyl-glycerol (18:1/20:4) [2]*	-0.0574138	0.616615	0.846363	0.165812	0.313446	1	3.05311e-16	1	1	0	1	1
oleoylcarnitine (C18:1)	0.0463348	0.441048	0.735294	0.00463591	0.95692	1	-3.02142	0.000157876	0.00321954	-3.02759	0.000153538	0.00350682
oleoyl-linoleoyl-glycerol (18:1/18:2) [1]	0.0587745	0.407593	0.715826	-0.0717803	0.47915	1	-1.23866	0.0309364	0.133077	-1.26594	0.0275449	0.121299
oleoyl-linoleoyl-glycerol (18:1/18:2) [2]	0.0243195	0.653261	0.866463	-0.102776	0.186959	1	0.832954	0.0427197	0.163711	0.790638	0.0540507	0.189926
oleoyl-oleoyl-glycerol (18:1/18:1) [2]*	-0.076091	0.540714	0.797984	-0.0653132	0.713262	1	0.667139	0.232102	0.468007	0.755201	0.17681	0.395141
olmesartan	-0.0746842	0.171441	0.466157	-0.088454	0.25635	1	0.143031	0.51262	0.755941	0.203426	0.352532	0.613706
omeprazole	0.000809933	0.812084	0.943134	0	1	1	-0.94835	4.25427e-05	0.00115676	-1.03261	1.03716e-05	0.000382075
ornithine	-0.096061	0.00300171	0.0306067	-0.0522329	0.245521	1	-0.431958	0.00706721	0.0517356	-0.316851	0.045399	0.170026
orotate	-0.0495806	0.184462	0.482049	-0.0528399	0.321246	1	0	1	1	0	1	1
orotidine	-0.0472553	0.113949	0.379387	0.0289102	0.495578	1	0.993444	0.145589	0.363714	0.479047	0.48011	0.744889
O-sulfo-L-tyrosine	-0.0679482	0.014889	0.102429	-0.0383685	0.327076	1	0.503165	0.254818	0.490868	0.108387	0.805328	0.976269
oxalate (ethanedioate)	0.0185256	0.815505	0.945489	-0.0884116	0.437179	1	-1.04785	0.0796285	0.248458	-0.862746	0.147442	0.346459
oxindolylalanine	-0.146195	0.013114	0.0960015	-0.108123	0.191884	1	-1.16372	0.118654	0.322625	-0.830758	0.263119	0.506714
oxypurinol	0	1	1	0	1	1	-2.74497	5.59626e-05	0.00138933	-2.95969	1.67168e-05	0.000578504
palmitate (16:0)	-0.0762328	0.328017	0.642315	0.0524664	0.636917	1	-1.23559	0.0188722	0.100242	-1.14329	0.0293246	0.125635
palmitoleate (16:1n7)	-0.101346	0.51777	0.784208	-0.0117343	0.958174	1	-0.0192715	0.846547	0.991545	-0.0640308	0.520818	0.781083
palmitoleoylcarnitine (C16:1)*	0.0992022	0.254694	0.563684	0.0543651	0.661167	1	-1.63213	0.00494761	0.0406487	-1.65677	0.0043672	0.0358802
palmitoleoyl-linoleoyl-glycerol (16:1/18:2) [1]*	-0.0542059	0.57249	0.816209	-0.0206856	0.880162	1	-0.00223635	0.994003	1	-0.135391	0.649317	0.884604
palmitoyl dihydrosphingomyelin (d18:0/16:0)*	0.11333	9.5171e-05	0.00178229	0.0213748	0.585408	1	0.465189	0.0520381	0.185911	0.407846	0.0874605	0.247695
palmitoyl sphingomyelin (d18:1/16:0)	-0.00467088	0.747262	0.912699	-0.00485469	0.814805	1	-0.182752	0.0420041	0.162056	-0.153245	0.0867011	0.247532
palmitoylcarnitine (C16)	-0.0155553	0.731443	0.906426	-0.00536232	0.934042	1	-0.452077	0.0826107	0.254289	-0.486357	0.0623177	0.211177
palmitoyl-docosahexaenoyl-glycerol (16:0/22:6) [1]*	0.179378	0.440061	0.734722	0.237213	0.475137	1	0.564932	0.193565	0.426741	0.309948	0.473669	0.738627
palmitoyl-linoleoyl-glycerol (16:0/18:2) [1]*	-0.0389517	0.772819	0.924968	0.069061	0.720476	1	0.186583	0.644403	0.869867	-0.0132841	0.973764	1
palmitoyl-linoleoyl-glycerol (16:0/18:2) [2]*	-0.0268033	0.844529	0.957748	-0.0430837	0.825565	1	0.334225	0.20728	0.440792	0.17051	0.518112	0.779557
palmitoyl-sphingosine-phosphoethanolamine (d18:1/16:0)	0.00321148	0.916735	1	-0.00944811	0.829743	1	-0.977542	0.0192264	0.101651	-1.02061	0.0146958	0.0826729
pantoate	-0.170738	0.0888465	0.319065	0.00814698	0.954225	1	-0.00889921	0.839689	0.990625	0.00889921	0.839689	0.995895
pantoprazole	0.0509505	0.226914	0.535405	0	1	1	-0.662995	0.376821	0.620072	-0.331607	0.657751	0.884769
pantothenate	-0.109728	0.0136705	0.098808	0.0178717	0.773827	1	6.813	5.32267e-05	0.00135077	6.56123	9.30465e-05	0.00247114
paraxanthine	-0.15248	0.151948	0.441539	0.0163214	0.913942	1	-1.44329e-15	1	1	-7.77156e-16	1	1
paroxetine	-3.05311e-16	1	1	0	1	1	1.04591	5.81149e-05	0.00141207	1.31905	9.07e-07	5.17897e-05
p-cresol glucuronide*	-0.0768803	0.624326	0.849797	-0.0707068	0.75269	1	0.477492	0.203914	0.43855	0.390412	0.297923	0.551423
p-cresol sulfate	-0.057436	0.623528	0.849797	-0.0301575	0.856878	1	-1.21491	8.6691e-07	5.50006e-05	-1.39923	3.34798e-08	2.94107e-06
pentadecanoate (15:0)	-0.0225217	0.788399	0.935223	0.0197943	0.868974	1	0.3719	0.0898981	0.269458	0.32054	0.142697	0.338091
pentose acid*	-0.0705591	0.540528	0.797984	-0.158621	0.337061	1	-1.37797	1.27681e-08	1.62013e-06	-1.60654	1.56135e-10	2.97177e-08
perfluorohexanesulfonate (PFHxS)	-0.0207098	0.647219	0.864472	-0.0811053	0.212516	1	0.112364	0.559878	0.797233	0.0338808	0.86029	1
perfluorooctanesulfonate (PFOS)	-0.0558683	0.217058	0.517629	0.0283943	0.659289	1	0.0442411	0.873351	1	-0.00601999	0.982693	1
perindopril	0	1	1	0	1	1	2.55579	0.0178359	0.0969932	2.46123	0.022323	0.106523
phenol glucuronide	-0.31334	0.0284504	0.160843	0.201057	0.318513	1	-0.0259859	0.926779	1	-0.192754	0.4962	0.762665
phenol sulfate	-0.303028	0.00139743	0.0161199	0.0917496	0.482442	1	0.0379912	0.853041	0.995069	-0.0243157	0.905617	1
phenylacetate	0.103247	0.400572	0.713656	-0.0818546	0.640612	1	1.09007	0.00493947	0.0406487	0.792638	0.0381934	0.150924
phenylacetylcarnitine	0.4678	0.00315132	0.0318479	0.134841	0.538837	1	0.865632	0.00488795	0.0406487	1.05945	0.000683643	0.00963852
phenylacetylglutamine	0.0461278	0.666075	0.86734	-0.0461682	0.762568	1	-0.433924	0.220659	0.454041	-0.136758	0.698009	0.913089
phenylalanine	-0.0519394	0.0139687	0.0997013	-0.00717998	0.807906	1	-1.33845	0.120336	0.326422	-1.08038	0.208442	0.435176
phenylalanylhydroxyproline*	0.000612198	0.995818	1	0.0252542	0.879837	1	-0.114455	0.877755	1	0.114455	0.877755	1
phenyllactate (PLA)	-0.080109	0.19692	0.498908	0.0530459	0.548218	1	0.0155765	0.799627	0.976257	-0.0155765	0.799627	0.975522
phenylpyruvate	-0.121579	0.0151452	0.102951	-0.0642359	0.360205	1	-0.203861	0.0317297	0.134002	-0.203062	0.0323809	0.133249
phosphate	0.0485974	0.00980844	0.0783303	0.0190897	0.467646	1	0.0546094	0.912928	1	0.118725	0.812126	0.97832
phosphoethanolamine	0.0666851	0.214288	0.515926	0.100964	0.188932	1	-0.658539	0.505337	0.748057	-0.571355	0.563148	0.816615
phytanate	-0.16393	0.0705288	0.282508	0.0910539	0.477785	1	1.70249	0.0246821	0.117446	1.47252	0.050913	0.185168
picolinate	-0.0987797	0.240687	0.547342	0.101087	0.39997	1	-0.0116449	0.970947	1	-0.0395507	0.901559	1
picolinoylglycine	-0.103181	0.0623064	0.261595	0.0605341	0.439417	1	-0.328511	0.0169057	0.0928186	-0.241635	0.0759807	0.234834
pimeloylcarnitine/3-methyladipoylcarnitine (C7-DC)	0.0860954	0.311689	0.622287	0.129165	0.288767	1	0.642524	0.518303	0.758849	0.242728	0.806951	0.976269
pipecolate	0.0473157	0.760369	0.919853	-0.284072	0.203067	1	0.251964	0.19892	0.433524	0.0634762	0.744762	0.941881
piperine	0.0225411	0.945209	1	0.274307	0.559219	1	0	1	1	0	1	1
pregabalin	6.66134e-16	1	1	0	1	1	-0.220205	0.677528	0.897606	-0.18461	0.727323	0.931169
pregnanediol-3-glucuronide	0.179589	0.000695422	0.00892328	-0.0935542	0.199314	1	-0.0272808	0.850588	0.995055	0.00039782	0.997808	1
pregnanolone/allopregnanolone sulfate	-0.0700877	0.366962	0.681823	0.0169925	0.878082	1	0.00805675	0.951158	1	-0.0165354	0.899964	1
pregnenediol disulfate (C21H34O8S2)*	-0.136647	0.00443546	0.0403126	0.047667	0.474821	1	-0.125567	0.73736	0.939805	-0.0938198	0.802115	0.975522
pregnenediol sulfate (C21H34O5S)*	-0.0969081	0.0341603	0.178133	-0.0455482	0.479648	1	0.0957392	0.860606	0.99858	-0.0418292	0.938839	1
pregnenetriol disulfate*	-0.223723	3.25597e-06	0.000109362	0.00484759	0.938808	1	0	1	1	0	1	1
pregnenetriol sulfate*	-0.154006	0.000249397	0.00401142	-0.0755225	0.188692	1	0.297689	0.216933	0.449821	0.402215	0.0968374	0.262914
pregnenolone sulfate	-0.0468531	0.416663	0.720971	0.00340796	0.966967	1	-2.73343	0.0258286	0.121233	-3.33629	0.00701476	0.0502458
pristanate	-0.230759	0.293849	0.599243	-0.136201	0.663762	1	0.351744	0.109549	0.307384	0.0881871	0.685549	0.904411
pro-hydroxy-pro	-0.175388	0.00377748	0.0362511	-0.00861924	0.918129	1	-0.493107	0.64418	0.869867	-0.656437	0.538913	0.791052
proline	-0.0369006	0.386822	0.70008	0.0254063	0.676295	1	-0.42906	0.661446	0.886757	-0.622303	0.525665	0.781083
prolylglycine	-0.193095	0.0154917	0.104684	0.104339	0.351162	1	1.41864	0.435584	0.684254	1.1868	0.513943	0.775327
propionylcarnitine (C3)	0.216617	0.000800063	0.00993121	0.0228007	0.796652	1	-0.0382987	0.938036	1	0.0332543	0.946183	1
propionylglycine	0.152604	0.0398078	0.200389	-0.144562	0.169455	1	1.67883	0.000969183	0.0127219	1.54691	0.00222546	0.0222936
propyl 4-hydroxybenzoate	0.01109	0.950044	1	-0.246985	0.331	1	-0.206546	0.77611	0.965527	-0.450149	0.535856	0.787578
propyl 4-hydroxybenzoate sulfate	0.182075	0.240379	0.547342	-0.0468338	0.831925	1	0.0188039	0.965147	1	0.546411	0.206944	0.43284
pyridoxal	0.0320571	0.756955	0.919853	-0.0320582	0.828645	1	-0.529528	0.624757	0.849372	-1.15471	0.287799	0.540571
pyridoxate	-0.0754266	0.712573	0.895005	-0.16261	0.578919	1	-0.0205935	0.807258	0.976257	0.0205935	0.807258	0.976269
pyrraline	-0.0925807	0.548587	0.79909	0.137386	0.533704	1	-0.000261655	0.985906	1	0.000261655	0.985906	1
pyruvate	0.00759182	0.908831	1	0.0354976	0.708255	1	-0.734714	0.0668594	0.218153	-0.228923	0.563478	0.816615
quinate	-0.28126	0.174983	0.473533	0.118535	0.687489	1	-1.25104	0.00665372	0.0499904	-0.923691	0.042456	0.164355
quinolinate	-0.192719	9.96341e-06	0.000265744	-0.00423153	0.941635	1	0.882716	0.399894	0.647848	1.21355	0.248275	0.484569
ranitidine	0	1	1	0	1	1	0	1	1	-5.55112e-17	1	1
retinal	0.21594	0.0524024	0.233764	0.180345	0.252829	1	-0.706242	0.0289893	0.12862	-0.708868	0.0284185	0.122467
retinol (Vitamin A)	-0.0217096	0.470523	0.754687	-0.0493882	0.252459	1	-0.602082	0.179262	0.408618	-0.547187	0.221695	0.450732
ribitol	-0.0470248	0.0881626	0.317696	-0.0224327	0.565689	1	-0.267843	0.700204	0.917828	-0.340124	0.624994	0.866193
riboflavin (Vitamin B2)	0.0282491	0.715977	0.89646	-0.00349844	0.974854	1	0.528739	0.19298	0.426273	0.739338	0.0704032	0.225844
rivaroxaban	0	1	1	0	1	1	0.154035	0.559169	0.797217	0.0794465	0.763005	0.958583
S-1-pyrroline-5-carboxylate	0.0508718	0.30794	0.616961	-0.0536542	0.451312	1	0.450062	0.0333625	0.13705	0.497198	0.0191891	0.0984102
saccharin	-0.141901	0.569965	0.815603	0.460964	0.199203	1	0.234067	0.0286182	0.12862	0.267043	0.0130009	0.0776249
salicylate	-0.0888775	0.687996	0.883888	0.0744526	0.81397	1	0.509922	0.000845051	0.0119142	0.588172	0.000144722	0.0033729
salicyluric glucuronide*	-0.287772	0.159456	0.456387	-0.0945294	0.744828	1	0.392852	0.0911086	0.269546	0.386881	0.096025	0.262914
S-allylcysteine	-0.0809115	0.829821	0.952417	0.150924	0.779258	1	0.555616	0.0259026	0.121233	0.505808	0.0419073	0.162783
S-carboxyethylcysteine	-0.130663	0.199241	0.501043	0.00126417	0.993027	1	0.216712	0.0618115	0.205798	0.199241	0.0853288	0.246113
sebacate (C10-DC)	-0.118966	0.430468	0.730775	0.124638	0.563152	1	0.188154	0.0977815	0.2827	0.220842	0.0528879	0.187571
serine	0.515989	2.0227e-07	9.62469e-06	-0.0116174	0.927464	1	0.291692	0.00273256	0.0276157	0.387301	0.000102805	0.00266825
sertraline	0.0142216	0.417525	0.720971	-0.0269653	0.28337	1	0.313897	0.0440562	0.16715	0.402475	0.010557	0.065522
sitagliptin	0.00052331	0.864715	0.974832	0	1	1	0.258796	0.0184889	0.0993075	0.22756	0.0374211	0.149947
solifenacin	-5.55112e-17	1	1	0	1	1	0.19932	0.0717125	0.230692	0.274792	0.0140409	0.0805139
spermidine	-0.0210422	0.74937	0.914296	-0.0184163	0.844964	1	0.317331	0.0659961	0.216573	0.449575	0.0101063	0.0641188
spermine	-0.118746	0.201125	0.501494	-0.173641	0.191324	1	0.582271	0.000153799	0.00319343	0.567375	0.00021767	0.00429509
sphingadienine	-0.314413	0.0321112	0.172976	-0.242133	0.242654	1	0.339542	0.000719828	0.010539	0.329459	0.00100384	0.0124607
sphinganine	0.191474	0.0247945	0.143733	-0.0191247	0.873031	1	0.241986	0.0309969	0.133077	0.306998	0.00676268	0.050132
sphinganine-1-phosphate	-0.0125775	0.817881	0.946323	0.062011	0.428317	1	-0.0817202	0.42575	0.674696	-0.0559283	0.585198	0.833287
sphingomyelin (d17:1/14:0, d16:1/15:0)*	0.003603	0.933381	1	-0.0435326	0.480892	1	0.741248	0.000407666	0.00727429	0.818194	0.000111281	0.00277932
sphingomyelin (d17:1/16:0, d18:1/15:0, d16:1/17:0)*	0.0265307	0.225545	0.534058	-0.00644477	0.836033	1	0.506065	0.0140511	0.082289	0.551165	0.00772662	0.0532253
sphingomyelin (d17:2/16:0, d18:2/15:0)*	0.0585556	0.056988	0.244663	-0.0196947	0.650158	1	0.217173	0.0144644	0.0838496	0.26475	0.00317934	0.0281761
sphingomyelin (d18:0/18:0, d19:0/17:0)*	0.00917696	0.847409	0.960061	0.0151483	0.824251	1	0.35273	0.0110882	0.0700665	0.437118	0.00188115	0.0200385
sphingomyelin (d18:0/20:0, d16:0/22:0)*	-0.027539	0.587694	0.82841	0.0222689	0.759008	1	0.321008	0.0470792	0.173434	0.453711	0.00566933	0.0443451
sphingomyelin (d18:1/14:0, d16:1/16:0)*	-0.0166034	0.485098	0.768353	0.000868038	0.979602	1	0.26707	0.0551381	0.191975	0.331272	0.0182057	0.0958105
sphingomyelin (d18:1/17:0, d17:1/18:0, d19:1/16:0)	0.0171104	0.463948	0.748346	-0.0155782	0.640655	1	0.203441	0.150653	0.371197	0.319315	0.0257042	0.116024
sphingomyelin (d18:1/19:0, d19:1/18:0)*	0.0444091	0.165966	0.462277	-0.0441692	0.333539	1	0.0193455	0.834522	0.989371	0.0760702	0.41251	0.679779
sphingomyelin (d18:1/20:0, d16:1/22:0)*	-0.00852773	0.702278	0.887169	0.0227087	0.477244	1	0.281441	0.0219282	0.112764	0.33402	0.00696797	0.0502458
sphingomyelin (d18:1/20:1, d18:2/20:0)*	0.0730876	0.00189201	0.0207758	-0.00238462	0.941354	1	-0.165639	0.58779	0.821611	-0.324826	0.289327	0.541659
sphingomyelin (d18:1/20:2, d18:2/20:1, d16:1/22:2)*	0.139679	0.000181108	0.00318193	0.00743554	0.88301	1	-0.271738	0.130872	0.339672	-0.389136	0.0320252	0.133067
sphingomyelin (d18:1/21:0, d17:1/22:0, d16:1/23:0)*	-0.0259881	0.390327	0.704193	-0.011092	0.797165	1	3.1442	0.0435436	0.165756	2.18697	0.157009	0.364137
sphingomyelin (d18:1/24:1, d18:2/24:0)*	0.0297446	0.164148	0.460344	0.00395273	0.896388	1	0.743306	0.0234911	0.115124	0.633189	0.0523813	0.186395
sphingomyelin (d18:2/14:0, d18:1/14:1)*	0.019606	0.638858	0.859336	-0.0254941	0.669568	1	1.2604	0.0153174	0.0870275	1.20102	0.020602	0.103475
sphingomyelin (d18:2/16:0, d18:1/16:1)*	0.0311837	0.0865941	0.316957	-0.0163933	0.524748	1	0.340912	0.230427	0.467362	0.181139	0.52235	0.781083
sphingomyelin (d18:2/18:1)*	0.0503788	0.0763673	0.291815	-0.0340094	0.398487	1	0.375466	0.0011288	0.0144842	0.376643	0.00109192	0.0132657
sphingomyelin (d18:2/21:0, d16:2/23:0)*	0.108621	0.00155204	0.0173768	-0.0240818	0.610411	1	0.911226	0.001445	0.0177591	0.892971	0.0017704	0.0190736
sphingomyelin (d18:2/23:0, d18:1/23:1, d17:1/24:1)*	0.046468	0.106102	0.361698	-0.0177341	0.66339	1	1.16481	0.161523	0.388336	1.70018	0.0427055	0.164614
sphingomyelin (d18:2/23:1)*	0.143798	5.29388e-06	0.000147454	0.0279239	0.503246	1	-0.683543	0.32109	0.563981	-0.798528	0.247046	0.484115
sphingomyelin (d18:2/24:1, d18:1/24:2)*	0.0794983	9.52014e-05	0.00178229	0.0227736	0.408072	1	-0.598877	0.212925	0.446986	-0.615586	0.200585	0.424199
sphingosine 1-phosphate	-0.0925027	0.0144825	0.101466	0.0248951	0.638052	1	0.00499333	0.98639	1	0.245356	0.403189	0.671334
stachydrine	-0.460466	0.150784	0.441526	0.496763	0.276833	1	0.708995	0.269243	0.507386	0.419647	0.511884	0.774267
stearate (18:0)	-0.0708677	0.290096	0.59676	0.0392493	0.68095	1	-0.405748	0.333949	0.573504	-0.362831	0.387253	0.652276
stearidonate (18:4n3)	-0.130557	0.217967	0.51858	-0.0711734	0.636983	1	0.188574	0.217033	0.449821	0.114506	0.451843	0.722696
stearoyl sphingomyelin (d18:1/18:0)	0.00600647	0.793547	0.935223	0.00482952	0.883007	1	-0.731123	0.562331	0.798734	0.0704887	0.955397	1
stearoylcarnitine (C18)	-0.0419165	0.463227	0.748346	-0.0236606	0.771802	1	-1.91819	0.0882669	0.267978	-1.9906	0.0771487	0.234943
suberate (C8-DC)	0.0379473	0.789777	0.935223	0.152932	0.453353	1	4.22861	3.16276e-05	0.00103196	3.9967	7.52584e-05	0.00209622
succinate	0.187687	0.00281295	0.0292036	-0.0526762	0.544521	1	3.96461	1.65494e-05	0.000629979	3.82934	2.93779e-05	0.000986753
succinimide	-0.249639	0.0628737	0.26205	0.0397096	0.83397	1	3.86992	4.02116e-05	0.00115676	3.61282	0.000111952	0.00277932
succinoyltaurine	0.0982246	0.259895	0.567355	0.0553075	0.656042	1	3.14283	9.904e-05	0.00221772	3.03342	0.000162388	0.00356629
succinylcarnitine (C4-DC)	-0.112015	0.000670852	0.00870583	-0.0379473	0.400714	1	0.285042	0.181708	0.411727	0.466542	0.0306417	0.129603
sucrose	-0.207919	0.368997	0.681867	-0.135506	0.681533	1	8.32667e-17	1	1	-2.08167e-17	1	1
sulfate of piperine metabolite C16H19NO3 (2)*	-0.0570128	0.772235	0.924968	0.174903	0.535148	1	-0.249729	0.874586	1	1.00462	0.52606	0.781083
sulfate of piperine metabolite C16H19NO3 (3)*	-0.0351651	0.842976	0.957748	0.10011	0.693486	1	0.402887	0.212235	0.446986	0.505347	0.118894	0.299069
sulfate of piperine metabolite C18H21NO3 (1)*	-0.113731	0.534787	0.796115	0.143371	0.584173	1	-0.0424821	0.81878	0.983081	-0.04676	0.800906	0.975522
sulfate of piperine metabolite C18H21NO3 (3)*	-0.0447192	0.776931	0.927121	0.0646943	0.77443	1	2.59379	0.00090514	0.0121608	2.77081	0.00042309	0.00671068
sulfate*	0.191557	4.43304e-05	0.000916328	0.0100566	0.872905	1	1.29993	0.12642	0.332654	1.66435	0.051664	0.186121
tadalafil	-1.04083e-16	1	1	0	1	1	0.443951	0.573018	0.804904	0.805785	0.30766	0.562156
tartarate	1.52687	1.5182e-05	0.000368889	0.272524	0.561808	1	1.64648	0.0895433	0.26911	1.67696	0.0838915	0.246113
tartronate (hydroxymalonate)	0.0435661	0.513495	0.784208	-0.0588943	0.536763	1	1.19184	0.00108905	0.0141329	1.3668	0.000214337	0.00429509
taurine	0.0168199	0.661909	0.86734	0.0210979	0.701294	1	1.8528	0.257532	0.49512	2.06913	0.206616	0.43284
tauro-beta-muricholate	0.122811	0.430129	0.730775	-0.0542072	0.807217	1	0.924614	0.243067	0.477338	1.04204	0.188923	0.409473
taurochenodeoxycholate	0.570649	0.00167477	0.0185688	0.206232	0.410558	1	0.128543	0.856862	0.996473	0.324266	0.649323	0.884604
taurochenodeoxycholic acid 3-sulfate	0.3493	0.0352754	0.182283	-0.0125338	0.957154	1	0	1	1	0	1	1
taurocholate	0.417521	0.0388817	0.197346	0.387042	0.176572	1	0.00604255	0.9918	1	0.26077	0.657608	0.884769
taurocholenate sulfate*	0.318929	3.90879e-05	0.000842233	0.143963	0.168612	1	1.34859	0.0533057	0.187308	1.34546	0.0538465	0.189792
taurodeoxycholate	0.148393	0.660522	0.86734	-0.0679343	0.888126	1	0.935521	0.0150497	0.0863654	0.902507	0.0188257	0.0973403
taurodeoxycholic acid 3-sulfate	0.286332	0.08317	0.308991	0.16891	0.470616	1	-0.271384	0.239284	0.473335	-0.169853	0.459973	0.732622
taurolithocholate 3-sulfate	0.42307	0.00544618	0.0479956	0.227348	0.284075	1	-0.845723	0.0599287	0.200113	-0.983863	0.0293735	0.125635
tenofovir	0	1	1	0	1	1	0.237652	0.407942	0.653537	0.232153	0.418821	0.689183
tetradecadienoate (14:2)*	0.0415791	0.770737	0.924968	0.0447141	0.826533	1	-2.51109	0.0728397	0.233172	-3.05866	0.0298283	0.126631
tetradecanedioate (C14-DC)	-0.0174842	0.822644	0.949386	0.0155294	0.889278	1	1.31715	0.0704267	0.227839	1.25314	0.084844	0.246113
tetrahydrocortisol glucuronide	0.0246866	0.604112	0.838338	-0.0768444	0.260925	1	-0.704863	0.15861	0.383475	-0.825579	0.0996383	0.267106
tetrahydrocortisol sulfate (1)	-0.269839	0.00444964	0.0403126	-0.131699	0.318438	1	0.0714951	0.64062	0.866811	0.00247733	0.987083	1
tetrahydrocortisone glucuronide (5)	-0.0650417	0.275624	0.58506	-0.0595427	0.484114	1	0.588594	0.184794	0.417035	0.779586	0.0805122	0.243241
theanine	-0.361031	0.210639	0.512899	0.186534	0.649404	1	-0.140089	0.425678	0.674696	-0.219887	0.212769	0.441786
theobromine	-0.236683	0.115775	0.381024	-0.17267	0.419155	1	3.98953	0.00737755	0.0533238	4.01224	0.00706541	0.0502458
theophylline	-0.118058	0.253534	0.563298	0.00265878	0.985583	1	0.286801	0.0589984	0.198165	0.284495	0.0610103	0.207536
threonate	0.0184549	0.840022	0.95739	-0.172537	0.189815	1	0.564603	0.0277554	0.127296	0.487639	0.0561916	0.195643
threonine	-0.114098	0.00246513	0.02631	-0.0342997	0.510378	1	0	1	1	0	1	1
thymol sulfate	0.0143545	0.961875	1	-0.00836176	0.984467	1	-0.0743529	0.806909	0.976257	-0.0638295	0.833796	0.993941
thyroxine	-0.0268406	0.388925	0.702772	-0.0245338	0.581247	1	-0.473776	0.199872	0.43477	-0.60813	0.101242	0.270136
tiglylcarnitine (C5:1-DC)	-0.0269882	0.605595	0.838338	0.0499751	0.504063	1	2.77556e-16	1	1	1.11022e-16	1	1
tramadol	0	1	1	0	1	1	0.417668	0.0118258	0.0733969	0.374851	0.0232287	0.107834
trans-4-hydroxyproline	-0.0514863	0.415418	0.720971	-0.0620096	0.492509	1	2.29896	7.13707e-08	6.79211e-06	2.30919	6.40824e-08	5.22729e-06
trans-urocanate	-0.0992484	0.195319	0.497889	0.0351061	0.747286	1	1.38939	0.046186	0.172046	1.13236	0.102453	0.272095
trazadone	-1.66533e-16	1	1	0	1	1	0.432966	0.620515	0.845618	2.04794	0.0216183	0.106523
tricosanoyl sphingomyelin (d18:1/23:0)*	-0.06805	0.0459114	0.216656	-0.0252327	0.599601	1	0.551872	8.84784e-05	0.00202085	0.515284	0.00022763	0.00429509
tridecenedioate (C13:1-DC)*	-0.0996084	0.209288	0.51076	-0.109835	0.331867	1	0.297194	0.540296	0.781093	-0.183298	0.705416	0.91537
trigonelline (N'-methylnicotinate)	-0.291002	0.0440804	0.211512	-0.03397	0.867455	1	4.48315	2.27894e-07	1.53091e-05	4.66616	8.96026e-08	6.82174e-06
trimethylamine N-oxide	1.44219	2.78731e-11	3.18311e-09	-0.172778	0.505544	1	0.518778	0.000211109	0.00415667	0.427964	0.00189506	0.0200385
tryptophan	-0.0622816	0.0262283	0.150516	-0.0256929	0.514147	1	-0.386309	0.7114	0.926361	-0.485303	0.642185	0.880403
tryptophan betaine	-0.589166	1.47039e-07	7.63264e-06	-0.108674	0.450511	1	-0.595271	0.357127	0.599308	-0.557134	0.388576	0.652579
tyramine O-sulfate	-0.064409	0.690348	0.883888	-0.247427	0.286398	1	2.10093	9.06075e-06	0.000381268	2.18326	4.48595e-06	0.000194199
tyrosine	-0.0707846	0.0120586	0.0888447	0.0200294	0.611178	1	-0.435873	0.278907	0.5172	-0.706538	0.0813995	0.243985
umbelliferone sulfate	-0.0223901	0.917588	1	0.0766041	0.804536	1	-0.0290823	0.788135	0.975106	-0.119946	0.269809	0.51614
undecanedioate (C11-DC)	0.00466962	0.972117	1	-0.0334671	0.860973	1	0.539791	0.0127378	0.0773756	0.476645	0.0270446	0.12054
undecenoylcarnitine (C11:1)	0.0859618	0.345707	0.660197	0.00363787	0.977665	1	-0.137079	0.564925	0.799436	-0.10166	0.669326	0.890875
urate	-0.101545	2.42081e-05	0.000531647	-0.0106814	0.739286	1	-1.85595	0.123007	0.32851	-1.67191	0.164014	0.373115
uridine	-0.0528648	0.285883	0.594678	-0.0882842	0.213432	1	1.66007	0.127748	0.33384	2.05194	0.0609384	0.207536
Urolithin B glucuronide	0.130512	0.59798	0.835671	-0.053529	0.879686	1	0.697953	0.0269782	0.124593	0.533445	0.0884666	0.247695
ursodeoxycholate	0.127854	0.568619	0.815603	-0.264014	0.411074	1	0	1	1	0	1	1
valine	-0.147145	0.0246011	0.143339	0.017363	0.85005	1	0	1	1	0	1	1
valproate	0	1	1	0	1	1	0.167644	0.684758	0.904666	-0.167644	0.684758	0.904411
valproic acid glucuronide	0	1	1	0	1	1	1.1136	0.145425	0.363714	1.17962	0.12339	0.306997
valylglycine	-0.0289914	0.853801	0.964431	-0.0950173	0.672993	1	0.572442	0.235515	0.471321	0.549175	0.254895	0.494211
valylleucine	-0.0612589	0.538764	0.797984	-0.0379919	0.789574	1	-0.304689	0.41102	0.657402	-0.396447	0.285621	0.539139
vanillactate	-0.0642091	0.403438	0.715826	0.0275494	0.801614	1	0.426813	0.540336	0.781093	0.668231	0.338737	0.599749
vanillic acid glycine	0.034293	0.812218	0.943134	-0.207126	0.317479	1	0.375177	0.68669	0.905542	0.325217	0.726569	0.931169
vanillic alcohol sulfate	-0.0558212	0.772175	0.924968	-0.00586088	0.983037	1	0.245802	0.36647	0.609183	0.140342	0.605353	0.852663
vanillylmandelate (VMA)	-0.114587	0.0448967	0.214339	-0.00912743	0.909683	1	-5.55112e-17	1	1	-3.33067e-16	1	1
venlafaxine	-2.77556e-16	1	1	0	1	1	0.0427641	0.774361	0.965527	-0.0427641	0.774361	0.965891
vildagliptin	0	1	1	0	1	1	0	1	1	0	1	1
warfarin	-0.0132451	0.243134	0.548949	0	1	1	0.00662255	0.903193	1	-0.00662255	0.903193	1
xanthine	-0.0912883	0.134912	0.414206	-0.0596716	0.491504	1	-0.561243	0.0579887	0.197043	-0.592859	0.0455586	0.170026
xanthosine	0.0671018	0.262579	0.567926	-0.0769736	0.368064	1	0.101853	0.723254	0.933102	0.245929	0.39363	0.659129
xanthurenate	-0.352275	0.00154555	0.0173768	0.116427	0.447915	1	1.13672	0.0305605	0.132197	0.668021	0.198483	0.422099
ximenoylcarnitine (C26:1)*	0.00489196	0.923595	1	-0.0356877	0.625001	1	0.248231	0.314814	0.556528	0.288811	0.242843	0.479805
xylose	0.122921	0.527772	0.790966	-0.0552498	0.84249	1	1.02312	0.277298	0.515756	1.20129	0.20286	0.428219
