# Supplementary material for: Combined metabolic activators improve cognitive functions in Alzheimer’s disease patients: a randomised, double-blinded, placebo-controlled phase-II trial
Source: Transl Neurodegener. 2023 Jan 26;12:4. doi: 10.1186/s40035-023-00336-2 (PMC9879258; doi:10.1186/s40035-023-00336-2)
Supplement: Supplementary file 7 — Additional file 7: Dataset S4. The association between the plasma level of the four supplements serine, carnitine, cysteine and nicotinamide riboside with the plasma levels of other metabolites. [file 40035_2023_336_MOESM7_ESM.xlsx]

## Sheet: Title
Dataset S4. The association between the plasma level of the four supplements serine, carnitine, cysteine and nicotinamide riboside with the plasma levels of other metabolites.

## Sheet: METABOLITE
	serine (METABOLITE)			nicotinamide (METABOLITE)			carnitine (METABOLITE)			cysteine (METABOLITE)
	correlation	pvalue	padj	correlation	pvalue	padj	correlation	pvalue	padj	correlation	pvalue	padj
1-methylnicotinamide	0.679146	1.01267e-19	1.15546e-16	0.568779	5.05498e-13	2.88386e-10	0.569185	4.82578e-13	1.37655e-10	0.135631	0.115396	0.289449
N1-Methyl-2-pyridone-5-carboxamide	0.610776	2.892e-15	1.64989e-12	0.504021	3.96527e-10	9.04875e-08	0.617188	1.2277e-15	4.66934e-13	0.14657	0.0886208	0.247834
nicotinate ribonucleoside	0.595616	2.03409e-14	7.73633e-12	0.669985	4.69019e-19	5.35151e-16	0.532374	2.54853e-11	5.81574e-09	0.160307	0.0622786	0.194684
tartarate	0.518129	1.0444e-10	2.97916e-08	0.284513	0.000787957	0.0321093	0.342925	4.37212e-05	0.00198116	0.187337	0.0289686	0.135464
sucralose	0.513508	1.62771e-10	3.71444e-08	0.509501	2.37869e-10	6.78522e-08	0.429603	1.79763e-07	1.46507e-05	0.177859	0.0383048	0.156167
acetylcarnitine (C2)	0.510075	2.25364e-10	4.28568e-08	0.411453	6.48282e-07	6.07035e-05	0.620862	7.44828e-16	4.24924e-13	0.177843	0.0383231	0.156167
carnitine	0.495753	8.42804e-10	1.37377e-07	0.436676	1.0681e-07	1.25113e-05				0.17383	0.0429787	0.163462
trimethylamine N-oxide	0.482986	2.59739e-09	3.32974e-07	0.48094	3.09778e-09	5.04938e-07	0.487361	1.77537e-09	2.25078e-07	0.134949	0.117254	0.290507
glycine	0.482857	2.62644e-09	3.32974e-07	0.204855	0.0167398	0.145802	0.272738	0.00131624	0.0258936	-0.0704858	0.414828	0.601422
nicotinurate (nicotinoylglycine)	0.47737	4.20036e-09	4.79262e-07	0.488143	1.65774e-09	3.15247e-07	0.349938	2.96561e-05	0.00153807	0.0701316	0.417183	0.603303
carboxyethyl-GABA	-0.472449	6.35572e-09	6.59262e-07	-0.408782	7.78099e-07	6.3415e-05	-0.285815	0.000743453	0.0192791	0.192391	0.024836	0.122146
hypotaurine	0.44409	6.1103e-08	5.80988e-06	0.533347	2.30889e-11	8.78149e-09	0.422564	2.98272e-07	2.12705e-05	0.0678858	0.432292	0.613002
N-acetyl-1-methylhistidine*	-0.414889	5.11459e-07	4.48904e-05	-0.267631	0.00163302	0.050285	-0.19098	0.0259356	0.143791	0.0531223	0.539068	0.699746
nicotinamide	0.410509	6.91626e-07	5.63676e-05				0.436676	1.0681e-07	9.37461e-06	0.113676	0.187599	0.378914
N-stearoylserine*	0.406621	9.00847e-07	6.85245e-05	0.269781	0.00149207	0.0484911	0.474001	5.58128e-09	6.36824e-07	0.0765758	0.375575	0.567591
N1-methyladenosine	-0.391278	2.47592e-06	0.000176564	-0.245192	0.00401398	0.0922287	-0.123327	0.152597	0.40304	0.0253877	0.769229	0.8513
malonylcarnitine	-0.387596	3.13231e-06	0.000210234	-0.237908	0.00528686	0.100538	-0.186941	0.0293155	0.156304	0.0805678	0.35112	0.552742
deoxycarnitine	0.385705	3.53046e-06	0.000223792	0.436323	1.09652e-07	1.25113e-05	0.645589	2.15676e-17	2.46086e-14	0.0890346	0.302645	0.508568
1-ribosyl-imidazoleacetate*	-0.383048	4.17186e-06	0.000250531	-0.188501	0.0279687	0.198213	-0.191902	0.0252125	0.142413	0.199187	0.0200823	0.111139
3-amino-2-piperidone	-0.380868	4.77904e-06	0.000272644	-0.353145	2.47552e-05	0.00134503	-0.118532	0.169316	0.426468	-0.0490507	0.570655	0.723422
N-acetyltheanine	0.37995	5.05901e-06	0.000274873	0.220703	0.00982335	0.131401	0.283524	0.000823353	0.0204227	0.0861463	0.318662	0.524665
N6-succinyladenosine	-0.371159	8.6501e-06	0.000448626	-0.227597	0.00770381	0.125572	-0.0960572	0.265947	0.532361	0.0696319	0.420518	0.605822
gamma-glutamylglycine	0.366784	1.12319e-05	0.000557201	0.11535	0.181139	0.540067	0.269642	0.00150082	0.0285406	-0.09246	0.284348	0.492193
(S)-3-hydroxybutyrylcarnitine	0.360492	1.62459e-05	0.000772356	0.228651	0.00741818	0.124473	0.344266	4.06221e-05	0.00193124	0.219053	0.0104015	0.0926268
N-oleoylserine	0.357362	1.94633e-05	0.000888304	0.262844	0.00199141	0.0517017	0.375071	6.82627e-06	0.000409935	0.108991	0.206563	0.399471
urate	-0.355406	2.17693e-05	0.000955338	-0.170868	0.046712	0.279049	-0.0152975	0.859696	0.946827	0.196401	0.0219268	0.115464
taurocholenate sulfate*	0.347406	3.41545e-05	0.00144334	0.0798699	0.355322	0.723968	0.220861	0.0097698	0.102732	0.127406	0.139378	0.319851
S-methylcysteine	0.320126	0.000145103	0.00591295	0.240349	0.00482491	0.100095	0.326753	0.000103383	0.00421287	0.161565	0.0602273	0.193032
succinylcarnitine (C4-DC)	-0.318056	0.000161059	0.00633685	-0.145024	0.0920719	0.411106	0.00937219	0.913765	0.971326	0.241795	0.0045687	0.0613281
(R)-3-hydroxybutyrylcarnitine	0.314262	0.000194607	0.00740155	0.208061	0.0150717	0.132283	0.31091	0.000229533	0.00770287	0.0894293	0.300498	0.507896
N-acetylglycine	0.312025	0.000217315	0.00799859	0.139753	0.104651	0.42798	0.184231	0.0317883	0.164866	-0.151704	0.0778936	0.231449
1-methyl-4-imidazoleacetate	-0.30839	0.000259536	0.00925409	-0.328084	9.64867e-05	0.00478658	-0.0942872	0.274897	0.543437	0.164914	0.0550331	0.185229
S-adenosylhomocysteine (SAH)	-0.305893	0.000292813	0.0101242	-0.0710787	0.410905	0.764598	-0.0636258	0.461795	0.698102	0.0678997	0.432197	0.613002
N-acetyl-beta-alanine	-0.302742	0.000340452	0.0114252	-0.134047	0.119745	0.466276	-0.0820073	0.342553	0.602239	0.258292	0.00239686	0.0455802
isobutyrylcarnitine (C4)	0.299101	0.000404352	0.0125892	0.285619	0.000750003	0.0316946	0.516148	1.26428e-10	2.40423e-08	0.178162	0.0379712	0.156167
erythritol	-0.298892	0.000408355	0.0125892	-0.201687	0.018543	0.157892	-0.0448477	0.604149	0.780673	0.155797	0.0701109	0.213324
N,N,N-trimethyl-5-aminovalerate	-0.299617	0.000394679	0.0125892	-0.446423	5.11137e-08	7.29009e-06	-0.167209	0.0516917	0.222567	0.0499142	0.563884	0.719677
1-methylhistidine	-0.298329	0.000419271	0.0125892	-0.146704	0.0883274	0.40152	0.0418182	0.628819	0.798978	-0.0255833	0.767502	0.8513
caprylate (8:0)	0.294708	0.000496182	0.0145165	-0.100742	0.243222	0.607704	0.212202	0.0131328	0.102732	0.06353	0.46247	0.641366
methyl indole-3-acetate	-0.291862	0.000565541	0.0157386	-0.0932256	0.280362	0.651514	0.100974	0.242135	0.506001	0.113593	0.187925	0.378914
iminodiacetate (IDA)	0.292189	0.000557141	0.0157386	0.366431	1.14693e-05	0.000654322	0.350788	2.82745e-05	0.00153625	0.0670509	0.437987	0.618494
ethyl alpha-glucopyranoside	-0.289348	0.000634099	0.0172264	-0.139176	0.106104	0.428256	-0.131423	0.12723	0.361119	0.000622675	0.99426	0.997227
hexanoylglycine	0.2882	0.000667891	0.0177224	0.166522	0.052674	0.29901	0.268748	0.00155833	0.0288493	-0.150182	0.0809573	0.23671
N-acetylneuraminate	-0.287623	0.00068551	0.0177765	-0.0898266	0.298348	0.670107	0.0285555	0.741396	0.874647	0.133274	0.121914	0.29471
taurolithocholate 3-sulfate	0.285835	0.00074279	0.0188339	0.0424386	0.623732	0.880685	0.102565	0.234755	0.504436	0.262172	0.00204702	0.0424664
1H-indole-7-acetic acid	0.283423	0.000827052	0.0205145	0.0180837	0.834479	0.95084	0.313471	0.000202372	0.00721583	0.145734	0.0904758	0.251086
thioproline	0.282766	0.000851471	0.0206708	0.17093	0.0466312	0.279049	0.146761	0.088202	0.30106	0.494474	9.45345e-10	5.3932e-07
taurochenodeoxycholate	0.281242	0.000910721	0.0216486	0.0195821	0.820985	0.945403	0.179178	0.0368709	0.182269	0.14291	0.0969656	0.260648
S-1-pyrroline-5-carboxylate	0.279775	0.000971252	0.0226163	0.067881	0.432324	0.783674	0.235111	0.00586443	0.0751834	0.133598	0.121	0.293746
3-formylindole	-0.278974	0.00100587	0.022796	-0.130889	0.128797	0.479506	-0.0923408	0.284973	0.547637	0.219911	0.0100971	0.0926268
methionine sulfoxide	0.278678	0.00101893	0.022796	0.00770242	0.929084	0.980162	0.0898552	0.298193	0.562377	0.0882236	0.307088	0.511514
indoleacetylglutamine	-0.277085	0.00109193	0.0239594	-0.0963423	0.264524	0.635414	0.0217141	0.801876	0.910581	0.168474	0.0499216	0.17289
butyrylcarnitine (C4)	0.276593	0.00111545	0.0240138	0.236046	0.00566539	0.104138	0.501063	5.20509e-10	8.48429e-08	0.0584492	0.499095	0.676263
creatinine	-0.276159	0.00113658	0.0240154	-0.0292186	0.735611	0.928277	0.0517033	0.549978	0.746028	0.117363	0.173591	0.361436
3-hydroxybutyroylglycine**	0.275004	0.00119454	0.0247813	0.12525	0.146253	0.490808	0.162175	0.0592513	0.239195	-0.0161562	0.851907	0.898361
sphingomyelin (d18:2/18:1)*	0.274398	0.00122603	0.0249804	0.0567555	0.511633	0.837609	0.276612	0.00111453	0.023681	-0.143421	0.0957628	0.258923
4-vinylphenol sulfate	-0.271779	0.00137106	0.0274453	-0.0769741	0.37309	0.742806	-0.0473476	0.584122	0.765194	0.207064	0.0155743	0.0955392
pseudouridine	-0.270711	0.0014346	0.0276584	-0.161188	0.0608362	0.332125	0.0959427	0.26652	0.532573	0.102817	0.233599	0.432689
imidazole lactate	-0.269609	0.00150291	0.0276584	-0.14096	0.101657	0.42679	-0.000169363	0.998439	0.999314	0.0796601	0.356591	0.555076
N-alpha-acetylornithine	-0.270866	0.00142517	0.0276584	-0.298604	0.000413889	0.0188899	-0.27957	0.00098	0.0234077	-0.0375701	0.664108	0.786861
isoleucylglycine	0.269695	0.00149749	0.0276584	0.0441563	0.609742	0.880685	0.22593	0.00817524	0.0971661	0.0178542	0.83655	0.892827
creatine	0.270043	0.00147567	0.0276584	0.0306021	0.723588	0.925576	0.248546	0.00352637	0.0522544	0.00570346	0.947458	0.969551
phosphate	0.268397	0.00158147	0.0281947	-0.0203068	0.814477	0.944191	0.222979	0.00907294	0.102732	0.20267	0.0179663	0.105668
arabitol/xylitol	-0.26865	0.00156478	0.0281947	-0.210594	0.0138581	0.131401	0.00513097	0.952725	0.980848	0.169541	0.0484687	0.172846
N,N-dimethyl-pro-pro	-0.266236	0.00173089	0.0303837	0.0405349	0.639396	0.885377	0.0618555	0.474374	0.702428	0.103943	0.228492	0.42596
methionine	0.264489	0.00186085	0.0321702	-0.0403059	0.641291	0.886155	0.137716	0.109858	0.336055	0.0966917	0.262787	0.464869
N-linoleoylglycine	0.263919	0.00190522	0.0324456	0.103707	0.229558	0.596251	0.103898	0.228697	0.496753	-0.133379	0.121617	0.294617
hexanoylcarnitine (C6)	0.262834	0.0019922	0.0334279	0.221261	0.00963445	0.131401	0.459757	1.79518e-08	1.86209e-06	0.0800417	0.354285	0.555076
sphingomyelin (d18:1/20:1, d18:2/20:0)*	0.261179	0.0021319	0.0347499	0.113275	0.18917	0.551391	0.196158	0.0220945	0.132683	-0.20798	0.0151121	0.0937116
isovalerylglycine	0.261205	0.00212962	0.0347499	0.106474	0.217302	0.585636	0.278489	0.00102734	0.023444	-0.000585216	0.994605	0.997227
sphingomyelin (d18:2/21:0, d16:2/23:0)*	0.260315	0.00220824	0.035008	0.0843592	0.328841	0.703535	0.245731	0.00393173	0.0560763	-0.201959	0.0183818	0.107271
sarcosine	0.260305	0.00220909	0.035008	0.295132	0.000486534	0.0213514	0.268149	0.00159801	0.0289417	-0.0644603	0.455929	0.637405
hydantoin-5-propionate	-0.259913	0.00224465	0.0350842	-0.398436	1.55457e-06	0.00011086	-0.220808	0.00978756	0.102732	0.00484717	0.955337	0.974991
N-acetyltaurine	-0.259184	0.00231194	0.0356476	-0.185881	0.0302622	0.211836	-0.0839203	0.331373	0.594491	0.175691	0.0407641	0.160385
cystathionine	0.256423	0.00258397	0.0393108	-0.00720656	0.933639	0.980162	0.218499	0.0106021	0.102732	0.156793	0.068315	0.208558
oxindolylalanine	0.254872	0.00274924	0.0407387	0.0551716	0.523504	0.84153	0.236914	0.00548598	0.0719483	-0.0891968	0.301761	0.507896
N-palmitoyltaurine	-0.254877	0.00274865	0.0407387	-0.0511925	0.553931	0.849953	-0.0146985	0.865136	0.948243	0.0275917	0.749831	0.839605
sphingomyelin (d18:1/20:2, d18:2/20:1, d16:1/22:2)*	0.253879	0.00285988	0.0418349	0.046174	0.593486	0.871883	0.30434	0.000315464	0.00999845	-0.0334455	0.699092	0.809794
erythronate*	-0.251317	0.00316434	0.0457026	-0.158416	0.0654708	0.341706	0.00106627	0.99017	0.997411	0.187914	0.0284692	0.134004
kynurenate	-0.248951	0.00347118	0.0495077	-0.265444	0.00178877	0.050285	-0.0234603	0.786311	0.899881	0.103843	0.228943	0.42596
phenylacetylcarnitine	0.248289	0.00356173	0.0495602	0.26982	0.00148958	0.0484911	0.323732	0.000120777	0.00475194	0.266166	0.00173593	0.0400362
S-methylcysteine sulfoxide	0.248536	0.00352768	0.0495602	0.0687922	0.426156	0.777991	0.189712	0.0269587	0.145782	0.118217	0.17046	0.355567
3-(4-hydroxyphenyl)propionate	0.24608	0.00387929	0.0533286	0.0806982	0.350339	0.718951	0.0743262	0.389803	0.638474	-0.00528419	0.951315	0.971755
2-methylcitrate/homocitrate	-0.244956	0.00405039	0.0550177	-0.119393	0.166218	0.523907	-0.0548435	0.525981	0.732405	0.0139682	0.871778	0.913406
N2,N2-dimethylguanosine	-0.244643	0.00409927	0.0550267	-0.0973071	0.259747	0.626578	0.037162	0.667539	0.827894	0.0774702	0.370007	0.567444
palmitoyl dihydrosphingomyelin (d18:0/16:0)*	0.243245	0.00432396	0.0573679	0.092794	0.282605	0.652795	0.273878	0.00125366	0.025332	-0.194941	0.0229501	0.116902
8-methoxykynurenate	-0.242763	0.00440394	0.0577574	-0.135233	0.116477	0.455136	-0.0877239	0.309847	0.573921	-0.0394382	0.648493	0.773177
O-sulfo-L-tyrosine	-0.240364	0.00482231	0.0625256	-0.139323	0.105732	0.428256	0.114701	0.183623	0.443885	0.0794644	0.357778	0.556164
branched-chain, straight-chain, or cyclopropyl 10:1 fatty acid (1)*	0.239534	0.00497511	0.063782	-0.210689	0.0138141	0.131401	0.00978248	0.910005	0.968578	0.0500478	0.56284	0.719149
5,6-dihydrouridine	-0.238622	0.0051478	0.0645556	-0.218738	0.0105151	0.131401	0.0645414	0.455361	0.695066	0.155358	0.0709139	0.214623
N-acetylasparagine	0.238618	0.0051486	0.0645556	-0.0596432	0.490353	0.823995	0.0847488	0.326604	0.586859	0.0364082	0.673894	0.794332
mirtazapine	0.236827	0.00550385	0.0682597	0.241852	0.00455879	0.10003	0.200392	0.0193272	0.122513	0.175264	0.0412632	0.160896
gamma-carboxyglutamate	-0.235302	0.00582331	0.0714452	-0.187384	0.0289275	0.203742	-0.00841326	0.922559	0.971754	0.115851	0.179239	0.367167
homovanillate (HVA)	0.234949	0.00589953	0.0716103	-0.101285	0.240676	0.606207	0.147134	0.0873868	0.30106	0.150372	0.080571	0.23671
glutamine	0.233584	0.00620283	0.0744992	-0.0212514	0.806013	0.943242	0.087112	0.313247	0.575733	0.0665118	0.441687	0.620785
propionylcarnitine (C3)	0.232931	0.00635294	0.0755073	0.26302	0.00197702	0.0517017	0.445784	5.36833e-08	5.10438e-06	0.34273	4.41903e-05	0.00560234
ornithine	0.231757	0.00663062	0.0779952	-0.0970304	0.261111	0.62854	0.305671	0.00029596	0.00964829	0.0712635	0.409686	0.59624
3-hydroxyhippurate	0.229648	0.00715674	0.0833249	0.00356616	0.967133	0.991068	0.0008325	0.992325	0.997411	0.0136134	0.875008	0.915949
5alpha-androstan-3alpha,17beta-diol monosulfate (2)	-0.229214	0.00726953	0.0837832	0.166226	0.053101	0.299942	-0.00897068	0.917446	0.971754	0.225289	0.00836333	0.0889592
2R,3R-dihydroxybutyrate	-0.227683	0.00768018	0.0876309	-0.373373	7.56822e-06	0.000479741	-0.133369	0.121644	0.350919	-0.000446068	0.995888	0.997636
homostachydrine*	-0.227339	0.00777506	0.0878351	-0.401988	1.229e-06	9.34863e-05	-0.139662	0.104878	0.328581	-7.3947e-05	0.999318	0.999318
2-naphthol sulfate	-0.226343	0.00805631	0.0901201	-0.0381615	0.659149	0.895669	0.0396476	0.646752	0.810928	0.0886912	0.304521	0.50947
orotidine	-0.225894	0.00818574	0.090679	-0.0635277	0.462487	0.805208	0.0182506	0.832973	0.937199	0.27302	0.00130051	0.0371317
N,N,N-trimethyl-alanylproline betaine (TMAP)	-0.225231	0.0083806	0.0919448	0.103848	0.228922	0.596251	0.131561	0.126826	0.361046	0.184612	0.0314298	0.142874
2-hydroxydecanoate	0.224568	0.00857946	0.0923506	0.0158318	0.854848	0.960436	0.171168	0.0463214	0.207265	0.0820216	0.342468	0.544988
taurine	0.224568	0.00857946	0.0923506	0.223227	0.00899426	0.131401	0.16354	0.0571175	0.237851	0.056121	0.516372	0.68333
cysteinylglycine	-0.207899	0.0151521	0.0924519	-0.118361	0.169937	0.526959	-0.0108035	0.900658	0.960422	0.6656	9.58268e-19	1.09338e-15
taurocholate	0.221108	0.00968594	0.0924519	0.0920774	0.286354	0.656085	0.101824	0.238173	0.506001	0.25743	0.00248164	0.0456702
glycolithocholate sulfate*	0.215102	0.011908	0.0924519	0.0561926	0.515836	0.839543	0.0163709	0.849962	0.94156	0.254647	0.0027739	0.0477695
desmethylnaproxen	0.22175	0.0094716	0.0924519	0.167726	0.0509618	0.295165	0.146368	0.0890668	0.30165	0.238083	0.00525249	0.0681033
sphingomyelin (d18:1/22:1, d18:2/22:0, d16:1/24:1)*	0.213414	0.0126083	0.0924519	-0.0142241	0.86945	0.96236	0.141446	0.10047	0.322013	-0.225107	0.00841748	0.0889592
indomethacin	0.208498	0.014856	0.0924519	0.208498	0.014856	0.131401	0.208498	0.014856	0.102732	0.208498	0.014856	0.0926268
ibuprofen	0.208498	0.014856	0.0924519	0.208498	0.014856	0.131401	0.208498	0.014856	0.102732	0.208498	0.014856	0.0926268
alpha-lipoate	0.208498	0.014856	0.0924519	0.208498	0.014856	0.131401	0.208498	0.014856	0.102732	0.208498	0.014856	0.0926268
ofloxacin	0.208498	0.014856	0.0924519	0.208498	0.014856	0.131401	0.208498	0.014856	0.102732	0.208498	0.014856	0.0926268
valproate	0.208498	0.014856	0.0924519	0.208498	0.014856	0.131401	0.208498	0.014856	0.102732	0.208498	0.014856	0.0926268
carbamazepine	0.208498	0.014856	0.0924519	0.208498	0.014856	0.131401	0.208498	0.014856	0.102732	0.208498	0.014856	0.0926268
chlorzoxazone	0.208498	0.014856	0.0924519	0.208498	0.014856	0.131401	0.208498	0.014856	0.102732	0.208498	0.014856	0.0926268
carbamazepine 10,11-epoxide	0.208498	0.014856	0.0924519	0.208498	0.014856	0.131401	0.208498	0.014856	0.102732	0.208498	0.014856	0.0926268
carbamazepine glucuronide*	0.208498	0.014856	0.0924519	0.208498	0.014856	0.131401	0.208498	0.014856	0.102732	0.208498	0.014856	0.0926268
ibuprofen acyl glucuronide	0.208498	0.014856	0.0924519	0.208498	0.014856	0.131401	0.208498	0.014856	0.102732	0.208498	0.014856	0.0926268
allopurinol riboside	0.208498	0.014856	0.0924519	0.208498	0.014856	0.131401	0.208498	0.014856	0.102732	0.208498	0.014856	0.0926268
oxypurinol	0.208498	0.014856	0.0924519	0.208498	0.014856	0.131401	0.208498	0.014856	0.102732	0.208498	0.014856	0.0926268
ranitidine	0.208498	0.014856	0.0924519	0.208498	0.014856	0.131401	0.208498	0.014856	0.102732	0.208498	0.014856	0.0926268
celecoxib	0.208498	0.014856	0.0924519	0.208498	0.014856	0.131401	0.208498	0.014856	0.102732	0.208498	0.014856	0.0926268
venlafaxine	0.208498	0.014856	0.0924519	0.208498	0.014856	0.131401	0.208498	0.014856	0.102732	0.208498	0.014856	0.0926268
paroxetine	0.208498	0.014856	0.0924519	0.208498	0.014856	0.131401	0.208498	0.014856	0.102732	0.208498	0.014856	0.0926268
2-hydroxyibuprofen	0.208498	0.014856	0.0924519	0.208498	0.014856	0.131401	0.208498	0.014856	0.102732	0.208498	0.014856	0.0926268
carboxyibuprofen	0.208498	0.014856	0.0924519	0.208498	0.014856	0.131401	0.208498	0.014856	0.102732	0.208498	0.014856	0.0926268
O-desmethylvenlafaxine	0.208498	0.014856	0.0924519	0.208498	0.014856	0.131401	0.208498	0.014856	0.102732	0.208498	0.014856	0.0926268
furosemide	0.208498	0.014856	0.0924519	0.208498	0.014856	0.131401	0.208498	0.014856	0.102732	0.208498	0.014856	0.0926268
2-propyl-4-pentenoate (4-ene-valproate)	0.208498	0.014856	0.0924519	0.208498	0.014856	0.131401	0.208498	0.014856	0.102732	0.208498	0.014856	0.0926268
candesartan	0.208498	0.014856	0.0924519	0.208498	0.014856	0.131401	0.208498	0.014856	0.102732	0.208498	0.014856	0.0926268
perindopril	0.208498	0.014856	0.0924519	0.208498	0.014856	0.131401	0.208498	0.014856	0.102732	0.208498	0.014856	0.0926268
tramadol	0.208498	0.014856	0.0924519	0.208498	0.014856	0.131401	0.208498	0.014856	0.102732	0.208498	0.014856	0.0926268
O-desmethyltramadol	0.208498	0.014856	0.0924519	0.208498	0.014856	0.131401	0.208498	0.014856	0.102732	0.208498	0.014856	0.0926268
pregabalin	0.208498	0.014856	0.0924519	0.208498	0.014856	0.131401	0.208498	0.014856	0.102732	0.208498	0.014856	0.0926268
rivaroxaban	0.208498	0.014856	0.0924519	0.208498	0.014856	0.131401	0.208498	0.014856	0.102732	0.208498	0.014856	0.0926268
diclofenac	0.208498	0.014856	0.0924519	0.208498	0.014856	0.131401	0.208498	0.014856	0.102732	0.208498	0.014856	0.0926268
solifenacin	0.208498	0.014856	0.0924519	0.208498	0.014856	0.131401	0.208498	0.014856	0.102732	0.208498	0.014856	0.0926268
tadalafil	0.208498	0.014856	0.0924519	0.208498	0.014856	0.131401	0.208498	0.014856	0.102732	0.208498	0.014856	0.0926268
trazadone	0.208498	0.014856	0.0924519	0.208498	0.014856	0.131401	0.208498	0.014856	0.102732	0.208498	0.014856	0.0926268
fluconazole	0.208498	0.014856	0.0924519	0.208498	0.014856	0.131401	0.208498	0.014856	0.102732	0.208498	0.014856	0.0926268
3-hydroxyvalproate	0.208498	0.014856	0.0924519	0.208498	0.014856	0.131401	0.208498	0.014856	0.102732	0.208498	0.014856	0.0926268
5-hydroxyvalproate	0.208498	0.014856	0.0924519	0.208498	0.014856	0.131401	0.208498	0.014856	0.102732	0.208498	0.014856	0.0926268
2-propyl-2-pentenoate (2-ene-valproate)	0.208498	0.014856	0.0924519	0.208498	0.014856	0.131401	0.208498	0.014856	0.102732	0.208498	0.014856	0.0926268
3-hydroxycarbamazepine	0.208498	0.014856	0.0924519	0.208498	0.014856	0.131401	0.208498	0.014856	0.102732	0.208498	0.014856	0.0926268
2-hydroxycarbamazepine	0.208498	0.014856	0.0924519	0.208498	0.014856	0.131401	0.208498	0.014856	0.102732	0.208498	0.014856	0.0926268
valproic acid glucuronide	0.208498	0.014856	0.0924519	0.208498	0.014856	0.131401	0.208498	0.014856	0.102732	0.208498	0.014856	0.0926268
tenofovir	0.208498	0.014856	0.0924519	0.208498	0.014856	0.131401	0.208498	0.014856	0.102732	0.208498	0.014856	0.0926268
febuxostat	0.208498	0.014856	0.0924519	0.208498	0.014856	0.131401	0.208498	0.014856	0.102732	0.208498	0.014856	0.0926268
medazepam	0.208498	0.014856	0.0924519	0.208498	0.014856	0.131401	0.208498	0.014856	0.102732	0.208498	0.014856	0.0926268
vildagliptin	0.208498	0.014856	0.0924519	0.208498	0.014856	0.131401	0.208498	0.014856	0.102732	0.208498	0.014856	0.0926268
N-methylproline	0.221357	0.00960247	0.0924519	0.0316803	0.714264	0.921959	0.039285	0.649768	0.811733	-0.217168	0.0110979	0.0926268
glycochenodeoxycholate	0.218275	0.0106841	0.0924519	0.0619939	0.473384	0.809793	0.213638	0.0125133	0.102732	0.180247	0.0357418	0.151878
N-acetyltryptophan	-0.213275	0.0126673	0.0924519	-0.104721	0.225011	0.595126	-0.0790923	0.36004	0.614979	0.178081	0.0380602	0.156167
diazepam	0.223781	0.00882085	0.0924519	0.0858513	0.320328	0.694135	0.0718253	0.405995	0.654165	0.174058	0.0427025	0.163462
glycohyocholate	0.210086	0.0140944	0.0924519	0.0453897	0.599781	0.872896	0.162439	0.0588338	0.239195	0.172512	0.0446085	0.16688
warfarin	0.20793	0.0151368	0.0924519	0.195366	0.0226478	0.176994	0.116215	0.177869	0.437389	0.171495	0.0458995	0.167857
10-hydroxywarfarin	0.20793	0.0151368	0.0924519	0.195366	0.0226478	0.176994	0.116215	0.177869	0.437389	0.171495	0.0458995	0.167857
7-hydroxywarfarin	0.20793	0.0151368	0.0924519	0.195366	0.0226478	0.176994	0.116215	0.177869	0.437389	0.171495	0.0458995	0.167857
6-hydroxywarfarin	0.20793	0.0151368	0.0924519	0.195366	0.0226478	0.176994	0.116215	0.177869	0.437389	0.171495	0.0458995	0.167857
sphingomyelin (d18:2/24:1, d18:1/24:2)*	0.215412	0.0117832	0.0924519	0.163139	0.0577376	0.316724	0.264017	0.0018975	0.0338289	-0.165348	0.0543876	0.184143
L-urobilin	0.223407	0.00893748	0.0924519	0.0724526	0.401897	0.759212	0.0470949	0.586133	0.766068	0.162678	0.058457	0.190965
sphingomyelin (d18:2/23:1)*	0.209797	0.0142302	0.0924519	0.125894	0.144173	0.489589	0.278988	0.00100524	0.0234077	-0.158135	0.0659572	0.202304
3-hydroxyoleoylcarnitine	0.210374	0.0139598	0.0924519	0.0577039	0.504592	0.834405	0.168198	0.0503042	0.219073	0.149316	0.0827458	0.23902
N-formylanthranilic acid	0.219253	0.0103296	0.0924519	-0.0225973	0.793993	0.939594	0.137089	0.1115	0.336565	0.142232	0.0985761	0.263408
Fibrinopeptide A (2-15)**	0.212232	0.0131194	0.0924519	0.213072	0.0127544	0.131401	0.135305	0.11628	0.34351	0.138255	0.108459	0.278794
sulfate*	0.212335	0.0130741	0.0924519	0.073396	0.39578	0.756441	0.342339	4.51448e-05	0.00198116	0.134352	0.118897	0.291745
1-linolenoyl-GPC (18:3)*	-0.211753	0.0133317	0.0924519	-0.0769455	0.373268	0.742806	1.19269e-05	0.99989	0.99989	-0.126299	0.142875	0.322813
levulinoylcarnitine	0.212718	0.0129071	0.0924519	0.260185	0.00221998	0.0562887	0.217496	0.0109738	0.102732	0.123952	0.150511	0.332815
gulonate*	-0.223949	0.00876868	0.0924519	-0.211241	0.0135622	0.131401	-0.0877383	0.309767	0.573921	0.124073	0.150111	0.332815
2-linoleoylglycerol (18:2)	-0.210098	0.0140889	0.0924519	-0.128474	0.136066	0.486524	0.0795699	0.357138	0.613071	-0.12135	0.159332	0.344315
(2,4 or 2,5)-dimethylphenol sulfate	-0.215423	0.011779	0.0924519	-0.0183657	0.831935	0.95084	0.016654	0.847399	0.941463	0.110571	0.200016	0.392152
butyrylglycine	0.218762	0.0105064	0.0924519	0.0105152	0.903296	0.97046	0.194009	0.0236245	0.135839	-0.0870585	0.313545	0.518795
alpha-CEHC sulfate	-0.209686	0.0142831	0.0924519	-0.21099	0.0136764	0.131401	-0.0678683	0.43241	0.677011	0.078214	0.365417	0.565041
glutamine conjugate of C6H10O2 (1)*	-0.223666	0.00885655	0.0924519	-0.0952605	0.269951	0.637806	-0.129143	0.134022	0.36937	0.077642	0.368944	0.566937
caprate (10:0)	0.213185	0.012706	0.0924519	-0.0913771	0.290051	0.661613	0.133059	0.122521	0.351848	-0.0580532	0.502011	0.676263
indolebutyrate	-0.21273	0.0129016	0.0924519	-0.0570001	0.509812	0.837609	-0.105009	0.22373	0.493199	0.0543813	0.529479	0.690129
1-palmitoyl-2-oleoyl-GPI (16:0/18:1)*	-0.214902	0.0119892	0.0924519	-0.0360551	0.676879	0.906477	-0.135822	0.11488	0.34224	0.0417801	0.629132	0.758816
pioglitazone	0.213009	0.0127812	0.0924519	0.188601	0.0278837	0.198213	0.153788	0.0738467	0.274459	0.0358589	0.67854	0.794881
ketopioglitazone	0.213009	0.0127812	0.0924519	0.188601	0.0278837	0.198213	0.153788	0.0738467	0.274459	0.0358589	0.67854	0.794881
hydroxypioglitazone (M-IV)	0.213009	0.0127812	0.0924519	0.188601	0.0278837	0.198213	0.153788	0.0738467	0.274459	0.0358589	0.67854	0.794881
threonine	0.218032	0.0107739	0.0924519	-0.171622	0.0457375	0.277587	0.0941632	0.275532	0.543437	0.035225	0.683916	0.797867
2S,3R-dihydroxybutyrate	-0.218103	0.0107474	0.0924519	-0.0831427	0.335889	0.704502	-0.0247866	0.774545	0.891466	0.0329637	0.703222	0.812945
imidazole propionate	-0.218375	0.0106473	0.0924519	-0.127664	0.138573	0.48951	-0.058993	0.495103	0.716894	-0.0069868	0.935658	0.960923
N-palmitoyl-sphinganine (d18:0/16:0)	0.220086	0.0100363	0.0924519	0.0780643	0.366338	0.735349	0.284766	0.000779134	0.0197554	0.0041792	0.961487	0.978743
N,N-dimethyl-5-aminovalerate	-0.207258	0.0154752	0.0939214	-0.136035	0.114307	0.449737	-0.153264	0.0748486	0.275764	0.0276046	0.749717	0.839605
maltose	-0.20578	0.0162425	0.0980569	-0.0432341	0.617236	0.880685	-0.169687	0.0482733	0.212664	0.178004	0.038145	0.156167
sphingomyelin (d18:1/18:1, d18:2/18:0)	0.204764	0.0167892	0.100823	0.00883309	0.918708	0.976155	0.178916	0.037152	0.182664	-0.0736441	0.39418	0.584104
asparagine	0.204096	0.0171571	0.101487	-0.0204786	0.812937	0.944191	0.101329	0.240473	0.506001	0.217535	0.010959	0.0926268
indolelactate	-0.204053	0.017181	0.101487	0.00210153	0.980628	0.991754	0.0619986	0.47335	0.702428	0.170725	0.046899	0.169879
N-acetylaspartate (NAA)	0.203972	0.0172262	0.101487	0.0377583	0.662528	0.895669	0.248903	0.00347763	0.0522102	0.063468	0.462908	0.641366
cholesterol sulfate	-0.20392	0.0172555	0.101487	-0.0389271	0.65275	0.893031	-0.149986	0.0813597	0.289194	-0.0166333	0.847586	0.897732
propionylglycine	0.203061	0.0177412	0.103809	0.115918	0.178987	0.537209	0.13522	0.11651	0.34351	0.0563405	0.51473	0.68333
glycolithocholate	0.201955	0.0183841	0.107021	0.0265367	0.759098	0.928329	0.0601394	0.486744	0.709292	0.240858	0.00473333	0.0620773
2-palmitoleoyl-GPC (16:1)*	-0.200223	0.0194316	0.112545	-0.0138764	0.872614	0.96236	0.0111718	0.89729	0.958992	0.0247686	0.774704	0.854872
naproxen	0.199459	0.0199097	0.113585	0.0852608	0.32368	0.69659	0.080666	0.350532	0.608762	0.267021	0.00167517	0.0400362
desmethylnaproxen sulfate	0.199459	0.0199097	0.113585	0.0852608	0.32368	0.69659	0.080666	0.350532	0.608762	0.267021	0.00167517	0.0400362
piperine	0.199664	0.0197805	0.113585	-0.0463706	0.591912	0.871448	0.149622	0.0821102	0.290055	0.0555	0.521031	0.68333
gamma-glutamyl-epsilon-lysine	0.19838	0.0206021	0.11695	-0.139131	0.106219	0.428256	0.0745606	0.388306	0.638411	-0.00139105	0.987177	0.994859
4-hydroxy duloxetine glucuronide*	0.197981	0.0208636	0.117849	0.152574	0.0761829	0.373067	0.152618	0.0760975	0.278292	0.0766126	0.375345	0.567591
taurochenodeoxycholic acid 3-sulfate	0.197815	0.0209734	0.117885	0.00714604	0.934195	0.980162	0.15351	0.0743778	0.275536	0.0302112	0.726978	0.823813
N-acetylglutamate	0.197412	0.021241	0.118804	-0.0733483	0.396088	0.756441	0.154022	0.073404	0.274459	0.228251	0.00752562	0.0841836
sphingomyelin (d18:2/24:2)*	0.197074	0.0214686	0.119263	0.1243	0.14936	0.498326	0.160071	0.0626694	0.247425	-0.175061	0.0415027	0.160896
5-hydroxy-6-methoxy duloxetine sulfate*	0.196827	0.0216355	0.119263	0.150278	0.0807615	0.384892	0.15169	0.0779198	0.282971	0.0766061	0.375386	0.567591
lysine	0.196826	0.0216366	0.119263	-0.0132747	0.878094	0.962388	0.137305	0.110931	0.336187	0.0333644	0.699787	0.809794
octadecanedioylcarnitine (C18-DC)*	0.195934	0.0222495	0.121467	0.0422001	0.625686	0.880685	0.201793	0.0184801	0.119805	0.127011	0.14062	0.320894
3-methylglutarylcarnitine (2)	0.195986	0.0222136	0.121467	0.0878944	0.308903	0.68306	0.322054	0.000131584	0.00500459	0.109764	0.203343	0.394851
hexadecenedioate (C16:1-DC)*	0.195227	0.0227463	0.123588	-0.0621083	0.472566	0.809607	0.105689	0.220728	0.493199	-0.0265518	0.758965	0.84651
3-indoleglyoxylic acid	-0.193992	0.0236375	0.126685	-0.112567	0.191969	0.556455	0.0293815	0.734192	0.869899	0.219249	0.0103313	0.0926268
Fibrinopeptide B (1-13)**	0.194085	0.0235689	0.126685	0.12656	0.142044	0.489589	0.146674	0.088392	0.30106	0.0190195	0.826045	0.891699
2-hydroxyfluorene sulfate	-0.193975	0.0236493	0.126685	0.00192773	0.98223	0.991754	-0.038054	0.660049	0.821283	0.0112108	0.896933	0.93121
beta-cryptoxanthin	0.193801	0.0237776	0.126777	0.118356	0.169957	0.526959	0.0500335	0.562952	0.753022	-0.235264	0.00583152	0.0739307
sphingomyelin (d18:2/14:0, d18:1/14:1)*	0.193438	0.0240461	0.127612	-0.0495946	0.566386	0.854823	0.218513	0.0105967	0.102732	-0.135898	0.114674	0.288837
sphingomyelin (d18:1/22:2, d18:2/22:1, d16:1/24:2)*	0.193104	0.0242956	0.12827	0.0822219	0.341287	0.708014	0.262204	0.00204433	0.0353421	-0.0996066	0.248601	0.449531
flavin adenine dinucleotide (FAD)	-0.192972	0.0243949	0.12827	-0.0236553	0.784578	0.937624	-0.0746622	0.387658	0.638265	-0.0753989	0.382979	0.574217
choline phosphate	0.191978	0.0251534	0.131652	0.172103	0.0451234	0.275325	-0.0308359	0.721563	0.861196	0.0604243	0.484679	0.661506
2-methylserine	0.191688	0.0253791	0.132226	0.0824773	0.339784	0.708014	0.0579817	0.502539	0.7206	-0.161255	0.0607276	0.193548
N-acetyl-cadaverine	-0.190976	0.0259385	0.134527	0.0342672	0.692069	0.915713	-0.138093	0.10888	0.334857	0.0487314	0.573169	0.72429
1-palmitoyl-2-linoleoyl-GPI (16:0/18:2)	-0.190185	0.0265736	0.137197	-0.090609	0.294142	0.667228	-0.176917	0.0393576	0.188866	-0.0421856	0.625805	0.756401
(N(1) + N(8))-acetylspermidine	0.189541	0.0271	0.139284	0.29997	0.000388176	0.0184545	0.214916	0.0119834	0.102732	0.11421	0.18552	0.376883
N-octanoylglycine	0.187906	0.0284762	0.14314	0.101534	0.239518	0.604623	0.183347	0.0326321	0.167717	-0.158192	0.0658584	0.202304
ethyl beta-glucopyranoside	0.187904	0.0284774	0.14314	0.063177	0.464966	0.806271	0.0853563	0.323136	0.581689	-0.124481	0.148763	0.33217
3-(3-amino-3-carboxypropyl)uridine*	-0.188376	0.0280739	0.14314	-0.136742	0.112417	0.446736	0.101176	0.241186	0.506001	0.089464	0.30031	0.507896
N6-carboxymethyllysine	-0.188281	0.0281552	0.14314	-0.164207	0.0560966	0.31071	-0.0345797	0.689405	0.84369	0.0749707	0.385694	0.57549
1-methyl-5-imidazolelactate	-0.188052	0.0283505	0.14314	-0.0399958	0.643861	0.887253	0.0302014	0.727063	0.865588	0.043593	0.614315	0.750319
3-aminoisobutyrate	0.187418	0.0288984	0.144619	0.010937	0.899437	0.970233	0.239157	0.0050459	0.068686	-0.0804854	0.351615	0.552742
butyrate/isobutyrate (4:0)	0.187036	0.0292323	0.145651	0.0310267	0.719911	0.921959	0.213953	0.0123809	0.102732	0.180562	0.0354149	0.151342
S-carboxyethylcysteine	-0.186602	0.029616	0.146921	-0.0856951	0.321212	0.694135	0.0781954	0.365531	0.618627	0.045964	0.595168	0.740553
cytosine	-0.186283	0.0299005	0.14769	-0.125482	0.145501	0.489723	0.0466984	0.589294	0.766686	0.099235	0.25038	0.451317
1-methyl-5-imidazoleacetate	-0.186125	0.0300426	0.147753	-0.0413364	0.632781	0.88371	-0.00837987	0.922865	0.971754	0.0764779	0.376187	0.567764
allantoin	-0.18571	0.0304181	0.148957	-0.116953	0.17511	0.531384	0.0550333	0.524547	0.732405	0.168964	0.0492503	0.172846
cortisone	0.18535	0.0307467	0.149923	0.0952621	0.269943	0.637806	0.0779812	0.36685	0.619195	-0.0562965	0.515058	0.68333
Fibrinopeptide A*	0.184318	0.0317064	0.153945	0.103362	0.23112	0.596251	0.194005	0.0236274	0.135839	-0.0232978	0.787756	0.865091
isobutyrylglycine	0.183424	0.0325571	0.157405	0.118141	0.170738	0.527647	0.270668	0.00143721	0.0277942	0.032687	0.705598	0.813815
hexadecasphingosine (d16:1)*	0.183144	0.0328285	0.158048	0.132604	0.123818	0.470921	0.115697	0.179822	0.439061	0.0888464	0.303672	0.508796
glycodeoxycholate	0.181856	0.0340977	0.161963	0.0103055	0.905215	0.97046	0.0499064	0.563945	0.753196	0.324418	0.000116602	0.0115227
glycocholate	0.181321	0.0346377	0.161963	0.0612401	0.478791	0.815936	0.0707339	0.413184	0.659312	0.264699	0.00184477	0.0400362
glycodeoxycholate glucuronide (1)	0.181049	0.0349142	0.161963	0.117101	0.174563	0.531384	0.0291846	0.735907	0.871027	0.228877	0.00735832	0.0831272
1-palmitoyl-GPI (16:0)	-0.181282	0.0346765	0.161963	-0.105594	0.221147	0.589553	0.0985523	0.25367	0.517777	-0.107464	0.21303	0.407147
1-stearoyl-GPS (18:0)*	0.180905	0.0350612	0.161963	0.1712	0.0462809	0.279049	0.0871195	0.313205	0.575733	0.0981468	0.255638	0.456696
pyridoxate	-0.181707	0.0342473	0.161963	-0.154504	0.0724978	0.361222	0.0308359	0.721563	0.861196	0.0804711	0.351701	0.552742
indolepropionate	-0.180985	0.0349801	0.161963	-0.189773	0.0269092	0.198213	-0.179732	0.0362819	0.182269	0.0674091	0.435538	0.615798
1-dihomo-linolenylglycerol (20:3)	-0.181144	0.0348171	0.161963	-0.0996115	0.248578	0.614939	0.0975219	0.258692	0.52242	-0.0542533	0.53045	0.690129
cis-4-decenoylcarnitine (C10:1)	0.180944	0.0350221	0.161963	0.004277	0.960586	0.990089	0.121471	0.158915	0.412437	0.0279401	0.746779	0.838656
4-methylbenzenesulfonate	0.181289	0.0346701	0.161963	0.0155543	0.857365	0.960956	0.196704	0.021719	0.131118	-0.0260487	0.763396	0.84979
retinol (Vitamin A)	-0.1806	0.0353755	0.162756	-0.0323816	0.708223	0.920794	0.0340132	0.694237	0.847192	0.0850462	0.324903	0.53079
17alpha-hydroxypregnenolone 3-sulfate	-0.179947	0.0360555	0.165218	-0.000156275	0.998559	0.998559	-0.0902068	0.296299	0.561589	0.190747	0.0261212	0.125756
carnosine	-0.179603	0.0364186	0.166214	0.15633	0.0691453	0.350643	-0.0140161	0.871343	0.949572	0.116504	0.176786	0.365607
3-hydroxyoctanoate	0.179064	0.036993	0.167786	0.0071013	0.934606	0.980162	0.105794	0.220267	0.493199	0.112445	0.192454	0.383272
xanthurenate	-0.179004	0.037057	0.167786	-0.156747	0.0683974	0.350643	-0.0880005	0.308318	0.573883	0.100081	0.246345	0.448515
glycoursodeoxycholate	0.178434	0.0376739	0.169905	0.13003	0.131347	0.483196	0.225942	0.00817197	0.0971661	0.100399	0.244841	0.446981
5alpha-androstan-3beta,17beta-diol monosulfate (1)	-0.17814	0.0379959	0.170682	0.140725	0.102235	0.42679	0.0437053	0.613401	0.788293	0.173889	0.0429072	0.163462
1-myristoyl-2-palmitoyl-GPC (14:0/16:0)	-0.177623	0.0385663	0.172565	-0.09142	0.289823	0.661613	-0.0127881	0.88253	0.952665	0.0510401	0.555113	0.714074
gamma-glutamylmethionine	0.177117	0.0391317	0.174411	-0.0980895	0.255917	0.625271	0.147954	0.0856199	0.297843	0.17498	0.0415986	0.160896
histidine	0.176593	0.0397257	0.17637	-0.0263657	0.760603	0.928962	0.0924505	0.284398	0.547637	0.0928512	0.282307	0.490665
1-myristoylglycerol (14:0)	-0.176389	0.0399584	0.176715	-0.147655	0.0862604	0.395274	-0.022328	0.796394	0.907778	0.299173	0.000402997	0.0207856
octadecenedioylcarnitine (C18:1-DC)*	0.175951	0.0404618	0.178251	0.0249464	0.77313	0.934871	0.230584	0.00691889	0.0867522	0.0834148	0.334304	0.538894
3-(3-hydroxyphenyl)propionate	0.175653	0.040808	0.179084	0.0193504	0.823069	0.946695	0.034523	0.689888	0.84369	-0.119382	0.166259	0.353262
mannonate*	-0.174274	0.0424416	0.18554	-0.144295	0.0937383	0.412676	0.068339	0.429218	0.674569	-0.0254354	0.768808	0.8513
docosahexaenoylcarnitine (C22:6)*	0.173762	0.0430616	0.187532	0.0712561	0.409735	0.764598	0.227407	0.00775631	0.0941484	-0.00147065	0.986443	0.994859
gamma-glutamyl-2-aminobutyrate	0.172757	0.0443014	0.192198	0.0141287	0.870318	0.96236	0.0625616	0.469335	0.700922	-0.076788	0.374249	0.567591
sphingomyelin (d17:2/16:0, d18:2/15:0)*	0.172609	0.0444863	0.192269	0.00694386	0.936053	0.980162	0.223098	0.00903504	0.102732	-0.159103	0.0642961	0.199896
Fibrinopeptide A, des-ala(1)*	0.17139	0.0460349	0.198211	0.140488	0.102819	0.42679	0.193918	0.0236915	0.135839	-0.0464209	0.59151	0.739483
sucrose	-0.171193	0.0462894	0.198557	0.00709179	0.934693	0.980162	-0.0872746	0.312341	0.575733	0.23079	0.00686755	0.0821575
o-cresol sulfate	-0.171025	0.0465071	0.198744	-0.0568653	0.510815	0.837609	-0.0362603	0.675144	0.832211	0.0196437	0.820432	0.888152
glycosyl-N-(2-hydroxynervonoyl)-sphingosine (d18:1/24:1(2OH))*	0.170773	0.0468363	0.199404	0.126133	0.143406	0.489589	0.295319	0.000482342	0.0137588	-0.0635235	0.462517	0.641366
phosphoethanolamine	0.170448	0.0472623	0.199727	0.381221	4.67535e-06	0.000313799	-0.0102786	0.905461	0.964642	0.123723	0.151274	0.33362
myristoyl dihydrosphingomyelin (d18:0/14:0)*	0.170577	0.0470929	0.199727	-0.00390011	0.964057	0.991068	0.297441	0.000437027	0.0131223	-0.116128	0.178196	0.366345
1-(1-enyl-palmitoyl)-GPE (P-16:0)*	-0.169971	0.0478941	0.20165	-0.0132842	0.878007	0.962388	0.0634203	0.463245	0.698102	-0.105441	0.221819	0.419032
levulinate (4-oxovalerate)	0.169777	0.0481533	0.201996	0.0639383	0.459593	0.801829	0.170756	0.0468576	0.208846	-0.0776379	0.36897	0.566937
4-vinylcatechol sulfate	-0.169457	0.0485823	0.203049	-0.0998141	0.247612	0.614186	0.0577296	0.504402	0.7206	0.141579	0.100149	0.265127
1-methylguanidine	-0.169208	0.0489193	0.203711	0.0876588	0.310207	0.683294	-0.0167533	0.8465	0.941463	-0.00543227	0.949953	0.971233
2-hydroxylaurate	0.168838	0.0494231	0.205061	-0.143595	0.0953584	0.413703	-0.0285642	0.74132	0.874647	0.0487261	0.573211	0.72429
ribitol	-0.168067	0.0504853	0.205656	-0.0898886	0.298013	0.670107	-0.0518703	0.548689	0.746028	0.254876	0.00274872	0.0477695
fluoxetine	0.167693	0.0510084	0.205656	0.240659	0.00476893	0.100095	0.185199	0.0308854	0.161653	0.160407	0.062114	0.194684
norfluoxetine	0.167693	0.0510084	0.205656	0.240659	0.00476893	0.100095	0.185199	0.0308854	0.161653	0.160407	0.062114	0.194684
C-glycosyltryptophan	-0.168468	0.0499304	0.205656	-0.145134	0.0918235	0.411106	0.122793	0.154396	0.406256	0.149981	0.0813695	0.23671
tartronate (hydroxymalonate)	0.167908	0.0507078	0.205656	0.00598495	0.944868	0.983663	0.0925389	0.283936	0.547637	-0.0943684	0.274482	0.481082
glutamine_degradant*	-0.168187	0.0503196	0.205656	0.128675	0.135448	0.486524	0.120693	0.161619	0.41627	0.0867733	0.315139	0.519791
linoleoylcarnitine (C18:2)*	0.168086	0.0504588	0.205656	0.0872551	0.312449	0.684386	0.178778	0.0373012	0.182664	0.0513598	0.552635	0.712493
1-(1-enyl-palmitoyl)-2-arachidonoyl-GPC (P-16:0/20:4)*	0.1677	0.0509985	0.205656	0.16447	0.0556992	0.310014	0.202565	0.0180272	0.117537	0.0114761	0.894508	0.930386
sphingomyelin (d17:1/16:0, d18:1/15:0, d16:1/17:0)*	0.166965	0.0520379	0.209068	0.06915	0.423748	0.7769	0.229586	0.00717276	0.0889578	-0.152238	0.0768398	0.228914
cyclo(gly-pro)	-0.166759	0.0523329	0.209515	0.053725	0.534467	0.84268	0.108201	0.209889	0.479927	0.111884	0.194696	0.385006
azelate (C9-DC)	0.166566	0.0526099	0.209888	-0.143598	0.0953506	0.413703	0.104403	0.226427	0.495418	0.266654	0.00170098	0.0400362
vanillic acid glycine	0.166297	0.052999	0.210022	-0.120792	0.161276	0.518353	0.146726	0.0882779	0.30106	0.122266	0.156185	0.34009
N-acetylhistidine	-0.166288	0.0530117	0.210022	-0.00800298	0.926325	0.978645	0.04761	0.582038	0.764218	0.101963	0.237526	0.437831
hydroxypalmitoyl sphingomyelin (d18:1/16:0(OH))**	0.16583	0.0536786	0.210472	0.0731241	0.397537	0.756441	0.167418	0.0513947	0.222126	-0.26583	0.00176031	0.0400362
methylsuccinate	0.165964	0.0534826	0.210472	0.140926	0.101742	0.42679	0.0971776	0.260385	0.524911	0.097631	0.258157	0.459528
1-palmitoyl-GPE (16:0)	-0.165882	0.0536018	0.210472	-0.0649899	0.452228	0.801829	0.0804043	0.352102	0.609634	-0.00131435	0.987884	0.994859
N1-methylinosine	-0.165077	0.05479	0.214094	-0.0757579	0.380711	0.745096	0.0302731	0.726441	0.865588	0.316144	0.000177226	0.013481
4-oxo-retinoic acid	0.164807	0.0551926	0.214495	0.00865068	0.920381	0.976155	0.1624	0.0588951	0.239195	0.195556	0.0225141	0.115464
1-palmitoyl-2-palmitoleoyl-GPC (16:0/16:1)*	-0.164756	0.0552687	0.214495	-0.0689258	0.425256	0.777592	0.00526455	0.951496	0.98072	0.143092	0.096535	0.260394
propyl 4-hydroxybenzoate sulfate	0.164398	0.0558082	0.215855	0.169399	0.0486609	0.287679	0.0900371	0.297212	0.562377	0.0508785	0.556368	0.714883
tyrosine	0.16405	0.0563356	0.217159	-0.188968	0.0275753	0.198213	0.139237	0.105949	0.328581	0.107254	0.21393	0.408184
S-methylmethionine	0.163685	0.0568942	0.21784	-0.0117945	0.891598	0.965889	0.156802	0.0682987	0.260514	0.172571	0.0445334	0.16688
gamma-glutamylglutamine	0.163735	0.0568169	0.21784	-0.0130028	0.880572	0.962388	0.0731718	0.397228	0.644719	0.121256	0.159658	0.344366
adrenate (22:4n6)	-0.163549	0.0571028	0.217907	0.0838965	0.331511	0.703535	0.0433735	0.6161	0.788968	0.0175159	0.839605	0.892827
N-acetylphenylalanine	-0.163106	0.0577895	0.218337	-0.0887388	0.30426	0.678049	-0.0110754	0.898172	0.958992	0.288844	0.000648742	0.0260861
thymol sulfate	0.163267	0.0575383	0.218337	0.0122992	0.88699	0.965889	0.2391	0.00505664	0.068686	0.0807058	0.350293	0.552742
I-urobilinogen	0.163149	0.0577223	0.218337	0.0519192	0.548311	0.846828	0.0523404	0.545067	0.744746	0.0563383	0.514746	0.68333
glycerophosphorylcholine (GPC)	-0.162862	0.0581689	0.219045	-0.0423287	0.624632	0.880685	0.116925	0.175216	0.436282	-0.106782	0.215966	0.410011
N-acetylcarnosine	-0.162013	0.0595093	0.221173	0.118924	0.167903	0.526959	0.0175541	0.83926	0.938615	0.260663	0.00217715	0.0435813
glycerophosphoethanolamine	-0.162247	0.0591378	0.221173	-0.0790923	0.36004	0.72838	0.0181695	0.833705	0.937199	-0.0779426	0.367088	0.56601
phenylalanylhydroxyproline*	0.16202	0.0594986	0.221173	0.173131	0.0438361	0.271832	0.129853	0.131877	0.365223	0.0318762	0.712575	0.817127
cis-3,4-methyleneheptanoate	-0.162367	0.0589481	0.221173	-0.366681	1.13012e-05	0.000654322	-0.195917	0.0222618	0.132988	0.000901535	0.991689	0.997227
sphinganine	0.160805	0.0614595	0.22768	0.343221	4.3019e-05	0.00223112	0.205269	0.0165155	0.110848	0.143728	0.0950477	0.258432
levetiracetam	0.160188	0.0624762	0.230697	0.0973691	0.259442	0.626578	0.0885745	0.305161	0.569986	0.0948563	0.271998	0.47746
3-hydroxyhexanoate	0.160043	0.062717	0.230839	-0.0633058	0.464055	0.805915	0.0781238	0.365971	0.618627	0.0688017	0.426092	0.608474
2,3-dihydroxy-5-methylthio-4-pentenoate (DMTPA)*	-0.159866	0.0630111	0.231176	-0.271388	0.00139402	0.0481992	0.105646	0.220916	0.493199	0.133951	0.120011	0.292592
2-butenoylglycine	0.157927	0.0663177	0.241779	0.0642322	0.457528	0.801829	0.142402	0.0981709	0.31773	-0.0874216	0.311523	0.516767
methylnaphthyl sulfate (2)*	-0.157923	0.0663251	0.241779	-0.0352445	0.68375	0.910337	0.0169258	0.84494	0.941463	0.0593158	0.492741	0.670905
oxalate (ethanedioate)	0.157715	0.066688	0.242328	-0.0823174	0.340725	0.708014	0.0660347	0.444977	0.687965	0.013351	0.877398	0.917609
2,6-dihydroxybenzoic acid	-0.157309	0.0674002	0.243366	-0.221042	0.00970836	0.131401	0.0135991	0.875139	0.950079	0.298343	0.00041899	0.0207856
N-acetylproline	0.157321	0.0673788	0.243366	-0.0739423	0.392263	0.754977	0.125324	0.146013	0.390165	0.199061	0.0201629	0.111139
docosadienoate (22:2n6)	-0.157118	0.0677374	0.243812	0.0466797	0.589443	0.869551	-0.0300487	0.728389	0.865721	-0.00899053	0.917264	0.94583
ribonate	-0.156454	0.0689227	0.247298	-0.113697	0.187517	0.548848	0.0324101	0.707978	0.851897	-0.0252959	0.77004	0.851372
hydroquinone sulfate	-0.156136	0.0694962	0.248259	-0.282943	0.000844845	0.0332403	0.0516317	0.550531	0.746028	0.253994	0.00284691	0.0477695
4-hydroxyphenylacetylglutamine	-0.156064	0.0696257	0.248259	-0.0716356	0.407239	0.764598	0.0832095	0.3355	0.59542	0.0589883	0.495138	0.672562
octadecadienedioate (C18:2-DC)*	0.155502	0.0706499	0.250785	-0.0275156	0.750498	0.928277	0.0414559	0.631798	0.800979	-0.0555345	0.520772	0.68333
choline	-0.155434	0.0707737	0.250785	-0.108208	0.209859	0.576986	-0.10277	0.233817	0.504321	0.0428821	0.620107	0.751106
2-aminobutyrate	0.155224	0.0711598	0.251373	-0.0690832	0.424197	0.7769	0.0835625	0.333446	0.595138	-0.0632199	0.464662	0.64188
2-isopropylmalate	0.154469	0.0725626	0.255537	-0.107676	0.212124	0.579028	0.159456	0.0636997	0.249374	0.174545	0.0421169	0.162349
1-arachidonylglycerol (20:4)	-0.154208	0.073053	0.256472	-0.0390226	0.651954	0.893013	0.0827754	0.338036	0.597057	-0.0254211	0.768934	0.8513
N-stearoyl-sphinganine (d18:0/18:0)*	0.153752	0.0739158	0.257835	0.116376	0.177263	0.535071	0.252608	0.00300745	0.0466215	0.183627	0.0323621	0.144804
cysteine-glutathione disulfide	0.153645	0.0741192	0.257835	0.0458639	0.595972	0.871883	0.128117	0.137166	0.375315	-0.139924	0.104221	0.272118
1-palmitoleoyl-GPC (16:1)*	-0.153836	0.0737564	0.257835	-0.0684773	0.428282	0.779377	0.0894974	0.300129	0.565094	-0.0157412	0.85567	0.901392
dimethylguanidino valeric acid (DMGV)*	-0.153286	0.0748067	0.259436	-0.0761185	0.378441	0.745096	0.0696299	0.420531	0.667133	0.198394	0.0205933	0.112426
taurodeoxycholic acid 3-sulfate	0.152112	0.0770866	0.264927	-0.00691142	0.936351	0.980162	-0.0742375	0.390371	0.638474	0.169682	0.0482802	0.172846
N,N-dimethylalanine	-0.152228	0.0768585	0.264927	-0.102741	0.233948	0.59717	0.253269	0.00292995	0.0465679	-0.125884	0.144204	0.323891
N-stearoyltaurine	-0.152228	0.0768585	0.264927	-0.0551382	0.523756	0.84153	0.00203474	0.981244	0.995199	0.108227	0.209778	0.403637
pantoprazole	0.151931	0.0774437	0.265355	0.12925	0.133697	0.486524	0.195745	0.0223816	0.133008	0.272998	0.00130173	0.0371317
cetirizine	0.15167	0.0779598	0.265529	0.128484	0.136035	0.486524	0.195223	0.0227491	0.133797	0.273047	0.00129901	0.0371317
De(carboxymethoxy) cetirizine acetic acid	0.15167	0.0779598	0.265529	0.128484	0.136035	0.486524	0.195223	0.0227491	0.133797	0.273047	0.00129901	0.0371317
montelukast	0.150627	0.0800521	0.271844	0.265573	0.00177916	0.050285	0.162485	0.0587613	0.239195	0.210953	0.0136933	0.0926268
3-methyladipate	-0.150314	0.0806891	0.273194	-0.139286	0.105827	0.428256	-0.027195	0.753311	0.883379	0.253097	0.00294993	0.0487808
phenylacetate	0.150137	0.0810499	0.273603	0.07433	0.389779	0.753793	0.148452	0.0845586	0.295955	0.163224	0.0576053	0.190515
17alpha-hydroxypregnanolone glucuronide	-0.149654	0.0820446	0.276144	0.124298	0.149367	0.498326	0.0179881	0.835342	0.937902	0.0799412	0.354892	0.555076
3-methylglutaconate	0.14948	0.0824035	0.276536	0.0014861	0.9863	0.991956	0.16822	0.0502733	0.219073	0.115474	0.180668	0.368769
N2,N5-diacetylornithine	-0.148579	0.0842913	0.281217	-0.117344	0.173661	0.531227	0.0604481	0.484506	0.706933	0.198037	0.0208266	0.112581
N-acetylthreonine	-0.148693	0.0840497	0.281217	-0.181583	0.0343722	0.231884	-0.000565337	0.994788	0.997411	-0.0316279	0.714717	0.817127
3-methoxycatechol sulfate (2)	-0.148339	0.0847992	0.281371	-0.0953187	0.269657	0.637806	0.0491574	0.569817	0.756566	0.162023	0.0594937	0.191758
dihydroferulate	0.148324	0.0848304	0.281371	-0.0287854	0.739389	0.928277	0.00660557	0.939162	0.972676	0.0923401	0.284976	0.492193
3-methyl catechol sulfate (1)	-0.147997	0.0855281	0.282298	-0.167108	0.051834	0.295713	0.0340753	0.693707	0.847192	0.0843545	0.328869	0.533722
branched chain 14:0 dicarboxylic acid**	-0.147961	0.085605	0.282298	-0.252811	0.0029835	0.0724293	-0.21974	0.0101574	0.102732	0.0328682	0.704041	0.813068
N-stearoyl-sphingadienine (d18:2/18:0)*	0.147501	0.0865927	0.284733	0.052299	0.545384	0.846553	0.138768	0.107143	0.33051	0.0197013	0.819913	0.888152
N6-carbamoylthreonyladenosine	-0.146756	0.0882124	0.288396	-0.125698	0.144803	0.489723	0.0837104	0.332588	0.595138	0.142114	0.0988584	0.263546
5alpha-androstan-3beta,17beta-diol disulfate	-0.146847	0.088014	0.288396	0.159046	0.0643934	0.340464	-0.00894759	0.917658	0.971754	0.130354	0.130379	0.306696
glycerophosphoglycerol	0.146378	0.0890434	0.290281	-0.130741	0.129234	0.479506	0.0788771	0.361353	0.615379	0.188837	0.027685	0.131073
3-methylhistidine	0.146107	0.089643	0.291404	0.0610445	0.480199	0.816553	0.225565	0.008282	0.0974203	-0.0767546	0.374458	0.567591
sphingomyelin (d18:2/16:0, d18:1/16:1)*	0.145478	0.0910491	0.295134	0.0152021	0.860562	0.961556	0.186711	0.0295186	0.156655	-0.13137	0.127383	0.301543
sitagliptin	0.145111	0.0918751	0.296375	0.151393	0.0785108	0.377239	0.174008	0.042763	0.199153	0.230545	0.00692872	0.0821575
Fibrinopeptide A (3-16)**	0.145078	0.0919515	0.296375	0.142162	0.0987441	0.421974	0.0325018	0.707189	0.851897	0.0780056	0.366699	0.56601
dexlansoprazole	0.144848	0.0924735	0.297218	0.190825	0.0260587	0.197635	0.168773	0.0495115	0.217279	0.137677	0.109958	0.280677
1-palmitoyl-2-oleoyl-GPE (16:0/18:1)	-0.144719	0.0927661	0.297321	-0.0143672	0.868148	0.96236	0.0295669	0.732578	0.868889	0.206129	0.0160588	0.0969474
gamma-glutamylvaline	-0.144037	0.0943321	0.300651	-0.152266	0.0767837	0.374403	0.0935478	0.278696	0.545717	0.0948597	0.27198	0.47746
cyclo(leu-pro)	0.144105	0.0941738	0.300651	-0.0202375	0.815099	0.944191	0.160466	0.062017	0.247418	0.010004	0.907976	0.94011
1-(1-enyl-stearoyl)-GPE (P-18:0)*	-0.143254	0.0961539	0.305603	-0.0515125	0.551453	0.849134	0.0693886	0.422147	0.667133	-0.140153	0.103649	0.271248
2,2'-Methylenebis(6-tert-butyl-p-cresol)	0.142602	0.0976951	0.308781	-0.0848718	0.325901	0.698971	-0.0516503	0.550387	0.746028	0.161003	0.0611366	0.194309
1-hydroxy-2-naphthalenecarboxylate	0.142689	0.097488	0.308781	0.116691	0.176087	0.532933	0.0577015	0.50461	0.7206	0.116381	0.177245	0.365708
docosapentaenoate (n3 DPA; 22:5n3)	-0.142315	0.0983789	0.310084	0.032291	0.709003	0.920794	0.00537905	0.950442	0.98052	-0.104735	0.224947	0.422841
succinimide	-0.141798	0.0996199	0.31313	-0.0501687	0.561896	0.85231	0.0133947	0.877	0.950292	0.0355384	0.681256	0.797244
methyl glucopyranoside (alpha + beta)	0.141446	0.100472	0.314941	-0.00891669	0.917941	0.976155	0.072624	0.400781	0.6489	-0.10748	0.212963	0.407147
citalopram propionate*	0.140498	0.102795	0.321341	0.18924	0.0273483	0.198213	0.0990668	0.251188	0.516176	0.0564378	0.514003	0.68333
indoleacetoylcarnitine*	0.140251	0.103407	0.321491	0.277386	0.00107777	0.0396689	0.401783	1.24592e-06	8.36229e-05	0.251102	0.00319127	0.051285
stearoyl sphingomyelin (d18:1/18:0)	0.140354	0.103152	0.321491	-0.0294142	0.733907	0.928277	0.140311	0.103258	0.328052	-0.160458	0.0620298	0.194684
guaiacol sulfate	-0.139567	0.105118	0.325923	-0.200237	0.0194231	0.161765	-0.000722773	0.993337	0.997411	0.212078	0.0131875	0.0926268
desmethylcitalopram*	0.138861	0.106907	0.329678	0.184738	0.0313123	0.217849	0.0951019	0.270753	0.539143	0.0466152	0.589958	0.739483
2-aminooctanoate	0.138961	0.106652	0.329678	-0.058473	0.498919	0.82783	0.130955	0.1286	0.362303	-0.0370952	0.668102	0.789134
1-stearoyl-2-linoleoyl-GPC (18:0/18:2)*	0.13856	0.107676	0.331153	-0.140211	0.103507	0.42679	0.0254545	0.768639	0.891275	-0.116748	0.175873	0.364857
lactosyl-N-behenoyl-sphingosine (d18:1/22:0)*	0.138169	0.108681	0.332453	0.0748848	0.38624	0.748217	0.0477962	0.58056	0.764036	-0.0846554	0.32714	0.532525
2-hydroxyoctanoate	0.13825	0.108473	0.332453	-0.0869021	0.314419	0.685279	0.210732	0.0137943	0.102732	0.05635	0.514659	0.68333
eicosapentaenoate (EPA; 20:5n3)	-0.137801	0.109635	0.332695	-0.021385	0.804818	0.942811	0.000207529	0.998087	0.999314	-0.150692	0.07992	0.23563
1-cerotoyl-GPC (26:0)*	0.137916	0.109337	0.332695	0.159448	0.0637129	0.34021	0.1531	0.0751644	0.275764	-0.128784	0.135115	0.313345
phenol sulfate	-0.137887	0.109412	0.332695	-0.262815	0.00199376	0.0517017	-0.0644985	0.455661	0.695066	0.0412076	0.633842	0.762884
homocitrulline	-0.137568	0.110244	0.332774	-0.110169	0.201668	0.566963	0.0760104	0.379121	0.627833	0.0846503	0.327169	0.532525
quetiapine	0.137597	0.110168	0.332774	0.0491648	0.569759	0.857645	0.0396828	0.64646	0.810928	0.0666137	0.440986	0.620785
isoursodeoxycholate	0.137119	0.111421	0.335438	0.0708293	0.412552	0.765402	0.219162	0.0103622	0.102732	-0.0190282	0.825967	0.891699
N-methylhydroxyproline**	0.135981	0.114451	0.339192	0.0208575	0.80954	0.944191	-0.117829	0.171881	0.430079	-0.246194	0.00386222	0.0572311
sphingomyelin (d18:2/23:0, d18:1/23:1, d17:1/24:1)*	0.136051	0.114263	0.339192	0.0224537	0.795274	0.939594	0.204807	0.0167657	0.11187	-0.242291	0.00448361	0.0613281
tauro-beta-muricholate	0.135985	0.114439	0.339192	0.0518022	0.549214	0.846828	0.111053	0.198052	0.464942	0.205074	0.0166209	0.0992903
1-methylurate	-0.136266	0.113687	0.339192	-0.208821	0.0146984	0.131401	-0.0808786	0.349259	0.608762	0.090808	0.293078	0.499107
glycochenodeoxycholate 3-sulfate	0.136524	0.112998	0.339192	0.0106508	0.902055	0.97046	0.06947	0.421601	0.667133	0.0747513	0.38709	0.575841
cortisol	0.136003	0.114392	0.339192	0.118532	0.169316	0.526959	0.101233	0.240919	0.506001	0.0163709	0.849962	0.897732
citalopram/escitalopram	0.13551	0.115724	0.342075	0.181805	0.0341488	0.231884	0.0964235	0.26412	0.530289	0.0520381	0.547394	0.707335
2-O-methylascorbic acid	-0.134419	0.118712	0.349246	-0.22567	0.00825123	0.128968	0.118318	0.170096	0.427487	0.0664975	0.441786	0.620785
cholic acid glucuronide	-0.134401	0.118762	0.349246	0.0646034	0.454927	0.801829	0.0413326	0.632812	0.801375	-0.0175145	0.839618	0.892827
pregnenediol sulfate (C21H34O5S)*	-0.134061	0.119706	0.351116	0.0118625	0.890977	0.965889	-0.066674	0.440572	0.683007	0.138488	0.107859	0.278596
glycochenodeoxycholate glucuronide (1)	0.133618	0.120946	0.352274	0.0839394	0.331263	0.703535	0.0325343	0.70691	0.851897	0.201883	0.0184269	0.107271
verapamil	0.133653	0.120846	0.352274	0.0185331	0.830427	0.950368	0.156861	0.0681936	0.260514	0.111206	0.197433	0.388398
octadecenedioate (C18:1-DC)	0.133589	0.121027	0.352274	-0.0598899	0.488557	0.823995	0.103924	0.228578	0.496753	-0.0451626	0.60161	0.744082
ascorbic acid 3-sulfate*	-0.133222	0.122062	0.352589	-0.144008	0.0943983	0.412676	0.051355	0.552672	0.747504	0.132515	0.124071	0.297449
5alpha-androstan-3alpha,17beta-diol 17-glucuronide	-0.133323	0.121774	0.352589	0.239143	0.00504851	0.100295	-0.00873131	0.919641	0.971754	0.130842	0.128935	0.304586
N6,N6,N6-trimethyllysine	-0.133293	0.12186	0.352589	0.0586495	0.497622	0.82783	0.105375	0.222114	0.493199	0.0371715	0.667459	0.789134
4-hydroxychlorothalonil	0.132802	0.123253	0.354013	-0.0563357	0.514766	0.839068	0.0552527	0.522893	0.732405	0.132835	0.123158	0.296463
N-acetyl-3-methylhistidine*	-0.132795	0.123274	0.354013	0.00765415	0.929528	0.980162	0.0547938	0.526356	0.732405	-0.0380767	0.659859	0.783454
Fibrinopeptide A, phosphono-ser(3)*	0.13272	0.123486	0.354013	0.127787	0.138189	0.48951	0.12036	0.162789	0.416464	0.0208635	0.809487	0.881771
linoleoyl-docosahexaenoyl-glycerol (18:2/22:6) [1]*	0.132491	0.124141	0.355	-0.0621382	0.472353	0.809607	0.133317	0.121791	0.350919	0.0177092	0.837859	0.892827
lamotrigine	0.131291	0.127615	0.36221	0.0873181	0.312099	0.684386	0.0998818	0.24729	0.513141	0.165213	0.054587	0.184272
pregnanediol-3-glucuronide	0.131323	0.127522	0.36221	0.101954	0.23757	0.601035	0.252472	0.00302365	0.0466215	0.111581	0.195913	0.386568
arabinose	-0.131441	0.127177	0.36221	0.0554334	0.521532	0.840492	0.0630122	0.466134	0.698102	-0.107136	0.214438	0.40847
myristoyl-linoleoyl-glycerol (14:0/18:2) [1]*	0.130827	0.128979	0.365175	0.0234831	0.786108	0.938151	0.0331079	0.701985	0.851897	0.195572	0.0225029	0.115464
caproate (6:0)	0.130478	0.13001	0.365374	-0.159475	0.0636671	0.34021	0.312722	0.000209992	0.00726062	0.295934	0.000468792	0.0222872
taurodeoxycholate	0.130505	0.12993	0.365374	0.0565184	0.513401	0.838041	-0.0153257	0.85944	0.946827	0.230641	0.00690457	0.0821575
5alpha-androstan-3alpha,17beta-diol disulfate	-0.130606	0.129633	0.365374	0.169619	0.0483652	0.28742	-0.0407255	0.63782	0.804147	0.138153	0.108724	0.278794
behenoylcarnitine (C22)*	0.129661	0.132453	0.369076	-0.0502246	0.56146	0.85231	0.0817101	0.344311	0.603469	-0.181207	0.0347526	0.151076
1-palmitoleoylglycerol (16:1)*	-0.129843	0.131906	0.369076	-0.0247853	0.774556	0.934871	0.0889233	0.303252	0.569097	0.149903	0.0815313	0.23671
gamma-CEHC	-0.129605	0.132622	0.369076	-0.15209	0.0771303	0.374405	-0.0833335	0.334777	0.59542	-0.12659	0.141949	0.321936
N-palmitoylglycine	0.129701	0.132334	0.369076	0.0990628	0.251207	0.617642	0.179465	0.0365652	0.182269	-0.0641741	0.457936	0.637732
heme	0.128698	0.135376	0.375826	0.106291	0.218096	0.585636	0.0988704	0.252134	0.516489	0.0089489	0.917646	0.94583
1-palmitoyl-2-arachidonoyl-GPC (16:0/20:4n6)	0.128584	0.135726	0.375882	0.043073	0.618549	0.880685	0.0856951	0.321212	0.581689	0.168249	0.0502336	0.17289
1-(1-enyl-palmitoyl)-2-linoleoyl-GPC (P-16:0/18:2)*	0.128207	0.136886	0.377263	-0.0293331	0.734613	0.928277	0.110861	0.198834	0.464942	-0.22244	0.009246	0.0926268
adenosine 5'-diphosphoribose (ADP-ribose)	0.128311	0.136568	0.377263	0.410591	6.87721e-07	6.07035e-05	0.0801308	0.353748	0.611554	-0.0562626	0.515313	0.68333
sebacate (C10-DC)	0.125972	0.143921	0.395697	-0.0949057	0.271747	0.637991	0.041068	0.634993	0.803245	0.0321571	0.710155	0.815999
sphinganine-1-phosphate	0.125793	0.144495	0.39632	0.05708	0.509218	0.837609	-0.0676663	0.433785	0.677084	0.118685	0.168764	0.354814
pantothenate	-0.125412	0.145727	0.397787	-0.105775	0.220351	0.588806	0.0173585	0.841027	0.938615	0.0546564	0.527395	0.688965
N-formylphenylalanine	0.125468	0.145546	0.397787	0.102934	0.233066	0.596251	0.139227	0.105975	0.328581	-0.0120543	0.889226	0.926582
glutarate (C5-DC)	-0.125143	0.146598	0.399209	-0.0524749	0.544032	0.846553	-0.000789616	0.992721	0.997411	-0.0197356	0.819605	0.888152
gamma-glutamylleucine	-0.123761	0.151147	0.40964	-0.0891348	0.302099	0.67455	0.00722057	0.93351	0.971754	0.264299	0.00187558	0.0400362
3-methoxytyramine sulfate	-0.123809	0.150986	0.40964	-0.0533188	0.537566	0.84268	0.0061406	0.943437	0.97594	0.149741	0.0818641	0.237073
sphingomyelin (d17:1/14:0, d16:1/15:0)*	0.123618	0.151624	0.409959	-0.0460738	0.594289	0.871883	0.175185	0.0413563	0.194187	-0.0999454	0.246988	0.448747
5-hydroxyhexanoate	0.123441	0.152215	0.410584	-0.0432216	0.617337	0.880685	0.0870034	0.313853	0.575733	0.0227454	0.792673	0.868819
margaroylcarnitine (C17)*	0.123279	0.152757	0.411075	0.0427056	0.621548	0.880685	0.250578	0.00325749	0.0495573	0.0190187	0.826053	0.891699
citalopram N-oxide*	0.123038	0.153569	0.412287	0.0240881	0.780735	0.937624	0.107367	0.213446	0.486111	0.0838346	0.331869	0.53711
pregnenolone sulfate	-0.122864	0.154154	0.412888	-0.0137231	0.874009	0.96236	-0.0725993	0.400942	0.6489	0.155406	0.0708263	0.214623
eicosapentaenoylcholine	-0.122647	0.15489	0.413886	0.00238729	0.977994	0.991754	0.00262917	0.975765	0.992289	-0.198784	0.0203407	0.111581
sphingomyelin (d18:1/14:0, d16:1/16:0)*	0.122444	0.155578	0.414752	-0.0586066	0.497937	0.82783	0.185237	0.0308501	0.161653	-0.100661	0.243603	0.44601
3-hydroxyoleate*	-0.1216	0.158469	0.421477	0.0902447	0.296095	0.667677	0.0557098	0.519455	0.732405	-0.0844682	0.328215	0.533466
cholate	-0.121457	0.158964	0.421809	0.062366	0.470728	0.809607	0.139342	0.105684	0.328581	0.0729809	0.398464	0.586487
glyco-beta-muricholate**	0.121336	0.159382	0.421894	0.0611942	0.479121	0.815936	0.054026	0.532176	0.736016	0.271893	0.00136442	0.0379709
sphingomyelin (d18:1/19:0, d19:1/18:0)*	0.121128	0.160105	0.421894	0.0229641	0.790726	0.938984	0.2011	0.0188948	0.121118	-0.145649	0.0906639	0.251086
3-hydroxymyristate	-0.121215	0.159802	0.421894	0.0224301	0.795484	0.939594	0.0577319	0.504385	0.7206	-0.138464	0.107922	0.278596
glycodeoxycholate 3-sulfate	0.120696	0.161609	0.423899	-0.0157654	0.85545	0.960436	-0.0963934	0.264269	0.530289	0.229768	0.00712584	0.0821575
daidzein sulfate (2)	0.12078	0.161317	0.423899	0.226263	0.00807906	0.128715	0.116744	0.17589	0.436282	0.070685	0.413508	0.60027
2-aminoadipate	-0.120181	0.16342	0.427665	-0.0102479	0.905743	0.97046	-0.0987261	0.25283	0.516987	0.112355	0.192811	0.383272
pregnenetriol sulfate*	-0.119997	0.164071	0.428387	-0.00501647	0.953779	0.988311	-0.098996	0.251529	0.516176	0.147353	0.0869136	0.245466
2-hydroxystearate	-0.11984	0.164629	0.428862	-0.0912912	0.290506	0.661613	0.0741307	0.391055	0.638474	0.0202973	0.814563	0.885158
3-(3-hydroxyphenyl)propionate sulfate	0.118944	0.16783	0.435334	0.0322497	0.709358	0.920794	-0.0610059	0.480477	0.705903	-0.0237276	0.783936	0.863389
delta-CEHC	-0.118931	0.167876	0.435334	-0.0206175	0.811691	0.944191	-0.173274	0.0436605	0.200874	-0.00416828	0.961587	0.978743
2,4-dichlorophenol sulfate	0.118727	0.16861	0.436184	0.106164	0.218651	0.585636	0.136317	0.11355	0.339619	0.248134	0.00358317	0.0545119
7-methylxanthine	-0.118628	0.168969	0.436184	-0.269185	0.00152996	0.0484911	-0.130732	0.12926	0.362703	-0.0506587	0.558077	0.715467
palmitate (16:0)	-0.118404	0.169784	0.436313	0.064508	0.455595	0.801829	0.0284887	0.74198	0.874647	-0.107483	0.212948	0.407147
sphingosine 1-phosphate	-0.118442	0.169645	0.436313	0.00920044	0.915339	0.976155	-0.157295	0.0674254	0.259161	0.0553768	0.521958	0.68376
eicosenoate (20:1)	-0.118003	0.171243	0.439075	0.0676234	0.434077	0.783674	0.0247293	0.775052	0.891466	-0.100055	0.246467	0.448515
formiminoglutamate	0.117435	0.173327	0.440392	0.156336	0.0691346	0.350643	0.124167	0.149801	0.397496	0.229758	0.00712847	0.0821575
hydroxyasparagine**	-0.117192	0.174226	0.440392	-0.144089	0.0942109	0.412676	0.170047	0.0477925	0.212184	0.205966	0.0161441	0.0969497
chlorthalidone	0.117471	0.173194	0.440392	0.111189	0.197499	0.561962	0.101138	0.241364	0.506001	0.176521	0.0398077	0.158162
nateglinide	0.117471	0.173194	0.440392	0.111189	0.197499	0.561962	0.101138	0.241364	0.506001	0.176521	0.0398077	0.158162
betaine	-0.117025	0.174844	0.440392	-0.0868496	0.314712	0.685279	-0.00869951	0.919933	0.971754	0.176421	0.0399218	0.158162
1-stearoyl-GPC (18:0)	-0.11764	0.172572	0.440392	-0.129911	0.131704	0.483196	0.0248009	0.774419	0.891466	-0.143531	0.0955064	0.258843
quinolinate	-0.117115	0.174508	0.440392	-0.132945	0.122846	0.470361	0.00658606	0.939341	0.972676	0.123365	0.152469	0.33362
1-arachidonoyl-GPC (20:4n6)*	-0.117149	0.174385	0.440392	-0.00278852	0.974297	0.99168	0.0835434	0.333557	0.595138	-0.0501051	0.562393	0.719149
6-bromotryptophan	0.116872	0.175411	0.440847	-0.0185512	0.830264	0.950368	0.276273	0.00113097	0.023681	0.0451244	0.601918	0.744082
3-hydroxydecanoylcarnitine	0.116409	0.177139	0.44421	0.200351	0.0193523	0.161765	0.166522	0.052674	0.223424	0.13534	0.116185	0.289449
nonanoylcarnitine (C9)	0.116261	0.177693	0.444623	0.0204078	0.813571	0.944191	0.108894	0.206966	0.475148	0.0665782	0.441231	0.620785
gamma-glutamylisoleucine*	-0.115918	0.178987	0.44688	-0.0641216	0.458305	0.801829	0.111286	0.197109	0.464942	0.148054	0.0854058	0.24362
N-acetyltyrosine	0.115718	0.179744	0.447791	-0.0113234	0.895903	0.968934	0.213084	0.012749	0.102732	0.164098	0.056263	0.187161
N2-acetyllysine	-0.115523	0.180481	0.448648	0.0507845	0.557098	0.850836	0.0785294	0.36348	0.61716	0.16725	0.0516326	0.175859
sertraline	0.114787	0.183293	0.454647	-0.138924	0.106746	0.428864	0.0338436	0.695686	0.848053	0.0546104	0.527743	0.688965
lactose	-0.114606	0.183992	0.455389	-0.149602	0.0821518	0.385742	-0.0330292	0.70266	0.851897	0.181138	0.034823	0.151076
lignoceroylcarnitine (C24)*	0.114463	0.184542	0.455763	-0.0599806	0.487898	0.823995	0.122139	0.156619	0.409867	-0.216643	0.011299	0.0926268
omeprazole	0.114205	0.18554	0.457237	0.0554521	0.521392	0.840492	0.14493	0.0922859	0.306537	0.180774	0.0351967	0.151278
2-arachidonoylglycerol (20:4)	-0.113647	0.18771	0.459607	0.0625651	0.46931	0.808886	0.0999194	0.247112	0.513141	-0.121679	0.158198	0.342709
alpha-ketoglutaramate*	-0.113838	0.186966	0.459607	-0.141981	0.0991792	0.422252	0.0548568	0.52588	0.732405	0.104592	0.225585	0.422926
methyl vanillate sulfate	-0.113728	0.187393	0.459607	-0.0730868	0.397778	0.756441	-0.00763932	0.929664	0.971754	0.0493514	0.568293	0.722556
sulfate of piperine metabolite C16H19NO3 (3)*	0.11353	0.188169	0.459746	-0.0483907	0.575857	0.862175	0.162692	0.058436	0.239195	0.0579723	0.502609	0.676269
1-palmitoyl-2-arachidonoyl-GPE (16:0/20:4)*	-0.112974	0.190354	0.463452	-0.0117242	0.892241	0.965889	0.0804663	0.35173	0.609634	0.197293	0.0213209	0.113678
N-acetyl-aspartyl-glutamate (NAAG)	0.11287	0.190768	0.463452	-0.10244	0.23533	0.599197	0.141094	0.10133	0.323858	0.186286	0.0298978	0.139238
gentisate	-0.112835	0.190905	0.463452	-0.0780042	0.366708	0.735349	-0.115666	0.17994	0.439061	0.158479	0.0653625	0.201564
3-bromo-5-chloro-2,6-dihydroxybenzoic acid*	0.112316	0.192967	0.467464	-0.0728664	0.399206	0.757894	0.0734342	0.395533	0.642883	-0.0188231	0.827814	0.892653
lithocholic acid sulfate (2)	-0.112068	0.193959	0.468872	0.0414592	0.63177	0.883394	0.0362304	0.675397	0.832211	0.185464	0.0306418	0.141194
2,3-diphosphoglycerate	0.111799	0.195037	0.469046	0.118641	0.168925	0.526959	0.0770649	0.372524	0.625336	0.0772108	0.371617	0.567591
N-desalkylquetiapine*	0.11176	0.195196	0.469046	0.0824094	0.340183	0.708014	0.0478669	0.580001	0.764036	0.0561372	0.516251	0.68333
undecenoylcarnitine (C11:1)	0.111742	0.195264	0.469046	0.0499983	0.563227	0.85231	0.400836	1.32674e-06	8.41008e-05	0.0414967	0.631462	0.760821
adenosine 3',5'-cyclic monophosphate (cAMP)	-0.111634	0.195701	0.469108	-0.125982	0.14389	0.489589	0.0912269	0.290848	0.554019	0.125376	0.145843	0.326287
stearidonate (18:4n3)	-0.110565	0.200042	0.478508	0.0268571	0.75628	0.928277	-0.0474525	0.583288	0.764979	-0.2088	0.0147083	0.0926268
glycerate	0.110207	0.201511	0.480008	-0.0152164	0.860432	0.961556	0.104797	0.224671	0.493199	-0.0435834	0.614392	0.750319
methylsuccinoylcarnitine	0.110227	0.201432	0.480008	0.0648182	0.453426	0.801829	0.296289	0.00046111	0.0134904	0.0273175	0.752236	0.841472
Nimesulide	0.109933	0.202643	0.481699	0.156419	0.0689857	0.350643	0.126266	0.142982	0.385679	0.160188	0.0624762	0.194769
palmitoloelycholine	-0.109746	0.203416	0.482532	0.00816198	0.924865	0.978008	0.0510285	0.555203	0.748577	-0.0855204	0.322203	0.528987
N-methyltaurine	0.109561	0.204185	0.48335	0.120028	0.163962	0.521999	0.066878	0.439172	0.681852	-0.00396126	0.963494	0.978937
ferulic acid 4-sulfate	0.108341	0.209296	0.485585	-0.0365968	0.672302	0.902466	0.0996136	0.248568	0.513797	0.288363	0.000663013	0.0260861
arachidonoylcarnitine (C20:4)	0.108495	0.208646	0.485585	0.232555	0.0064407	0.112343	0.315128	0.000186422	0.00686152	0.264052	0.00189479	0.0400362
hydrochlorothiazide	-0.10832	0.209384	0.485585	-0.100371	0.244971	0.610288	0.0552307	0.523059	0.732405	0.18475	0.0313017	0.142874
alpha-CMBHC glucuronide	-0.108865	0.207091	0.485585	-0.131858	0.125965	0.477495	-0.0395142	0.647861	0.811184	0.133641	0.12088	0.293746
m-tyramine sulfate	0.108466	0.208771	0.485585	0.00250856	0.976877	0.991754	0.173042	0.0439466	0.201378	0.119999	0.164065	0.350402
N6-acetyllysine	-0.109053	0.206303	0.485585	-0.112521	0.19215	0.556455	0.151203	0.078892	0.283961	0.0969636	0.261441	0.463205
arachidoylcarnitine (C20)*	0.108609	0.208165	0.485585	0.127206	0.140006	0.489589	0.236378	0.00559621	0.07256	-0.0740425	0.39162	0.581064
dihomo-linolenate (20:3n3 or n6)	-0.108662	0.207945	0.485585	0.0071347	0.934299	0.980162	0.0793833	0.35827	0.613071	-0.043717	0.613306	0.750319
1-(1-enyl-stearoyl)-2-arachidonoyl-GPE (P-18:0/20:4)*	0.108967	0.206662	0.485585	-0.0084896	0.921859	0.976639	0.191501	0.0255246	0.143466	-0.037453	0.665092	0.78721
naringenin 7-glucuronide	0.108591	0.208241	0.485585	0.122601	0.155046	0.511294	0.0248157	0.774288	0.891466	0.00247362	0.977199	0.990217
2-hydroxypalmitate	-0.107746	0.211826	0.490251	-0.0479391	0.579428	0.86219	0.0548568	0.52588	0.732405	-0.0213087	0.805501	0.880245
proline	0.106758	0.216069	0.495758	-0.0415463	0.631054	0.883394	0.172251	0.0449363	0.204272	0.288835	0.000649022	0.0260861
dihomo-linoleoylcarnitine (C20:2)*	0.106586	0.216813	0.495758	0.0981182	0.255778	0.625271	0.18247	0.0334872	0.17134	0.143693	0.0951285	0.258432
Gliclazide	0.106667	0.216464	0.495758	0.0197789	0.819216	0.945122	0.0535354	0.535912	0.738524	0.140811	0.102024	0.269465
2-methoxyresorcinol sulfate	0.106818	0.21581	0.495758	-0.0995246	0.248994	0.614939	-0.0262756	0.761397	0.888155	0.102161	0.236611	0.43685
sulfate of piperine metabolite C16H19NO3 (2)*	0.10661	0.216708	0.495758	-0.0310463	0.719742	0.921959	0.166572	0.0526013	0.223424	0.0471858	0.585409	0.736441
1-(1-enyl-palmitoyl)-2-arachidonoyl-GPE (P-16:0/20:4)*	0.107049	0.214812	0.495758	0.00250704	0.976891	0.991754	0.155854	0.0700067	0.264495	-0.0443563	0.608122	0.749316
hexadecanedioate (C16-DC)	0.106124	0.218826	0.499362	-0.0274105	0.75142	0.928277	0.0858191	0.32051	0.581689	-0.0643124	0.456965	0.637405
1-stearoyl-GPI (18:0)	-0.105937	0.21964	0.500218	-0.0231406	0.789154	0.938984	0.151451	0.0783963	0.28307	-0.0886052	0.304992	0.509511
linolenoylcarnitine (C18:3)*	0.105787	0.220298	0.500716	0.147391	0.0868306	0.396295	0.194192	0.0234907	0.135839	0.0359669	0.677625	0.794881
2-ketocaprylate	0.105322	0.222345	0.504366	-0.213905	0.0124009	0.131401	0.0975934	0.258341	0.52242	0.0164616	0.849141	0.897732
pro-hydroxy-pro	-0.104969	0.223908	0.506903	0.000446068	0.995888	0.997636	0.0550428	0.524475	0.732405	0.104015	0.22817	0.42596
glucuronate	-0.103929	0.228556	0.515381	-0.202088	0.0183059	0.157046	-0.0617315	0.475263	0.702428	0.146608	0.0885369	0.247834
1-oleoyl-2-docosahexaenoyl-GPC (18:1/22:6)*	0.10401	0.228191	0.515381	0.0432399	0.617188	0.880685	0.0762012	0.377922	0.626757	-0.0583394	0.499902	0.676263
hydroxycotinine	-0.103827	0.229018	0.515403	-0.117519	0.173016	0.530677	0.0560126	0.517183	0.731234	0.120588	0.161988	0.348075
1-oleoyl-2-docosahexaenoyl-GPE (18:1/22:6)*	0.103705	0.229565	0.515617	0.00301318	0.972227	0.991625	0.137249	0.11108	0.336187	0.0463142	0.592364	0.739483
gamma-glutamyltyrosine	0.103347	0.231187	0.518241	-0.226113	0.00812225	0.128715	0.123766	0.151131	0.400093	0.158483	0.0653559	0.201564
hypoxanthine	-0.102894	0.23325	0.521503	-0.0477388	0.581016	0.863202	-0.115627	0.180088	0.439061	0.175433	0.0410649	0.160896
palmitoyl-linoleoyl-glycerol (16:0/18:2) [1]*	-0.102827	0.233556	0.521503	0.0252422	0.770515	0.934871	0.023218	0.788466	0.901443	0.129845	0.131901	0.308044
GlcNAc sulfate conjugate of C21H34O2 steroid**	0.102727	0.234015	0.521505	0.144894	0.0923689	0.411106	0.0485159	0.574868	0.759764	0.189276	0.0273184	0.129876
glycerol	0.102588	0.234648	0.521897	0.0756001	0.381707	0.745138	0.146355	0.0890938	0.30165	-0.147701	0.0861622	0.244555
retinal	-0.102381	0.2356	0.522995	0.0436673	0.613711	0.880685	-0.0627236	0.468182	0.700125	0.0882888	0.306729	0.511514
sphingomyelin (d18:1/17:0, d17:1/18:0, d19:1/16:0)	0.101887	0.237879	0.524991	0.0387125	0.654542	0.893685	0.176201	0.0401734	0.190199	-0.209917	0.014174	0.0926268
1-palmitoyl-2-arachidonoyl-GPI (16:0/20:4)*	-0.102059	0.237085	0.524991	0.0277731	0.748241	0.928277	-0.0678476	0.432551	0.677011	0.0928083	0.28253	0.490665
bilirubin degradation product, C17H18N2O4 (3)**	-0.101978	0.23746	0.524991	0.0297434	0.731042	0.926799	0.00855162	0.92129	0.971754	0.0304352	0.725035	0.823149
palmitoleoyl-linoleoyl-glycerol (16:1/18:2) [1]*	-0.10081	0.242902	0.528123	-0.0359172	0.678046	0.906976	0.00309389	0.971484	0.989699	0.216317	0.0114257	0.0926268
pantoate	-0.101188	0.24113	0.528123	-0.181024	0.0349395	0.231938	0.0649103	0.452783	0.69383	0.162265	0.059109	0.1916
palmitoleate (16:1n7)	-0.101105	0.241521	0.528123	0.0230834	0.789664	0.938984	0.0542461	0.530505	0.734594	-0.150239	0.0808418	0.23671
1-stearoyl-2-arachidonoyl-GPC (18:0/20:4)	0.100666	0.243581	0.528123	-0.0421665	0.625961	0.880685	0.0708818	0.412205	0.659312	0.134681	0.117988	0.290765
N-acetylhistamine	-0.101014	0.241946	0.528123	-0.0548672	0.525801	0.84153	-0.190635	0.0262109	0.143791	-0.134112	0.119564	0.292125
bilirubin degradation product, C16H18N2O5 (1)**	-0.100514	0.244298	0.528123	0.0195674	0.821117	0.945403	-0.016724	0.846765	0.941463	0.12651	0.142205	0.321936
tetrahydrocortisone glucuronide (5)	-0.100713	0.243356	0.528123	-0.0354588	0.681931	0.910039	0.0573042	0.507553	0.721087	0.118919	0.16792	0.354154
valylglycine	0.101051	0.241771	0.528123	0.131231	0.127792	0.479506	0.13424	0.119208	0.34876	0.0930838	0.281098	0.489668
bilirubin degradation product, C17H18N2O4 (2)**	-0.100756	0.243154	0.528123	0.0336459	0.697377	0.916713	-0.0040814	0.962388	0.985713	0.0316517	0.714511	0.817127
erucate (22:1n9)	-0.100494	0.24439	0.528123	0.0429251	0.619756	0.880685	0.0711776	0.410252	0.658366	-0.0187468	0.828501	0.892653
glucuronide of piperine metabolite C17H21NO3 (3)*	0.101268	0.24076	0.528123	-0.0977607	0.257522	0.626578	0.158334	0.0656125	0.254639	-0.00835449	0.923098	0.950591
2'-deoxyuridine	0.100308	0.245267	0.529016	-0.0187087	0.828844	0.950368	0.18228	0.033675	0.171532	-0.0353731	0.682659	0.797867
trigonelline (N'-methylnicotinate)	-0.100074	0.246376	0.530406	-0.0419948	0.627369	0.880685	0.0924457	0.284423	0.547637	0.15418	0.0731069	0.219513
Urolithin B glucuronide	0.0999414	0.247007	0.530763	0.0300699	0.728206	0.92629	-0.0533633	0.537226	0.738524	-0.00203147	0.981274	0.992583
maleate	0.0994548	0.249327	0.531835	0.0236329	0.784777	0.937624	0.0522622	0.545668	0.744746	0.200055	0.0195356	0.109804
sphingomyelin (d18:1/20:0, d16:1/22:0)*	0.0990055	0.251483	0.531835	-0.0479201	0.579579	0.86219	0.10682	0.215801	0.488326	-0.168645	0.0496875	0.172846
alpha-hydroxyisocaproate	0.0991464	0.250805	0.531835	0.245013	0.00404157	0.0922287	0.183527	0.0324582	0.167578	0.14892	0.0835727	0.239226
chiro-inositol	0.098966	0.251673	0.531835	-0.0715439	0.407842	0.764598	-0.113616	0.187833	0.449441	-0.144511	0.0932424	0.255131
N-acetylkynurenine (2)	-0.0989962	0.251527	0.531835	-0.0482078	0.577302	0.862175	0.00089216	0.991775	0.997411	0.128579	0.135742	0.314162
9,10-DiHOME	0.0989601	0.251701	0.531835	0.0289822	0.737672	0.928277	0.0137241	0.874	0.949944	0.0833824	0.334493	0.538894
1-oleoyl-GPC (18:1)	-0.0997116	0.248101	0.531835	0.00227805	0.979001	0.991754	0.0690403	0.424486	0.669901	-0.0730525	0.398	0.586487
1-stearoyl-GPG (18:0)	-0.0990871	0.25109	0.531835	-0.0593177	0.492728	0.826768	0.131166	0.127982	0.361453	0.052901	0.540762	0.701148
glucuronide of piperine metabolite C17H21NO3 (5)*	0.099442	0.249389	0.531835	-0.0510592	0.554965	0.849953	0.198876	0.0202812	0.125086	-0.0178908	0.836219	0.892827
pyruvate	-0.0987384	0.25277	0.533107	0.0656769	0.447453	0.801829	-0.144271	0.0937932	0.306642	0.16417	0.0561542	0.187161
dodecadienoate (12:2)*	0.0986286	0.253301	0.53324	0.0590741	0.494509	0.82783	0.101596	0.239229	0.506001	-0.135512	0.115719	0.289449
gamma-glutamylcitrulline*	-0.0984617	0.254109	0.533957	-0.103314	0.231339	0.596251	0.0793642	0.358386	0.613071	-0.0185607	0.830178	0.892827
bilirubin degradation product, C16H18N2O5 (2)**	-0.0977508	0.25757	0.540235	0.0315945	0.715005	0.921959	-0.000694148	0.993601	0.997411	0.134834	0.117568	0.290507
N-acetyl-isoputreanine	0.0975266	0.258669	0.540552	0.192475	0.0247723	0.190981	0.08861	0.304966	0.569986	0.13815	0.108732	0.278794
cystine	-0.0975266	0.258669	0.540552	-0.0974121	0.259231	0.626578	0.149714	0.0819197	0.290055	0.10973	0.203481	0.394851
chenodeoxycholic acid sulfate (1)	0.0968758	0.261876	0.546252	-0.0382647	0.658285	0.895669	0.057144	0.508742	0.721087	0.0234897	0.78605	0.864049
glucose	0.0965772	0.263356	0.548337	-0.00143839	0.98674	0.991956	0.0571754	0.50851	0.721087	0.229844	0.00710642	0.0821575
vanillic alcohol sulfate	0.0964394	0.26404	0.548762	-0.0881841	0.307305	0.68217	0.122754	0.154527	0.406256	0.220164	0.010009	0.0926268
aspartate	-0.096124	0.265613	0.551027	0.110546	0.20012	0.566594	-0.0526861	0.542411	0.742075	0.180042	0.0359562	0.151948
N-formylmethionine	0.0959427	0.26652	0.551904	-0.130683	0.129403	0.479506	0.159256	0.0640374	0.249374	0.0689973	0.424775	0.607987
glucuronide of C14H26O4 (1)*	0.095471	0.268889	0.552352	-0.0392048	0.650436	0.892451	0.0534093	0.536874	0.738524	0.200788	0.0190843	0.108368
bilirubin degradation product, C16H18N2O5 (4)**	-0.0957757	0.267357	0.552352	0.0402773	0.641528	0.886155	0.0129264	0.881268	0.952665	0.145268	0.0915217	0.252848
3-methylcytidine	0.0954704	0.268892	0.552352	0.121457	0.158964	0.513819	-0.023966	0.781819	0.89744	0.114415	0.184726	0.37638
cis-4-decenoate (10:1n6)*	0.0954179	0.269157	0.552352	0.0862342	0.318166	0.691482	0.0503961	0.560122	0.751722	-0.101443	0.23994	0.441566
1-palmitoyl-2-linoleoyl-GPC (16:0/18:2)	0.095437	0.26906	0.552352	-0.0406255	0.638646	0.885377	0.00339918	0.968671	0.989484	-0.0507634	0.557262	0.715226
3-methyl-2-oxovalerate	0.0949265	0.271641	0.556451	0.0872456	0.312502	0.684386	0.193028	0.024353	0.138243	0.183482	0.032502	0.144862
indoleacetate	-0.0947643	0.272465	0.557012	-0.00351368	0.967616	0.991068	0.0917873	0.287882	0.551129	0.218981	0.0104272	0.0926268
propyl 4-hydroxybenzoate	0.0946804	0.272892	0.557012	0.144793	0.0925979	0.411106	0.103892	0.228722	0.496753	0.122103	0.156741	0.340649
dopamine 4-sulfate	-0.0939789	0.276477	0.563322	-0.183816	0.0321817	0.221201	-0.0309589	0.720498	0.861196	0.127202	0.140017	0.32016
pseudoephedrine	0.0936	0.278427	0.566284	0.223007	0.00906412	0.131401	0.112446	0.192451	0.457976	0.192854	0.0244844	0.121275
4-ethylphenylsulfate	-0.0931947	0.280522	0.56953	-0.149833	0.0816737	0.385081	0.0439937	0.61106	0.787818	0.180705	0.0352672	0.151278
glycerol 3-phosphate	0.0925459	0.283899	0.572056	-0.126709	0.141571	0.489589	0.0979846	0.256429	0.519689	0.243651	0.00425767	0.0592439
4-vinylguaiacol sulfate	-0.0925621	0.283815	0.572056	-0.159391	0.0638081	0.34021	0.074117	0.391142	0.638474	0.227243	0.00780186	0.0864264
bilirubin degradation product, C17H20N2O5 (2)**	-0.0926747	0.283227	0.572056	0.0533206	0.537552	0.84268	0.0173012	0.841545	0.938615	0.170133	0.0476785	0.172156
tetrahydrocortisol glucuronide	-0.0924743	0.284273	0.572056	0.0366372	0.671961	0.902466	0.0775227	0.369682	0.623054	0.0993538	0.249811	0.451003
dihydroorotate	0.0926604	0.283301	0.572056	-0.0759627	0.379421	0.745096	0.126533	0.142131	0.385206	0.0805713	0.3511	0.552742
saccharin	0.0922509	0.285444	0.5734	0.106218	0.218416	0.585636	0.160518	0.0619304	0.247418	0.126832	0.141184	0.321195
palmitoyl ethanolamide	-0.0921547	0.285948	0.573404	-0.0103359	0.904937	0.97046	0.00736846	0.932151	0.971754	0.118995	0.167646	0.354154
bilirubin degradation product, C17H20N2O5 (1)**	-0.0918398	0.287605	0.574981	0.0567508	0.511668	0.837609	0.0190044	0.826182	0.93334	0.173096	0.0438804	0.165239
4-hydroxyphenylacetoylcarnitine	0.0918137	0.287743	0.574981	0.130672	0.129437	0.479506	0.2916	0.000572352	0.0159281	0.091079	0.291634	0.498882
1-(1-enyl-oleoyl)-GPE (P-18:1)*	-0.0915059	0.289369	0.575209	0.0270241	0.754812	0.928277	0.0717501	0.406488	0.654165	-0.165782	0.0537484	0.182521
2-hydroxysebacate	0.0915381	0.289198	0.575209	-0.121899	0.157441	0.513259	0.0935134	0.278873	0.545717	0.163387	0.0573538	0.190235
dihomo-linoleate (20:2n6)	-0.0915965	0.288889	0.575209	0.0835053	0.333778	0.703535	0.0256644	0.766786	0.891275	-0.0556106	0.5202	0.68333
glucuronide of piperine metabolite C17H21NO3 (4)*	0.0913702	0.290087	0.575634	-0.0596997	0.489941	0.823995	0.157659	0.0667851	0.258311	0.0629738	0.466406	0.642717
N-acetylalliin	-0.090967	0.29223	0.578879	-0.0435019	0.615055	0.880685	0.162599	0.0585814	0.239195	0.298612	0.000413748	0.0207856
1-(1-enyl-palmitoyl)-2-palmitoleoyl-GPC (P-16:0/16:1)*	0.090628	0.29404	0.581454	0.0276204	0.749579	0.928277	0.126156	0.143332	0.385713	-0.115951	0.178861	0.367051
phenol glucuronide	-0.0904923	0.294766	0.581883	-0.119499	0.165841	0.523907	-0.0223429	0.796262	0.907778	-0.0912794	0.290569	0.497807
4-hydroxyhippurate	0.0896548	0.299276	0.589765	-0.0131554	0.879181	0.962388	0.104354	0.22665	0.495418	0.11286	0.190807	0.381279
4-hydroxycoumarin	0.0893048	0.301174	0.592483	-0.0757617	0.380687	0.745096	0.0660534	0.444847	0.687965	0.30237	0.000346511	0.0207856
2-stearoyl-GPE (18:0)*	-0.0886005	0.305018	0.597982	-0.125932	0.144051	0.489589	-0.00543153	0.949959	0.98052	0.139657	0.10489	0.273241
1-stearoyl-2-linoleoyl-GPI (18:0/18:2)	0.0886005	0.305018	0.597982	-0.0423335	0.624593	0.880685	-0.00440104	0.959444	0.983581	-0.0931995	0.280498	0.48937
palmitoyl sphingomyelin (d18:1/16:0)	0.0878896	0.30893	0.598886	-0.0221817	0.7977	0.94053	0.150263	0.080793	0.288078	-0.248822	0.00348862	0.0545119
1-oleoyl-GPG (18:1)*	0.0878346	0.309234	0.598886	-0.0759463	0.379524	0.745096	0.138755	0.107177	0.33051	0.195481	0.0225666	0.115464
lithocholate sulfate (1)	0.0878835	0.308964	0.598886	0.0432571	0.617048	0.880685	0.0424795	0.623397	0.793858	0.17498	0.0415989	0.160896
branched-chain, straight-chain, or cyclopropyl 12:1 fatty acid*	0.0879971	0.308336	0.598886	0.12114	0.160063	0.51591	0.200471	0.0192787	0.122513	-0.169136	0.0490164	0.172846
glutamine conjugate of C6H10O2 (2)*	0.0879755	0.308456	0.598886	-0.126891	0.140998	0.489589	0.0573423	0.50727	0.721087	0.0833288	0.334805	0.538894
1,2-dilinoleoyl-GPE (18:2/18:2)*	0.0881873	0.307288	0.598886	-0.0392128	0.650369	0.892451	0.0165323	0.848501	0.94156	0.0748914	0.386198	0.57549
ethylmalonate	-0.088214	0.307141	0.598886	-0.119949	0.16424	0.521999	0.0457207	0.597121	0.774221	0.0408832	0.636518	0.763688
N-oleoyltaurine	0.0877543	0.309678	0.598886	0.0377828	0.662323	0.895669	0.114947	0.18268	0.443318	0.0352587	0.68363	0.797867
3-hydroxyhippurate sulfate	0.0875732	0.310682	0.59981	0.0784937	0.363699	0.73333	0.0468243	0.588289	0.766253	0.0201626	0.815771	0.885628
N-palmitoyl-heptadecasphingosine (d17:1/16:0)*	0.0871686	0.312931	0.603133	0.064873	0.453044	0.801829	0.153195	0.0749804	0.275764	0.00629884	0.941982	0.964813
3-methylxanthine	-0.0869666	0.314058	0.604284	-0.237067	0.00545491	0.102034	-0.132986	0.122731	0.351848	-0.0714305	0.408587	0.595399
p-cresol sulfate	0.0865156	0.316583	0.607095	-0.00567007	0.947765	0.984881	0.199063	0.0201615	0.125086	0.213261	0.0126734	0.0926268
4-methoxyphenol sulfate	-0.0865219	0.316548	0.607095	-0.103003	0.232754	0.596251	0.0183368	0.832196	0.937199	0.185413	0.0306891	0.141194
7-methylguanine	0.086363	0.317441	0.607719	0.203891	0.0172715	0.149294	0.288138	0.000669771	0.0177723	0.147863	0.085814	0.244174
androstenediol (3beta,17beta) monosulfate (1)	-0.0856808	0.321294	0.610953	0.0903943	0.295292	0.667677	-0.036246	0.675265	0.832211	0.100623	0.243783	0.44601
1-stearoyl-2-oleoyl-GPC (18:0/18:1)	-0.0856617	0.321402	0.610953	-0.0906519	0.293912	0.667228	-0.0199013	0.818117	0.925145	0.0559827	0.517408	0.68333
ceramide (d18:2/24:1, d18:1/24:2)*	0.085633	0.321564	0.610953	0.248355	0.00355262	0.0844486	0.213981	0.012369	0.102732	0.0453295	0.600266	0.744082
citrate	0.0857189	0.321077	0.610953	-0.0809959	0.348559	0.71788	0.102231	0.236293	0.505733	0.035974	0.677565	0.794881
methionine sulfone	-0.0855901	0.321808	0.610953	-0.254504	0.00278974	0.0691976	-0.0530868	0.53934	0.739647	-0.00748773	0.931056	0.957058
fructose	-0.0849747	0.325312	0.611904	-0.0120295	0.889452	0.965889	-0.045215	0.601187	0.777727	0.184178	0.0318379	0.14302
maltotriose	-0.0845082	0.327985	0.611904	0.102339	0.235793	0.599197	-0.142495	0.0979488	0.31773	0.176831	0.0394546	0.158162
5-acetylamino-6-amino-3-methyluracil	-0.084469	0.32821	0.611904	-0.265362	0.0017948	0.050285	-0.0409452	0.636006	0.803443	0.161861	0.0597529	0.192051
gamma-glutamyl-alpha-lysine	0.0843879	0.328677	0.611904	-0.118041	0.171104	0.527647	0.212956	0.0128044	0.102732	0.129095	0.134167	0.311781
3,7-dimethylurate	-0.0846497	0.327173	0.611904	-0.238837	0.00510657	0.100295	-0.120739	0.161461	0.41627	-0.105756	0.220436	0.417111
pregnenediol disulfate (C21H34O8S2)*	-0.0843115	0.329116	0.611904	-0.00588475	0.94579	0.983725	-0.0521136	0.546812	0.745264	0.10234	0.235787	0.436035
1-linoleoylglycerol (18:2)	-0.0848029	0.326295	0.611904	-0.105188	0.222936	0.592112	0.0873839	0.311733	0.575733	0.0878371	0.30922	0.514315
2-oleoylglycerol (18:1)	-0.0853549	0.323144	0.611904	-0.0655748	0.44816	0.801829	-0.0151059	0.861436	0.947828	0.0827446	0.338216	0.541241
dehydroepiandrosterone sulfate (DHEA-S)	-0.0850558	0.324849	0.611904	0.031022	0.719952	0.921959	-0.0632343	0.464561	0.698102	0.0776038	0.36918	0.566937
1-stearoyl-2-docosahexaenoyl-GPE (18:0/22:6)*	0.0842829	0.329281	0.611904	-0.0500717	0.562654	0.85231	0.166741	0.0523585	0.223424	0.0631388	0.465236	0.64188
bilirubin degradation product, C17H18N2O4 (1)**	-0.0848793	0.325858	0.611904	0.0301775	0.72727	0.926134	-0.0153118	0.859566	0.946827	0.0409404	0.636046	0.763688
N-carbamoylalanine	-0.0850107	0.325106	0.611904	-0.11395	0.186531	0.548537	0.116774	0.175775	0.436282	0.0307497	0.72231	0.821983
docosapentaenoate (n6 DPA; 22:5n6)	-0.0852323	0.323842	0.611904	0.0531488	0.538865	0.843409	0.121218	0.15979	0.413426	0.0208268	0.809815	0.881771
stearate (18:0)	-0.0839967	0.330932	0.613972	0.0735105	0.395041	0.756441	0.0622372	0.471647	0.701628	-0.0710917	0.410819	0.597126
decanoylcarnitine (C10)	0.0838631	0.331704	0.614406	0.0506012	0.558524	0.850836	0.246222	0.00385808	0.0557225	0.0571133	0.50897	0.682415
glycosyl-N-behenoyl-sphingadienine (d18:2/22:0)*	0.0832429	0.335305	0.618066	0.0807382	0.350099	0.718951	0.19903	0.0201829	0.125086	-0.155143	0.0713094	0.215249
1-linoleoyl-GPG (18:2)*	0.0834194	0.334278	0.618066	-0.117697	0.172361	0.530093	0.0484592	0.575316	0.759764	0.0813203	0.346625	0.549305
sulfate of piperine metabolite C18H21NO3 (3)*	0.0832925	0.335016	0.618066	-0.0364719	0.673356	0.902819	0.160224	0.0624159	0.247425	0.0555299	0.520806	0.68333
oleate/vaccenate (18:1)	-0.0821408	0.341765	0.622929	0.0784817	0.363773	0.73333	0.04865	0.573811	0.759764	-0.13554	0.115641	0.289449
1-palmitoyl-2-linoleoyl-GPE (16:0/18:2)	-0.0822172	0.341315	0.622929	-0.0952414	0.270047	0.637806	0.00704882	0.935088	0.971754	0.106038	0.219202	0.415463
etiocholanolone glucuronide	-0.0821838	0.341511	0.622929	0.149948	0.0814381	0.385081	0.174064	0.042695	0.199153	0.0896548	0.299276	0.507391
glycerophosphoinositol*	0.0822345	0.341213	0.622929	-0.105141	0.223145	0.592112	0.0941173	0.275767	0.543437	0.0849991	0.325173	0.53079
decadienedioic acid (C10:2-DC)**	0.0822322	0.341226	0.622929	0.0483956	0.575818	0.862175	0.237307	0.00540651	0.0717305	0.0762636	0.377531	0.569039
1-arachidonoyl-GPI (20:4)*	-0.0824557	0.339911	0.622929	-0.0385884	0.655578	0.893685	0.135349	0.116159	0.34351	0.0156648	0.856362	0.901392
docosatrienoate (22:3n3)	-0.0824403	0.340002	0.622929	-0.00605683	0.944207	0.983663	-0.0283186	0.743467	0.874647	-0.0079602	0.926717	0.953458
3-phosphoglycerate	-0.0819238	0.343046	0.624267	0.0959917	0.266274	0.636938	-0.176701	0.0396024	0.189064	0.184713	0.0313355	0.142874
gamma-glutamylglutamate	-0.0813441	0.346483	0.627363	-0.0379157	0.661208	0.895669	0.180495	0.035484	0.179944	0.195709	0.0224067	0.115464
3,4-dihydroxybutyrate	-0.0814205	0.346029	0.627363	-0.089421	0.300543	0.673712	0.0754379	0.382732	0.631455	0.182776	0.0331871	0.14564
11beta-hydroxyetiocholanolone glucuronide*	-0.0810982	0.347948	0.627363	-0.0341558	0.69302	0.915713	0.091277	0.290582	0.554019	0.173346	0.043571	0.164618
2,8-quinolinediol sulfate	0.081373	0.346311	0.627363	-0.0879702	0.308485	0.68306	0.0185228	0.83052	0.936386	0.0782054	0.365469	0.565041
biliverdin	-0.0810817	0.348046	0.627363	0.0466463	0.58971	0.869551	-0.0284219	0.742564	0.874647	0.068964	0.424999	0.607987
octadecanedioate (C18-DC)	0.0811008	0.347932	0.627363	-0.0128692	0.88179	0.962797	0.0397382	0.645999	0.810928	-0.0574139	0.506739	0.680223
3-ethylcatechol sulfate (1)	-0.0808592	0.349375	0.628765	-0.172199	0.0450027	0.275325	0.0237641	0.783612	0.898594	0.14622	0.0893929	0.248774
erucoylcarnitine (C22:1)*	0.0807554	0.349996	0.628891	0.115816	0.179372	0.537209	0.268606	0.00156762	0.0288493	-0.068338	0.429224	0.610654
gamma-glutamylphenylalanine	-0.0806571	0.350585	0.628958	-0.232311	0.00649836	0.112343	0.0754856	0.38243	0.631455	0.141642	0.0999962	0.265127
androstenediol (3alpha, 17alpha) monosulfate (3)	-0.0803136	0.352647	0.631664	0.063988	0.459243	0.801829	-0.0703856	0.415493	0.661197	0.0717787	0.4063	0.593379
1-linoleoyl-GPC (18:2)	-0.0799463	0.354861	0.634552	-0.0923312	0.285023	0.655667	0.0311699	0.718673	0.861196	-0.278067	0.00104638	0.0351152
1-(1-enyl-palmitoyl)-GPC (P-16:0)*	-0.0798366	0.355524	0.634552	0.0164997	0.848796	0.957939	0.111066	0.197999	0.464942	-0.124167	0.149801	0.332815
1-stearoyl-GPE (18:0)	-0.0797698	0.355928	0.634552	-0.0709963	0.411449	0.764598	0.095561	0.268436	0.535464	-0.0116192	0.8932	0.929873
dimethylglycine	-0.0795598	0.357199	0.635825	-0.141823	0.0995583	0.42229	0.0513216	0.55293	0.747504	0.000613045	0.994348	0.997227
salicyluric glucuronide*	-0.0784594	0.36391	0.640729	0.0103285	0.905005	0.97046	0.0768446	0.373897	0.625336	0.343141	4.32079e-05	0.00560234
palmitoyl-sphingosine-phosphoethanolamine (d18:1/16:0)	0.0785223	0.363524	0.640729	0.0951032	0.270747	0.637806	0.139574	0.1051	0.328581	-0.255998	0.00262837	0.0476027
2-aminophenol sulfate	-0.0783719	0.364446	0.640729	0.0246912	0.77539	0.934871	0.0807812	0.349842	0.608762	0.162543	0.0586705	0.190965
10-heptadecenoate (17:1n7)	-0.0788442	0.361554	0.640729	0.060014	0.487655	0.823995	0.0859145	0.31997	0.581689	-0.118456	0.169593	0.355056
octanoylcarnitine (C8)	0.0788872	0.361292	0.640729	0.0927892	0.28263	0.652795	0.22109	0.00969225	0.102732	0.0598327	0.488973	0.666569
1-stearoyl-2-oleoyl-GPI (18:0/18:1)*	0.0786343	0.362838	0.640729	0.048297	0.576597	0.862175	0.101415	0.240073	0.506001	-0.0580961	0.501695	0.676263
acetoacetate	0.0786534	0.362721	0.640729	0.0329112	0.703673	0.919691	0.0648802	0.452994	0.69383	0.0387602	0.654143	0.778287
adenine	-0.0786916	0.362487	0.640729	-0.0452389	0.600995	0.873549	0.163964	0.0564665	0.23691	0.0295287	0.73291	0.827971
1-carboxyethylvaline	-0.0781859	0.365589	0.640816	-0.157934	0.0663051	0.343883	-0.0352584	0.683632	0.838736	0.273501	0.00127404	0.0371317
glycocholenate sulfate*	0.0781811	0.365619	0.640816	0.0934953	0.278967	0.650513	0.136427	0.113254	0.339619	0.132129	0.125181	0.298297
3-indoxyl sulfate	0.0780857	0.366206	0.64086	-0.000508088	0.995316	0.997636	0.171249	0.0462164	0.207265	0.113413	0.188627	0.378914
5alpha-pregnan-3beta,20alpha-diol disulfate	0.0779473	0.367058	0.641369	0.0121965	0.887928	0.965889	0.0930611	0.281215	0.547376	0.0855185	0.322214	0.528987
sphingomyelin (d18:1/25:0, d19:0/24:1, d20:1/23:0, d19:1/24:0)*	0.0776229	0.369062	0.643884	-0.0154597	0.858223	0.960974	0.203214	0.017654	0.115833	-0.121652	0.158289	0.342709
3-hydroxyphenylacetoylglutamine	-0.0772139	0.371598	0.647009	-0.0643306	0.456838	0.801829	0.0549937	0.524846	0.732405	0.105344	0.222248	0.419149
palmitoleoylcarnitine (C16:1)*	0.0770647	0.372525	0.647009	0.0331497	0.701626	0.918935	0.210098	0.0140888	0.102732	0.0176161	0.8387	0.892827
ascorbic acid 2-sulfate	-0.07706	0.372555	0.647009	-0.131461	0.127118	0.479506	0.00184868	0.982958	0.996053	-0.00660037	0.93921	0.963703
1,2,3-benzenetriol sulfate (1)	0.0765973	0.375441	0.65103	-0.123253	0.152844	0.506963	-0.0174115	0.840548	0.938615	-0.0368102	0.670502	0.791151
1-palmitoylglycerol (16:0)	-0.0761153	0.378461	0.652247	-0.109511	0.204392	0.571597	0.0415797	0.630779	0.800577	0.323666	0.000121185	0.0115227
glycosyl ceramide (d18:1/20:0, d16:1/22:0)*	0.0762298	0.377742	0.652247	0.0272531	0.752802	0.928277	0.207231	0.0154892	0.106465	-0.118361	0.16994	0.35513
pregnenetriol disulfate*	-0.0763587	0.376934	0.652247	-0.0441464	0.609822	0.880685	-0.110856	0.198854	0.464942	0.115632	0.18007	0.368207
andro steroid monosulfate C19H28O6S (1)*	-0.076141	0.3783	0.652247	-0.0238616	0.782746	0.937624	-0.0123542	0.886488	0.95513	0.113158	0.189629	0.380257
linoleoyl-linoleoyl-glycerol (18:2/18:2) [1]*	0.0760295	0.379001	0.652247	0.0138949	0.872446	0.96236	-0.0164568	0.849185	0.94156	0.0842781	0.329308	0.533722
olmesartan	0.0751971	0.384257	0.657603	0.0578646	0.503404	0.833648	0.129254	0.133685	0.369333	0.300683	0.000375337	0.0207856
valsartan	-0.0751717	0.384418	0.657603	-0.0142574	0.869147	0.96236	0.137968	0.109203	0.334948	0.213533	0.0125576	0.0926268
1-linoleoyl-2-linolenoyl-GPC (18:2/18:3)*	0.0752639	0.383833	0.657603	0.0596802	0.490084	0.823995	0.0762658	0.377517	0.626757	-0.216191	0.011475	0.0926268
leucylglycine	0.0752421	0.383971	0.657603	0.178661	0.0374277	0.240002	0.121585	0.158521	0.412437	-0.140469	0.102865	0.270575
5-hydroxy-2-methylpyridine sulfate	0.0746649	0.38764	0.662122	-0.0851731	0.32418	0.69659	0.133813	0.120399	0.350919	0.201323	0.0187606	0.107813
1,2-dipalmitoyl-GPE (16:0/16:0)*	-0.0743875	0.389411	0.663873	-0.00548262	0.949489	0.985776	0.0933354	0.279794	0.545717	0.259583	0.00227493	0.0439948
3-hydroxyhexanoylcarnitine (1)	0.0740544	0.391544	0.663873	0.0676902	0.433622	0.783674	0.171259	0.0462041	0.207265	0.199874	0.0196487	0.109898
androsterone glucuronide	-0.0742899	0.390035	0.663873	0.12677	0.14138	0.489589	0.0795283	0.35739	0.613071	0.127705	0.138445	0.318478
nonadecanoate (19:0)	-0.073959	0.392156	0.663873	0.0832	0.335555	0.704502	0.0668696	0.43923	0.681852	-0.0651092	0.451397	0.632732
1-palmitoyl-GPC (16:0)	-0.0739733	0.392064	0.663873	-0.00163876	0.984893	0.991956	0.0878228	0.309299	0.573921	-0.0536545	0.535004	0.695261
trans-4-hydroxyproline	0.073978	0.392034	0.663873	0.129023	0.134385	0.486524	0.238451	0.00518094	0.0695466	0.0130075	0.880529	0.92004
xanthine	-0.0735105	0.395041	0.667766	0.0961288	0.265589	0.636633	-0.0491032	0.570243	0.756566	0.0514075	0.552265	0.712493
glycosyl ceramide (d18:2/24:1, d18:1/24:2)*	0.0734151	0.395656	0.667817	0.13274	0.12343	0.470921	0.300442	0.00037963	0.011707	-0.0691643	0.423652	0.607987
(2 or 3)-decenoate (10:1n7 or n8)	0.073284	0.396503	0.668257	0.0696176	0.420613	0.772817	0.141466	0.100424	0.322013	-0.0891898	0.3018	0.507896
21-hydroxypregnenolone monosulfate (1)	-0.073018	0.398224	0.668599	0.0627307	0.468132	0.808717	-0.0014027	0.987069	0.997411	0.1717	0.0456376	0.167857
1-palmitoyl-2-oleoyl-GPC (16:0/18:1)	-0.0729809	0.398464	0.668599	-0.00455848	0.957995	0.988311	0.0584349	0.4992	0.720085	0.0976315	0.258154	0.459528
1-oleoyl-2-linoleoyl-GPE (18:1/18:2)*	0.0731527	0.397352	0.668599	-0.073854	0.39283	0.754977	0.0796553	0.356621	0.613071	0.0833192	0.33486	0.538894
androstenediol (3beta,17beta) disulfate (1)	-0.0727233	0.400136	0.669954	0.0391657	0.650762	0.892451	-0.019949	0.817689	0.925145	0.0699992	0.418065	0.603813
mannose	0.0726756	0.400446	0.669954	0.13658	0.112848	0.446736	0.177733	0.0384445	0.18587	0.0438554	0.612183	0.750319
myo-inositol	-0.072523	0.401439	0.670632	-0.120073	0.163801	0.521999	0.0607344	0.482436	0.705903	0.113442	0.188514	0.378914
1,2-dilinoleoyl-GPC (18:2/18:2)	0.0721079	0.404146	0.674167	-0.0178594	0.836503	0.951595	0.0280689	0.745651	0.876198	-0.220303	0.0099611	0.0926268
11beta-hydroxyandrosterone glucuronide	-0.0711848	0.410205	0.678552	-0.106343	0.217869	0.585636	0.012051	0.889256	0.956307	0.282285	0.000869789	0.0320138
deoxycholic acid 12-sulfate*	0.071164	0.410342	0.678552	0.015124	0.861271	0.961556	-0.0708014	0.412737	0.659312	0.181345	0.0346129	0.151076
1-(1-enyl-palmitoyl)-2-oleoyl-GPC (P-16:0/18:1)*	0.0713159	0.409341	0.678552	0.0320906	0.710728	0.921523	0.103733	0.229438	0.496753	-0.127334	0.139602	0.319851
dimethylarginine (SDMA + ADMA)	-0.0714257	0.408619	0.678552	-0.149242	0.0828996	0.387658	0.118551	0.169247	0.426468	0.0684678	0.428346	0.610166
2-piperidinone	-0.0714972	0.408148	0.678552	0.0671699	0.437173	0.788016	-0.137434	0.110595	0.336187	0.045199	0.601317	0.744082
1-stearoyl-2-arachidonoyl-GPS (18:0/20:4)	0.0712397	0.409843	0.678552	0.277483	0.00107327	0.0396689	0.00578988	0.946663	0.97839	0.00133369	0.987705	0.994859
glutamine conjugate of C7H12O2*	-0.0710511	0.411087	0.678799	-0.130031	0.131343	0.483196	0.0742264	0.390442	0.638474	0.0113389	0.895762	0.930842
bilirubin degradation product, C16H18N2O5 (3)**	-0.0708961	0.412111	0.679506	0.0421331	0.626235	0.880685	0.00802206	0.926149	0.971754	0.137844	0.109523	0.280193
N-acetyl-2-aminooctanoate*	0.0701423	0.417111	0.685513	0.0109132	0.899655	0.970233	0.149256	0.0828698	0.291835	0.162538	0.058678	0.190965
N-acetylmethionine	0.0700755	0.417556	0.685513	-0.126347	0.142723	0.489589	0.0533874	0.537042	0.738524	0.104559	0.225734	0.422926
N-palmitoyl-sphingadienine (d18:2/16:0)*	0.0701231	0.417239	0.685513	-0.0682906	0.429545	0.780432	0.101028	0.241881	0.506001	0.0481478	0.577776	0.729251
indapamide	0.0698947	0.418762	0.686504	0.190026	0.0267021	0.198213	0.134329	0.118962	0.34876	0.176921	0.0393531	0.158162
5alpha-pregnan-3beta-ol,20-one sulfate	-0.0694489	0.421743	0.688424	-0.0566068	0.512741	0.838041	0.0866671	0.315734	0.577657	0.151244	0.07881	0.233564
tridecenedioate (C13:1-DC)*	-0.0695842	0.420837	0.688424	-0.0828612	0.337533	0.706652	0.110412	0.200668	0.468225	-0.0496232	0.566162	0.721777
3beta,7alpha-dihydroxy-5-cholestenoate	-0.0695221	0.421252	0.688424	0.024133	0.780337	0.937624	0.0248868	0.773659	0.891466	0.0175732	0.839088	0.892827
oleoyl ethanolamide	-0.0692597	0.423011	0.689508	0.0302634	0.726525	0.926134	-0.0118768	0.890847	0.957115	0.0179405	0.835771	0.892827
5,6-dihydrouracil	-0.0691529	0.423729	0.689693	0.054451	0.528951	0.842205	0.0947146	0.272718	0.541167	0.0729179	0.398873	0.586487
2-oxoarginine*	0.068859	0.425706	0.691924	0.102994	0.232793	0.596251	0.0785866	0.36313	0.61716	0.168821	0.0494457	0.172846
3-hydroxylaurate	-0.0683247	0.429314	0.696796	0.093419	0.279362	0.650513	0.0648754	0.453027	0.69383	-0.119568	0.165596	0.352509
3-carboxy-4-methyl-5-pentyl-2-furanpropionate (3-CMPFP)**	-0.0680384	0.431255	0.698951	-0.155382	0.0708701	0.3578	0.0783624	0.364505	0.617979	0.0429298	0.619717	0.751106
gamma-glutamyltryptophan	0.0678667	0.432421	0.699733	-0.168225	0.0502667	0.292624	0.206253	0.0159938	0.108624	0.13316	0.122237	0.294868
cotinine N-oxide	-0.0676968	0.433577	0.699733	-0.133476	0.121344	0.467747	0.0471522	0.585676	0.766068	0.132113	0.125227	0.298297
5-hydroxylysine	0.0677856	0.432973	0.699733	-0.111515	0.196183	0.561014	0.242372	0.00446984	0.0621962	0.0644794	0.455795	0.637405
indolin-2-one	0.0674067	0.435555	0.700942	0.024313	0.778741	0.937282	0.0997138	0.24809	0.513741	0.136729	0.112453	0.285132
lansoprazole	0.0674295	0.435399	0.700942	0.142374	0.0982363	0.421382	0.0607858	0.482065	0.705903	0.129999	0.13144	0.307953
gabapentin	0.0665354	0.441525	0.703194	0.140988	0.101588	0.42679	0.106888	0.215508	0.488326	0.232394	0.00647858	0.0812315
N4-acetylcytidine	-0.0668982	0.439033	0.703194	-0.029772	0.730794	0.926799	-0.118962	0.167766	0.426327	0.230622	0.00690948	0.0821575
atenolol	0.066536	0.441521	0.703194	0.110896	0.198691	0.563946	0.125941	0.144022	0.386656	0.21797	0.0107968	0.0926268
acisoga	-0.0669411	0.438739	0.703194	0.00362818	0.966562	0.991068	0.0590884	0.494404	0.716792	0.168697	0.0496155	0.172846
1,3-dimethylurate	-0.0667498	0.440051	0.703194	-0.197198	0.0213846	0.171829	-0.00711633	0.934468	0.971754	0.108367	0.209187	0.403637
myristoleoylcarnitine (C14:1)*	0.0664832	0.441884	0.703194	0.117072	0.174667	0.531384	0.263421	0.00194471	0.0341371	0.0902225	0.296214	0.503696
2,3-dihydroxy-2-methylbutyrate	-0.0666788	0.440539	0.703194	-0.114754	0.183421	0.543593	-0.0216951	0.802046	0.910581	0.0634299	0.463178	0.641366
urea	0.0670318	0.438118	0.703194	0.115813	0.179383	0.537209	0.348474	3.21829e-05	0.00159655	-0.0342518	0.692201	0.80353
caffeic acid sulfate	0.0660606	0.444798	0.705112	-0.0409952	0.635593	0.883713	0.180224	0.0357663	0.180572	0.192763	0.0245526	0.121275
10-nonadecenoate (19:1n9)	-0.0660395	0.444944	0.705112	0.0776229	0.369062	0.738772	0.106896	0.215471	0.488326	-0.0921452	0.285998	0.492193
uracil	-0.0660416	0.444929	0.705112	0.148527	0.0843998	0.391447	0.085872	0.320211	0.581689	-0.0475065	0.58286	0.734043
5-hydroxyindoleacetate	0.0657672	0.446827	0.707115	-0.191633	0.0254214	0.19467	0.0949138	0.271706	0.540099	0.169014	0.0491829	0.172846
malate	0.0655719	0.44818	0.708274	0.0160847	0.852556	0.960282	0.00931494	0.91429	0.971326	0.146327	0.0891571	0.248724
oleoyl-linoleoyl-glycerol (18:1/18:2) [2]	-0.0651616	0.451032	0.710811	0.0506633	0.558042	0.850836	0.0408784	0.636558	0.803443	0.220283	0.0099677	0.0926268
perfluorooctanesulfonate (PFOS)	0.0651807	0.450899	0.710811	0.0229498	0.790853	0.938984	0.0157507	0.855583	0.945034	0.0898552	0.298193	0.506307
oleoylcarnitine (C18:1)	0.0647848	0.45366	0.713967	0.044738	0.605035	0.878302	0.190786	0.0260903	0.143791	0.0461167	0.593945	0.739837
3-hydroxy-2-methylpyridine sulfate	0.0646618	0.454519	0.714333	-0.104349	0.22667	0.595411	0.130692	0.129378	0.362703	0.209155	0.0145365	0.0926268
suberate (C8-DC)	0.0644482	0.456014	0.714714	-0.0201265	0.816095	0.944386	0.00119937	0.988943	0.997411	0.116986	0.174987	0.36368
margarate (17:0)	-0.0644651	0.455895	0.714714	0.0955563	0.26846	0.637806	0.0717644	0.406394	0.654165	-0.0962719	0.264875	0.467837
4-ethylcatechol sulfate	-0.0643221	0.456898	0.714765	-0.122025	0.15701	0.513259	0.106744	0.21613	0.488326	0.305867	0.000293184	0.0196778
caffeine	0.0642648	0.457299	0.714765	-0.136466	0.113152	0.446736	-0.02763	0.749495	0.879809	0.169246	0.0488676	0.172846
sphingosine	-0.0638564	0.460169	0.716904	0.108883	0.207014	0.573605	0.017918	0.835974	0.937902	0.11052	0.200229	0.392152
3beta-hydroxy-5-cholestenoate	-0.063802	0.460553	0.716904	-0.0652952	0.450102	0.801829	0.0617553	0.475092	0.702428	0.0909334	0.292409	0.499107
dihydrocaffeate sulfate (2)	-0.063929	0.459658	0.716904	-0.0571803	0.508473	0.837609	-0.0141212	0.870386	0.949457	0.0585425	0.498408	0.6762
linoleoyl-arachidonoyl-glycerol (18:2/20:4) [1]*	0.0635868	0.462069	0.718276	0.0200005	0.817226	0.944736	0.00828044	0.923778	0.971754	0.153662	0.0740872	0.221292
donepezil	0.0634985	0.462693	0.718276	0.01362	0.874949	0.96236	-0.0645327	0.455422	0.695066	0.110142	0.201781	0.392888
palmitoyl-docosahexaenoyl-glycerol (16:0/22:6) [1]*	0.0632838	0.46421	0.719652	-0.0370962	0.668093	0.899993	0.00722582	0.933462	0.971754	-0.082752	0.338172	0.541241
arachidate (20:0)	-0.0628097	0.467571	0.723879	-0.0176352	0.838528	0.952073	0.00657651	0.939429	0.972676	0.0325438	0.706828	0.813815
4-acetylphenol sulfate	0.0626526	0.468687	0.724623	-0.0536	0.53542	0.84268	0.139329	0.105718	0.328581	0.306469	0.000284801	0.0196778
vanillactate	-0.0625235	0.469606	0.725061	-0.0533063	0.537661	0.84268	0.0822769	0.340963	0.600368	0.0803137	0.352646	0.553466
N-acetylputrescine	0.0624137	0.470388	0.725287	0.0171342	0.843054	0.955238	0.12992	0.131675	0.365223	0.273354	0.00128212	0.0371317
5-hydroxyindole sulfate	0.0621946	0.47195	0.726714	0.110223	0.201448	0.566963	0.276586	0.00111579	0.023681	0.131403	0.127287	0.301543
behenoyl dihydrosphingomyelin (d18:0/22:0)*	0.0620034	0.473316	0.727835	-0.0224632	0.795189	0.939594	0.0768548	0.373833	0.625336	-0.0212323	0.806184	0.880245
docosahexaenoate (DHA; 22:6n3)	-0.0616217	0.476049	0.73007	0.0280736	0.745609	0.928277	0.0693981	0.422083	0.667133	-0.116171	0.178034	0.366345
N-acetylalanine	-0.061679	0.475639	0.73007	-0.118847	0.168178	0.526959	0.0624471	0.47015	0.700922	0.0975457	0.258575	0.459555
4-methylhexanoylglutamine	-0.0614348	0.477391	0.731145	-0.0764713	0.376229	0.745096	0.163958	0.0564764	0.23691	-0.0503709	0.560318	0.717534
dihomo-linolenoyl-choline	-0.061097	0.47982	0.733881	-0.00152188	0.985971	0.991956	0.0710465	0.411117	0.658827	-0.0342447	0.692261	0.80353
laurate (12:0)	0.0609061	0.481196	0.735	-0.0270909	0.754226	0.928277	0.0492606	0.569006	0.756566	-0.138908	0.106785	0.276914
2-pyrrolidinone	0.0605435	0.483816	0.736292	-0.053478	0.53635	0.84268	0.151589	0.0781209	0.282971	0.199244	0.0200459	0.111139
myristate (14:0)	-0.0604767	0.484299	0.736292	0.0261081	0.762872	0.928962	0.0476577	0.581659	0.764218	-0.135383	0.116069	0.289449
1-palmitoyl-2-docosahexaenoyl-GPC (16:0/22:6)	0.0603575	0.485163	0.736292	-0.0086852	0.920064	0.976155	0.0898981	0.297961	0.562377	0.046923	0.587502	0.737448
sulfate of piperine metabolite C18H21NO3 (1)*	0.0603429	0.485269	0.736292	-0.0480556	0.578506	0.86219	0.134549	0.118352	0.34804	0.0396983	0.646331	0.772213
tryptophan betaine	-0.0603766	0.485025	0.736292	-0.148741	0.0839492	0.390963	-0.00461096	0.957512	0.982483	0.0279782	0.746445	0.838656
maltol sulfate	0.0598497	0.48885	0.739758	-0.128349	0.136449	0.486524	0.00229768	0.97882	0.993624	0.244581	0.00410896	0.0578805
5-oxoproline	-0.0599138	0.488383	0.739758	-0.0739924	0.391942	0.754977	0.00506418	0.95334	0.980848	0.0789683	0.360797	0.559333
5-methylthioadenosine (MTA)	-0.059284	0.492974	0.743095	-0.243756	0.00424066	0.0948744	0.128613	0.135638	0.372923	0.217984	0.0107915	0.0926268
1-stearoyl-2-arachidonoyl-GPI (18:0/20:4)	0.0592793	0.493009	0.743095	0.0647227	0.454093	0.801829	0.0132842	0.878007	0.95048	0.168368	0.0500686	0.17289
succinoyltaurine	0.0593416	0.492553	0.743095	-0.0083322	0.923303	0.977262	0.118757	0.168503	0.426468	0.125546	0.145293	0.325697
arachidonate (20:4n6)	-0.0591028	0.494299	0.744058	0.058535	0.498463	0.82783	0.137386	0.110719	0.336187	-0.0101928	0.906248	0.939172
1,2-dipalmitoyl-GPC (16:0/16:0)	-0.0587211	0.497097	0.747282	0.0168146	0.845946	0.955814	0.00371882	0.965727	0.98736	-0.0463505	0.592074	0.739483
1-carboxyethylleucine	-0.0582249	0.500745	0.748561	-0.108523	0.208528	0.574711	-0.0428535	0.62034	0.79318	0.325193	0.000112051	0.0115227
1,3,7-trimethylurate	-0.0582292	0.500714	0.748561	-0.18452	0.0315161	0.217939	-0.0684151	0.428702	0.674569	0.087025	0.313732	0.518795
benzoate	0.0584539	0.499059	0.748561	-0.0545324	0.528334	0.842205	0.0575332	0.505856	0.721087	-0.0492225	0.569306	0.722556
adenosine	-0.0582426	0.500615	0.748561	0.135238	0.116462	0.455136	-0.0686223	0.427302	0.673414	0.0431958	0.617548	0.750396
5alpha-pregnan-3beta,20beta-diol monosulfate (1)	0.0581595	0.501227	0.748561	0.0348442	0.687153	0.912738	0.0983924	0.254445	0.518431	-0.0123017	0.886967	0.925073
3b-hydroxy-5-cholenoic acid	0.0579634	0.502674	0.748761	0.152994	0.075369	0.370673	0.213555	0.0125481	0.102732	0.195761	0.0223707	0.115464
linolenate [alpha or gamma; (18:3n3 or 6)]	-0.0580246	0.502223	0.748761	0.0810388	0.348302	0.71788	0.0529628	0.540289	0.74006	-0.168196	0.0503064	0.17289
(12 or 13)-methylmyristate (a15:0 or i15:0)	0.057693	0.504672	0.750758	-0.00617557	0.943115	0.983633	0.143547	0.0954703	0.311233	-0.0618804	0.474196	0.650669
palmitoyl-linoleoyl-glycerol (16:0/18:2) [2]*	-0.0571312	0.508838	0.752929	0.0401856	0.642288	0.886155	0.115647	0.180012	0.439061	0.252086	0.00307005	0.0500418
kynurenine	-0.0570513	0.509431	0.752929	-0.100704	0.243401	0.607704	0.0999454	0.246988	0.513141	0.24482	0.00407165	0.0578805
mannitol/sorbitol	-0.0570609	0.50936	0.752929	-0.0342947	0.691834	0.915713	0.0809815	0.348644	0.608762	0.225565	0.008282	0.0889592
3-hydroxybutyrate (BHBA)	0.0571706	0.508545	0.752929	0.0458018	0.596469	0.871883	0.00495445	0.95435	0.981003	-0.114138	0.185798	0.376883
carotene diol (3)	-0.0571897	0.508403	0.752929	-0.0527863	0.541642	0.845436	0.160124	0.0625822	0.247425	-0.043259	0.617033	0.750396
N-stearoyl-sphingosine (d18:1/18:0)*	0.0569511	0.510176	0.753055	0.0374339	0.665253	0.897226	0.176469	0.0398672	0.189535	0.0751564	0.384515	0.575008
beta-citrylglutamate	-0.0568462	0.510958	0.753233	0.235645	0.00574994	0.104138	0.0581438	0.501343	0.7206	0.222759	0.00914304	0.0926268
maltotetraose	-0.0566047	0.512757	0.75491	0.231018	0.00681099	0.11599	-0.140212	0.103505	0.328052	-0.0435113	0.614979	0.750319
cytidine	-0.0561735	0.515979	0.755754	0.000224236	0.997933	0.998559	0.0585709	0.4982	0.719552	0.215765	0.0116427	0.0926268
10-undecenoate (11:1n1)	0.0562355	0.515515	0.755754	-0.0334169	0.699337	0.918034	0.133489	0.121308	0.350919	-0.110255	0.201315	0.39265
adenosine 5'-diphosphate (ADP)	-0.0562596	0.515335	0.755754	0.228165	0.00754887	0.12483	-0.0588467	0.496175	0.717536	-0.0985414	0.253723	0.455638
3-methoxycatechol sulfate (1)	-0.0564288	0.51407	0.755754	-0.121521	0.158741	0.513819	-0.0854232	0.322756	0.581689	0.0419376	0.627839	0.758057
sphingomyelin (d18:0/18:0, d19:0/17:0)*	0.0559684	0.517515	0.757032	-0.0339226	0.695011	0.915713	0.176884	0.0393954	0.188866	-0.0406017	0.638844	0.76487
androstenediol (3alpha, 17alpha) monosulfate (2)	-0.0555676	0.520523	0.759922	0.190705	0.026155	0.197635	0.0508016	0.556966	0.748577	0.257763	0.00244859	0.0456702
4-hydroxyphenylpyruvate	0.0554245	0.521599	0.759922	-0.174241	0.0424819	0.266329	0.0400721	0.643228	0.809177	0.19101	0.0259119	0.125756
fructosyllysine	0.0552814	0.522677	0.759922	-0.151933	0.0774405	0.374405	0.00273604	0.974781	0.992172	0.0698036	0.41937	0.604932
arabonate/xylonate	-0.0554388	0.521492	0.759922	-0.156412	0.0689973	0.350643	0.0911338	0.291343	0.554037	0.0398145	0.645366	0.771868
2-palmitoyl-GPC (16:0)*	-0.0552623	0.522821	0.759922	-0.00362818	0.966562	0.991068	0.0768214	0.374041	0.625336	0.00638568	0.941183	0.964813
adrenoylcarnitine (C22:4)*	0.0550174	0.524667	0.760667	0.158867	0.0646982	0.340464	0.279321	0.000990725	0.0234077	0.286688	0.000714933	0.0271913
1-linoleoyl-GPE (18:2)*	-0.0550619	0.524331	0.760667	-0.123589	0.151719	0.504699	-0.0634203	0.463245	0.698102	-0.0179023	0.836115	0.892827
2-keto-3-deoxy-gluconate	-0.0549236	0.525376	0.760728	0.00309385	0.971484	0.991625	0.0830425	0.336474	0.59542	0.172285	0.0448941	0.167056
picolinoylglycine	-0.0547566	0.526638	0.761589	-0.0547614	0.526601	0.84153	0.0465508	0.590472	0.767344	0.079703	0.356332	0.555076
phenylpyruvate	-0.0545801	0.527973	0.762554	-0.0842638	0.32939	0.703535	0.10983	0.203066	0.470349	0.248426	0.00354275	0.0545119
5alpha-pregnan-diol disulfate	0.0544846	0.528696	0.762632	0.00119728	0.988963	0.993315	0.0762842	0.377401	0.626757	0.0605021	0.484116	0.661506
metabolonic lactone sulfate	-0.0540505	0.53199	0.764632	0.0275202	0.750458	0.928277	0.00136683	0.9874	0.997411	0.197546	0.0211519	0.113306
1-palmitoyl-GPG (16:0)*	-0.053769	0.534132	0.764632	-0.0466272	0.589862	0.869551	0.11192	0.194551	0.461503	0.182876	0.0330892	0.14564
2-ethylphenylsulfate	-0.0539811	0.532518	0.764632	-0.0409616	0.635871	0.883713	0.0583326	0.499952	0.720259	0.140356	0.103147	0.270575
acesulfame	0.0536848	0.534773	0.764632	0.0379816	0.660656	0.895669	0.0706513	0.413731	0.659312	0.095329	0.269605	0.475455
N-methylpipecolate	-0.0539287	0.532916	0.764632	-0.198337	0.0206306	0.167823	0.144353	0.0936039	0.306642	0.0888618	0.303588	0.508796
branched-chain, straight-chain, or cyclopropyl 10:1 fatty acid (2)*	-0.0541332	0.531362	0.764632	-0.0507833	0.557108	0.850836	-0.0311783	0.7186	0.861196	-0.0297962	0.730584	0.826161
ectoine	-0.0537791	0.534055	0.764632	-0.0239456	0.782	0.937624	0.12057	0.16205	0.41644	0.0268693	0.756173	0.84422
palmitoylcarnitine (C16)	-0.0530296	0.539778	0.769858	-0.00387626	0.964277	0.991068	0.190476	0.0263387	0.143791	0.0676806	0.433687	0.613942
1-oleoyl-GPI (18:1)	-0.053082	0.539376	0.769858	-0.0433687	0.616139	0.880685	0.185013	0.031057	0.161808	-0.0489744	0.571256	0.723422
furaneol sulfate	-0.0529012	0.540761	0.770298	-0.126333	0.142768	0.489589	0.0767684	0.374372	0.625336	0.176169	0.0402105	0.158755
serotonin	-0.0523508	0.544986	0.774383	0.200849	0.0190472	0.160984	-0.128352	0.136439	0.374223	0.108267	0.209609	0.403637
1-linoleoyl-2-arachidonoyl-GPC (18:2/20:4n6)*	0.0523712	0.544829	0.774383	-0.0523617	0.544903	0.846553	0.0394519	0.648379	0.811184	-7.87178e-05	0.999274	0.999318
sphingomyelin (d18:1/21:0, d17:1/22:0, d16:1/23:0)*	0.0522567	0.54571	0.774447	-0.0686634	0.427025	0.778331	0.131232	0.127788	0.361453	-0.169675	0.0482893	0.172846
alpha-tocopherol	-0.0521136	0.546812	0.775047	0.0130314	0.880312	0.962388	0.122621	0.154978	0.406505	-0.0289133	0.738273	0.832381
suberoylcarnitine (C8-DC)	0.0518319	0.548985	0.777093	0.0406583	0.638376	0.885377	0.190541	0.0262863	0.143791	0.0797158	0.356254	0.555076
guanidinosuccinate	-0.0517498	0.549618	0.777093	0.144945	0.0922523	0.411106	0.101152	0.241301	0.506001	0.0107513	0.901136	0.934724
4-methyl-2-oxopentanoate	0.0513216	0.55293	0.778881	0.0474955	0.582947	0.864795	0.172666	0.0444147	0.202709	0.169284	0.0488162	0.172846
ethyl glucuronide	0.0513747	0.55252	0.778881	0.11995	0.164238	0.521999	0.024379	0.778156	0.894134	0.057739	0.504332	0.677789
vanillylmandelate (VMA)	-0.0513646	0.552598	0.778881	-0.1781	0.0380392	0.242474	-0.011042	0.898477	0.958992	0.0359502	0.677767	0.794881
threonate	0.0512072	0.553817	0.779168	-0.076094	0.378596	0.745096	0.0309671	0.720427	0.861196	0.135204	0.116555	0.289738
salicylate	0.0509877	0.55552	0.780602	-0.0317233	0.713894	0.921959	0.0201255	0.816104	0.924702	0.317087	0.00016907	0.013481
7-ketodeoxycholate	0.0508089	0.556909	0.78159	0.0990007	0.251506	0.617642	0.126392	0.142579	0.385505	-0.14888	0.0836558	0.239226
inosine	-0.0506233	0.558353	0.781694	-0.0314621	0.716148	0.921959	-0.120219	0.163286	0.416798	0.229455	0.00720687	0.0822303
N2-acetyl,N6-methyllysine	0.0506394	0.558227	0.781694	0.10891	0.206903	0.573605	0.194011	0.0236234	0.135839	0.0325772	0.706541	0.813815
5-dodecenoylcarnitine (C12:1)	0.0503374	0.560579	0.782229	0.0497077	0.565501	0.854617	0.243672	0.00425425	0.0599272	0.0850758	0.324735	0.53079
21-hydroxypregnenolone disulfate	-0.0503102	0.560792	0.782229	0.0248915	0.773616	0.934871	-0.0283074	0.743565	0.874647	0.0816447	0.344698	0.547773
glycoursodeoxycholic acid sulfate (1)	0.050418	0.559952	0.782229	0.0299568	0.729188	0.926507	0.0739195	0.392409	0.639627	-0.0139916	0.871565	0.913406
3-hydroxystachydrine*	0.0501559	0.561996	0.782952	-0.00503689	0.953591	0.988311	-0.145294	0.0914616	0.306537	-0.177971	0.0381817	0.156167
isoleucine	0.0499047	0.563959	0.783772	0.0791734	0.359546	0.72838	0.105904	0.219786	0.493199	0.162891	0.0581242	0.190965
umbelliferone sulfate	0.0499236	0.563811	0.783772	-0.018906	0.827067	0.94938	0.0363825	0.674111	0.832211	0.162096	0.0593774	0.191758
glycosyl-N-stearoyl-sphingosine (d18:1/18:0)	0.0497854	0.564892	0.784114	-0.0279162	0.746988	0.928277	0.162371	0.0589415	0.239195	-0.0441225	0.610015	0.750319
linoleoyl ethanolamide	-0.0490173	0.570918	0.791516	0.0226159	0.793828	0.939594	0.0615072	0.476871	0.703893	-0.0178451	0.836632	0.892827
3-hydroxy-2-ethylpropionate	0.0489267	0.571631	0.791543	0.00457279	0.957863	0.988311	0.255697	0.00266018	0.0439893	0.0997307	0.24801	0.449531
N-acetylcitrulline	0.0482304	0.577124	0.797841	0.140393	0.103055	0.42679	0.218806	0.0104906	0.102732	0.191688	0.0253786	0.124279
citrulline	-0.0481729	0.577578	0.797841	-0.0489219	0.571669	0.859386	0.273659	0.00126549	0.025332	0.0797459	0.356072	0.555076
N6-methyllysine	0.048025	0.578748	0.798491	-0.00863272	0.920546	0.976155	0.093543	0.278721	0.545717	-0.104444	0.226245	0.423189
1-oleoyl-GPS (18:1)	0.0477546	0.58089	0.798904	0.1947	0.0231227	0.179476	-0.0235833	0.785218	0.899532	0.160515	0.0619358	0.194684
perfluorooctanoate (PFOA)	0.047682	0.581466	0.798904	0.0273696	0.751779	0.928277	0.0630413	0.465927	0.698102	-0.134812	0.117629	0.290507
N-delta-acetylornithine	-0.0476338	0.581849	0.798904	-0.198953	0.0202318	0.166075	-0.0795026	0.357546	0.613071	0.0229641	0.790726	0.867517
pimeloylcarnitine/3-methyladipoylcarnitine (C7-DC)	0.0476958	0.581357	0.798904	0.0233983	0.786863	0.938151	0.197346	0.0212857	0.129816	0.00906209	0.916608	0.94583
hydroxy-CMPF*	-0.0470422	0.586552	0.804394	0.0268189	0.756615	0.928277	-0.00316541	0.970825	0.989699	-0.0996114	0.248579	0.449531
homoarginine	-0.046756	0.588834	0.804777	-0.0585684	0.498218	0.82783	-0.0332976	0.700359	0.851897	0.113533	0.188159	0.378914
4-acetamidobutanoate	-0.0468705	0.587921	0.804777	-0.092794	0.282605	0.652795	0.159275	0.0640052	0.249374	0.0511308	0.55441	0.713974
chenodeoxycholate	-0.0467418	0.588947	0.804777	0.0176281	0.838592	0.952073	0.150464	0.080382	0.287511	0.0458379	0.59618	0.741004
N2-acetyl,N6,N6-dimethyllysine	-0.0462741	0.592684	0.808915	-0.014205	0.869624	0.96236	0.147186	0.0872757	0.30106	0.0163614	0.850049	0.897732
perfluorohexanesulfonate (PFHxS)	0.0461312	0.593828	0.809508	0.0219767	0.79953	0.94053	0.0817834	0.343876	0.603469	0.000751401	0.993073	0.997227
N-acetylisoleucine	-0.0455156	0.598769	0.814506	-0.0922072	0.285673	0.655841	0.0630005	0.466217	0.698102	0.189302	0.0272971	0.129876
dimethyl sulfone	-0.0454965	0.598922	0.814506	0.0311842	0.71855	0.921959	-0.0658486	0.446263	0.689021	0.126791	0.141314	0.321195
myristoylcarnitine (C14)	0.0451482	0.601725	0.816372	-0.0422715	0.625101	0.880685	0.190977	0.0259384	0.143791	0.0581772	0.501097	0.676263
cinnamoylglycine	0.0451602	0.601629	0.816372	0.0626785	0.468503	0.808717	-0.0508375	0.556687	0.748577	0.0378132	0.662068	0.785259
3-hydroxysebacate	0.0449667	0.603189	0.817386	-0.064605	0.454916	0.801829	-0.0137042	0.874181	0.949944	0.07283	0.399443	0.58657
palmitoylcholine	-0.0441273	0.609977	0.825603	0.0325438	0.706828	0.920794	0.063282	0.464223	0.698102	-0.0557632	0.519054	0.68333
1-(1-enyl-palmitoyl)-2-oleoyl-GPE (P-16:0/18:1)*	0.0438697	0.612066	0.82745	-0.0974026	0.259278	0.626578	0.113695	0.187525	0.449441	-0.0299056	0.729632	0.825903
androstenediol (3beta,17beta) disulfate (2)	-0.0433926	0.615945	0.828843	0.133904	0.120145	0.466276	0.035392	0.682498	0.838246	0.172242	0.0449484	0.167056
2-hydroxybutyrate/2-hydroxyisobutyrate	0.0433855	0.616003	0.828843	0.00297697	0.972561	0.991625	0.0577265	0.504425	0.7206	-0.0394496	0.648398	0.773177
N-palmitoyl-sphingosine (d18:1/16:0)	0.0435882	0.614353	0.828843	0.0189281	0.826869	0.94938	0.118609	0.16904	0.426468	-0.0322433	0.709413	0.815968
bilirubin (E,E)*	0.0433974	0.615906	0.828843	-0.00970614	0.910705	0.973865	0.0185846	0.829963	0.936386	-0.0182554	0.83293	0.892827
N-acetylglutamine	0.0432137	0.617402	0.829131	0.0724634	0.401826	0.759212	0.13154	0.126888	0.361046	0.123377	0.152429	0.33362
4-cholesten-3-one	-0.0431808	0.61767	0.829131	-0.0412437	0.633545	0.88371	0.102605	0.234573	0.504436	0.0757149	0.380982	0.572728
cysteine	0.0430205	0.618977	0.82991	0.113676	0.187599	0.548848	0.17383	0.0429787	0.199344
pentose acid*	0.042386	0.624163	0.83189	-0.0711394	0.410504	0.764598	0.153931	0.0735755	0.274459	0.206305	0.0159663	0.096902
glucuronide of C10H18O2 (8)*	0.0424405	0.623717	0.83189	-0.0600194	0.487616	0.823995	-0.13626	0.113702	0.339619	-0.144878	0.0924039	0.254055
glutamate, gamma-methyl ester	-0.0422157	0.625558	0.83189	0.111546	0.196054	0.561014	0.0123654	0.886386	0.95513	-0.110401	0.200716	0.392152
3-acetylphenol sulfate	-0.0422782	0.625045	0.83189	-0.108877	0.207039	0.573605	0.00727632	0.932998	0.971754	0.0908572	0.292816	0.499107
ergothioneine	0.0424194	0.62389	0.83189	0.0424146	0.623929	0.880685	0.0854518	0.322593	0.581689	0.0719409	0.405238	0.593278
xanthosine	-0.0422362	0.62539	0.83189	0.00480184	0.955754	0.988311	0.0367354	0.671133	0.830545	0.0448506	0.604126	0.746004
deoxycholic acid glucuronide	-0.0427249	0.621391	0.83189	0.0877088	0.30993	0.683294	-0.017745	0.837536	0.938615	-0.0128263	0.882181	0.920923
2-hydroxynervonate*	-0.0419757	0.627526	0.833536	0.0660586	0.444812	0.79926	0.164613	0.0554836	0.23447	0.0406828	0.638173	0.764869
1-carboxyethylphenylalanine	-0.0415081	0.631368	0.837055	-0.189779	0.026904	0.198213	-0.025278	0.770199	0.891275	0.352887	2.51189e-05	0.00435566
7-alpha-hydroxy-3-oxo-4-cholestenoate (7-Hoca)	0.0414747	0.631642	0.837055	-0.0102357	0.905854	0.97046	0.125207	0.146393	0.390266	0.131814	0.126092	0.29973
tetrahydrocortisol sulfate (1)	-0.0413329	0.63281	0.837629	-0.0130914	0.879764	0.962388	-0.0993623	0.24977	0.514417	0.179323	0.0367157	0.153453
5-(galactosylhydroxy)-L-lysine	-0.0411312	0.634472	0.837884	-0.0676234	0.434077	0.783674	0.132248	0.124838	0.356992	0.196296	0.021999	0.115464
2-hydroxybehenate	-0.0411551	0.634275	0.837884	-0.0351392	0.684645	0.910467	0.0434164	0.615751	0.788968	0.0427104	0.621509	0.752007
gamma-glutamylhistidine	-0.0400626	0.643307	0.837941	-0.0333406	0.699991	0.918034	0.0677045	0.433525	0.677084	0.270825	0.00142767	0.038785
isovalerylcarnitine (C5)	-0.0404013	0.640501	0.837941	0.0643268	0.456865	0.801829	0.23221	0.00652213	0.0826861	0.246809	0.00377176	0.056626
3-phenylpropionate (hydrocinnamate)	0.0404156	0.640383	0.837941	0.01254	0.884793	0.965152	0.0370284	0.668664	0.828388	0.201472	0.018671	0.107813
isovalerate (i5:0)	0.0402964	0.64137	0.837941	-0.00104719	0.990346	0.99383	0.0546803	0.527215	0.732707	0.163005	0.0579455	0.190965
4-acetylcatechol sulfate (1)	0.0405497	0.639274	0.837941	-0.0721159	0.404093	0.7621	0.109503	0.204426	0.471213	0.161366	0.0605473	0.193514
gluconate	0.0401532	0.642556	0.837941	0.0265374	0.759091	0.928329	0.148254	0.0849789	0.296517	-0.141904	0.0993628	0.264273
1-linoleoyl-GPI (18:2)*	-0.0404204	0.640343	0.837941	-0.0951269	0.270626	0.637806	0.099869	0.247351	0.513141	-0.126089	0.143546	0.323256
alpha-hydroxycaproate	0.0409384	0.636063	0.837941	0.076879	0.373682	0.742806	0.161284	0.0606796	0.243787	0.10959	0.204064	0.39531
thyroxine	0.0404395	0.640185	0.837941	-0.165443	0.0542466	0.303409	0.0638878	0.459948	0.698102	0.100594	0.243918	0.44601
undecanedioate (C11-DC)	0.040335	0.641051	0.837941	-0.113208	0.189435	0.551391	-0.0267786	0.75697	0.886151	0.0832117	0.335487	0.538982
3-hydroxyisobutyrate	-0.0404567	0.640043	0.837941	-0.0491801	0.569638	0.857645	-0.07229	0.402956	0.651237	0.075477	0.382485	0.574217
3-decenoylcarnitine	0.0400602	0.643328	0.837941	0.130747	0.129215	0.479506	0.106262	0.218222	0.491107	0.060473	0.484327	0.661506
carotene diol (2)	0.0399433	0.644297	0.838247	-0.0142575	0.869146	0.96236	0.133346	0.121712	0.350919	-0.0701996	0.41673	0.603303
paraxanthine	0.0397883	0.645583	0.838964	-0.173649	0.0431995	0.269347	-0.0128262	0.882182	0.952665	0.110441	0.20055	0.392152
arachidonoylcholine	-0.0395569	0.647506	0.840505	0.0584396	0.499165	0.82783	0.0631245	0.465338	0.698102	-0.00134774	0.987576	0.994859
tryptophan	0.039075	0.651517	0.841881	-0.0249822	0.772814	0.934871	0.248006	0.00360097	0.0526757	0.197956	0.02088	0.112581
3,5-dichloro-2,6-dihydroxybenzoic acid	0.0392897	0.649729	0.841881	-0.0839394	0.331263	0.703535	0.0963578	0.264447	0.530289	-0.0767022	0.374785	0.567591
2,4-di-tert-butylphenol	-0.039075	0.651517	0.841881	-0.0634632	0.462942	0.805208	-0.05021	0.561573	0.75206	-0.0434355	0.615595	0.750319
eicosenoylcarnitine (C20:1)*	0.0392182	0.650325	0.841881	0.0206121	0.811739	0.944191	0.198491	0.0205304	0.125942	-0.00400507	0.96309	0.978937
valylleucine	-0.0388402	0.653476	0.843131	0.0511772	0.55405	0.849953	0.256705	0.0025549	0.0428697	0.119952	0.164232	0.350402
pregnanolone/allopregnanolone sulfate	0.0387389	0.654321	0.843131	-0.0835869	0.333304	0.703535	0.0469224	0.587507	0.766253	0.0933317	0.279813	0.488922
5-methyluridine (ribothymidine)	0.0386934	0.654701	0.843131	-0.112116	0.193767	0.55836	0.205661	0.0163059	0.110089	0.0690451	0.424454	0.607987
cortolone glucuronide (1)	-0.038598	0.655498	0.843206	-0.160052	0.0627011	0.339062	0.0376963	0.663049	0.824116	0.144695	0.0928205	0.254587
glutamate	-0.0381304	0.659409	0.844428	0.079994	0.354573	0.723968	-0.0120534	0.889235	0.956307	0.278487	0.00102743	0.0351152
behenoyl sphingomyelin (d18:1/22:0)*	-0.0382211	0.65865	0.844428	-0.110031	0.202238	0.566963	0.0654145	0.449273	0.691796	-0.153803	0.0738198	0.221072
1-palmitoyl-2-stearoyl-GPC (16:0/18:0)	-0.0382068	0.65877	0.844428	0.0834337	0.334194	0.703535	0.0485546	0.574563	0.759764	-0.0556201	0.520129	0.68333
hexanoylglutamine	0.0382592	0.658331	0.844428	-0.0555676	0.520523	0.840492	0.14521	0.0916509	0.306537	0.0434069	0.615828	0.750319
1,5-anhydroglucitol (1,5-AG)	-0.0379873	0.660608	0.845015	-0.0356544	0.680273	0.908889	0.110093	0.201983	0.470331	0.0141287	0.870318	0.913406
lyxonate	-0.0369463	0.669355	0.847652	-0.148206	0.0850822	0.391447	0.12541	0.145731	0.390165	0.216066	0.011524	0.0926268
N-(2-furoyl)glycine	0.0372003	0.667216	0.847652	-0.104534	0.225845	0.595126	0.078884	0.361311	0.615379	0.216433	0.0113804	0.0926268
9-hydroxystearate	-0.0371218	0.667878	0.847652	-0.0805495	0.35123	0.719486	0.0550296	0.524575	0.732405	-0.170944	0.0466132	0.169879
5alpha-pregnan-3beta,20alpha-diol monosulfate (2)	0.0371286	0.66782	0.847652	0.0703952	0.41543	0.768242	0.130307	0.130521	0.363237	0.134572	0.11829	0.290882
EDTA	0.0370618	0.668383	0.847652	0.125507	0.145419	0.489723	0.189555	0.0270882	0.145791	0.114095	0.185964	0.376883
inosine 5'-monophosphate (IMP)	-0.0373255	0.666164	0.847652	0.239325	0.00501413	0.100295	-0.0264805	0.759592	0.88723	0.07189	0.405571	0.593278
N2-methylguanosine	0.037186	0.667337	0.847652	-0.0456494	0.597694	0.872082	0.177762	0.0384119	0.18587	0.0552816	0.522675	0.683913
galactonate	0.0374562	0.665065	0.847652	-0.0180252	0.835006	0.95084	0.0492619	0.568996	0.756566	0.0286226	0.74081	0.834417
cysteinylglycine disulfide*	-0.0370284	0.668664	0.847652	-0.0285269	0.741646	0.928277	0.0532586	0.538026	0.738734	0.0263418	0.760813	0.847742
2-hydroxyhippurate (salicylurate)	-0.0364368	0.673653	0.848225	-0.0782049	0.365472	0.735349	0.0323578	0.708428	0.851897	0.354896	2.24121e-05	0.00435566
aconitate [cis or trans]	0.0361696	0.67591	0.848225	-0.150182	0.0809588	0.384892	-0.0174205	0.840467	0.938615	0.203786	0.0173303	0.102455
hexadecadienoate (16:2n6)	-0.0362221	0.675467	0.848225	0.0752471	0.38394	0.746979	0.0218621	0.800554	0.910581	-0.190819	0.0260636	0.125756
beta-alanine	0.0365656	0.672565	0.848225	-0.0950315	0.271109	0.637806	-0.0114379	0.894857	0.958992	0.150959	0.0793807	0.234646
1,7-dimethylurate	-0.0360122	0.677242	0.848225	-0.179789	0.0362219	0.234825	-0.0436932	0.6135	0.788293	0.126061	0.143638	0.323256
glycosyl-N-tricosanoyl-sphingadienine (d18:2/23:0)*	0.0360317	0.677077	0.848225	0.0870272	0.31372	0.685279	0.276699	0.00111036	0.023681	-0.124015	0.150302	0.332815
11-ketoetiocholanolone glucuronide	-0.0362167	0.675513	0.848225	-0.0557692	0.519009	0.840492	0.0870768	0.313443	0.575733	0.123317	0.152629	0.33362
12,13-DiHOME	0.0366013	0.672264	0.848225	-0.0474128	0.583604	0.864795	-0.0230581	0.789889	0.902165	0.092574	0.283752	0.492039
7-hydroxyindole sulfate	-0.0367106	0.671342	0.848225	0.0561	0.516529	0.839543	0.212893	0.0128312	0.102732	0.0643656	0.456592	0.637405
nervonoylcarnitine (C24:1)*	0.03637	0.674217	0.848225	0.0535305	0.53595	0.84268	0.172094	0.0451355	0.204363	-0.0471043	0.586058	0.736445
tetradecanedioate (C14-DC)	0.0358786	0.678373	0.84871	-0.0146678	0.865416	0.96236	0.0359406	0.677848	0.833431	-0.077289	0.371132	0.567591
sphingomyelin (d18:1/24:1, d18:2/24:0)*	0.0350676	0.685253	0.852954	0.0271767	0.753472	0.928277	0.162128	0.0593271	0.239195	-0.249419	0.00340851	0.0540154
tetradecadienoate (14:2)*	0.0349769	0.686024	0.852954	0.0434164	0.615751	0.880685	0.104802	0.22465	0.493199	-0.215083	0.0119157	0.0926268
lactate	-0.034996	0.685862	0.852954	0.0885289	0.30541	0.679285	-0.0925554	0.283849	0.547637	0.212951	0.0128064	0.0926268
bilirubin (E,Z or Z,E)*	-0.035058	0.685335	0.852954	0.0204929	0.812808	0.944191	0.0138663	0.872706	0.949944	0.196668	0.0217438	0.115394
glucuronide of C12H22O4 (1)*	0.0350684	0.685247	0.852954	-0.102047	0.237141	0.601035	0.00791691	0.927115	0.971754	0.160854	0.0613805	0.194542
gamma-glutamylthreonine	0.0349197	0.686511	0.852954	-0.181573	0.0343819	0.231884	0.108323	0.209374	0.479711	0.129481	0.132996	0.30969
oleoylcholine	-0.0348624	0.686998	0.852954	0.038617	0.655339	0.893685	0.0599233	0.488314	0.709766	-0.0349102	0.686592	0.799389
alpha-ketoglutarate	0.0342613	0.692119	0.854894	-0.0501242	0.562244	0.85231	0.00720149	0.933685	0.971754	0.289822	0.000620616	0.0260861
oleoyl-oleoyl-glycerol (18:1/18:1) [2]*	0.0342613	0.69212	0.854894	0.0834596	0.334044	0.703535	0.140086	0.103817	0.32813	0.254301	0.00281235	0.0477695
4-methylnonanoylcarnitine	0.0342032	0.692616	0.854894	0.133556	0.121119	0.467747	0.338887	5.44461e-05	0.00230085	0.136874	0.112069	0.28479
3-sulfo-L-alanine	-0.0341657	0.692936	0.854894	0.0337322	0.696639	0.916713	-0.0884717	0.305724	0.569986	-0.112394	0.192657	0.383272
N-acetylserine	0.0341516	0.693056	0.854894	-0.0280212	0.746069	0.928277	0.159838	0.063059	0.248104	0.0790685	0.360186	0.559145
1-palmitoyl-2-stearoyl-GPE (16:0/18:0)*	0.0343403	0.691446	0.854894	-0.0118088	0.891468	0.965889	0.144538	0.0931802	0.306537	0.0625901	0.469132	0.645693
1-arachidonoyl-GPE (20:4n6)*	-0.0338367	0.695745	0.857284	-0.0279019	0.747113	0.928277	0.0598041	0.489182	0.710122	0.0988242	0.252356	0.454161
5alpha-androstan-3alpha,17alpha-diol monosulfate	-0.0337083	0.696843	0.857711	0.180569	0.0354076	0.232184	0.00875406	0.919432	0.971754	0.0686863	0.426871	0.608824
anthranilate	0.0336031	0.697743	0.857893	-0.0621516	0.472257	0.809607	0.0251254	0.771547	0.891466	0.0175446	0.839346	0.892827
S-allylcysteine	0.0330099	0.702826	0.858841	0.0436453	0.613889	0.880685	0.253195	0.00293855	0.0465679	0.259658	0.00226801	0.0439948
5alpha-androstan-3beta,17alpha-diol disulfate	0.0329861	0.70303	0.858841	0.155123	0.0713468	0.35862	0.0332533	0.700739	0.851897	0.255398	0.00269212	0.0477695
pipecolate	0.0330162	0.702772	0.858841	0.0525573	0.543399	0.846553	0.144762	0.0926682	0.306537	0.149099	0.0831984	0.239226
3-hydroxycotinine glucuronide	0.0332739	0.700562	0.858841	-0.0458083	0.596418	0.871883	0.0535063	0.536135	0.738524	0.111907	0.194603	0.385006
succinate	0.0334218	0.699295	0.858841	0.0714165	0.408679	0.764598	-0.047968	0.5792	0.764008	0.0526243	0.542885	0.7031
hyocholate	0.0329962	0.702943	0.858841	0.0533489	0.537336	0.84268	0.0919164	0.287201	0.550751	0.0381309	0.659405	0.783454
4-acetaminophen sulfate	-0.0324325	0.707786	0.863725	0.0284036	0.742723	0.928277	-0.0639032	0.45984	0.698102	0.0949941	0.271299	0.47746
alanine	0.0321956	0.709824	0.864666	-0.11192	0.194551	0.559151	0.00374744	0.965463	0.98736	0.1935	0.024	0.121168
cotinine	0.0319966	0.711537	0.864666	-0.0548532	0.525907	0.84153	0.0427997	0.62078	0.79318	0.0831477	0.33586	0.538982
p-cresol glucuronide*	0.0319908	0.711587	0.864666	0.00882604	0.918772	0.976155	0.130306	0.130523	0.363237	0.0768939	0.373589	0.567591
2'-O-methylcytidine	0.0321431	0.710276	0.864666	0.0149874	0.862512	0.962	0.203466	0.0175104	0.115833	0.0258457	0.765186	0.850952
hydroxy-N6,N6,N6-trimethyllysine*	0.0316422	0.714594	0.867395	0.115293	0.181358	0.540067	0.368678	1.00357e-05	0.000572536	0.0167144	0.846852	0.897732
enterolactone sulfate	-0.0314561	0.7162	0.868421	-0.140027	0.103965	0.42679	-0.0544724	0.528789	0.734	0.192809	0.0245179	0.121275
beta-sitosterol	0.0311603	0.718756	0.868634	-0.0639762	0.459326	0.801829	-0.0453697	0.599942	0.776996	-0.241853	0.00455865	0.0613281
5alpha-androstan-3alpha,17alpha-diol disulfate	-0.031242	0.71805	0.868634	0.122398	0.155734	0.512083	-0.0618083	0.474712	0.702428	0.195742	0.0223835	0.115464
prolylglycine	-0.03096	0.720489	0.868634	-0.108833	0.207223	0.573605	0.113857	0.186892	0.449441	0.194545	0.0232346	0.117825
eugenol sulfate	0.0312473	0.718004	0.868634	-0.0325287	0.706958	0.920794	0.197191	0.0213895	0.129816	0.179335	0.0367031	0.153453
lactosyl-N-palmitoyl-sphingosine (d18:1/16:0)	-0.0309075	0.720943	0.868634	0.144404	0.0934863	0.412676	0.0372526	0.666777	0.827848	-0.0867542	0.315246	0.519791
trans-urocanate	-0.0309075	0.720943	0.868634	0.0891443	0.302047	0.67455	0.0254592	0.768597	0.891275	0.0316517	0.714511	0.817127
lanthionine	0.0306123	0.7235	0.870026	0.0101466	0.90667	0.97046	0.190185	0.0265733	0.144382	0.154187	0.0730932	0.219513
2-methoxyacetaminophen glucuronide*	0.030598	0.723624	0.870026	0.0419768	0.627517	0.880685	-0.0110975	0.897969	0.958992	0.103424	0.230836	0.428267
glucuronide of C10H18O2 (7)*	0.0301979	0.727094	0.873278	-0.0534924	0.536241	0.84268	-0.104775	0.224771	0.493199	-0.077053	0.372598	0.567591
2-hydroxyacetaminophen sulfate*	-0.0300262	0.728584	0.874148	0.027066	0.754444	0.928277	-0.0599536	0.488094	0.709766	0.0981206	0.255766	0.456696
1-palmitoyl-2-dihomo-linolenoyl-GPC (16:0/20:3n3 or 6)*	0.0298865	0.729798	0.874685	-0.0425434	0.622875	0.880685	0.0653143	0.44997	0.691934	0.129806	0.132019	0.308044
lignoceroyl sphingomyelin (d18:1/24:0)	-0.0297148	0.731291	0.875555	-0.0647466	0.453926	0.801829	0.0634203	0.463245	0.698102	-0.266221	0.00173192	0.0400362
N6-methyladenosine	-0.0295706	0.732546	0.876137	0.0518775	0.548633	0.846828	0.142348	0.0982987	0.31773	0.221224	0.00964705	0.0926268
2-methylbutyrylcarnitine (C5)	0.0294094	0.733948	0.876313	0.0454393	0.599383	0.872896	0.428638	1.92821e-07	1.46672e-05	0.230946	0.00682876	0.0821575
4-acetamidophenylglucuronide	-0.0293772	0.734229	0.876313	0.0256571	0.76685	0.931817	-0.0608321	0.48173	0.705903	0.101302	0.240597	0.442062
2-aminoheptanoate	0.0292138	0.735652	0.877094	0.0528006	0.541532	0.845436	0.227931	0.0076123	0.0933939	0.176421	0.0399218	0.158162
3-hydroxypyridine sulfate	-0.0291041	0.736609	0.877318	-0.168535	0.0498384	0.292624	0.0933426	0.279756	0.545717	0.207736	0.0152337	0.093955
3-carboxy-4-methyl-5-propyl-2-furanpropanoate (CMPF)	0.0286223	0.740813	0.881405	0.0304924	0.724539	0.925755	0.089192	0.301787	0.567281	-0.0144435	0.867454	0.912131
3-hydroxyoctanoylcarnitine (1)	-0.0285316	0.741605	0.881428	0.13835	0.108215	0.432019	0.15064	0.0800263	0.287138	0.132348	0.12455	0.297927
phenylalanine	-0.0279734	0.746486	0.882163	-0.181001	0.0349634	0.231938	0.105112	0.223273	0.493199	0.192952	0.0244105	0.121275
ceramide (d16:1/24:1, d18:1/22:1)*	0.0283282	0.743382	0.882163	0.110051	0.202156	0.566963	0.254455	0.00279521	0.0455619	0.103782	0.229219	0.42596
1-oleoyl-GPE (18:1)	-0.0280402	0.745902	0.882163	-0.0286175	0.740855	0.928277	0.0457828	0.596623	0.774221	0.0805856	0.351014	0.552742
2,3-dihydroxypyridine	0.028105	0.745335	0.882163	-0.0751917	0.384291	0.746979	-0.0112271	0.896784	0.958992	0.0438214	0.612458	0.750319
theobromine	-0.0279305	0.746862	0.882163	-0.209974	0.014147	0.131401	-0.0822792	0.340949	0.600368	-0.0215138	0.803666	0.879917
estrone 3-sulfate	-0.0282488	0.744077	0.882163	0.0214486	0.804249	0.942811	-0.109719	0.203527	0.470349	0.00466426	0.957021	0.975836
pristanate	-0.0274086	0.751436	0.885732	-0.0343992	0.690944	0.915713	0.114864	0.183	0.443318	-0.136401	0.113324	0.286703
stearoylcholine*	-0.027463	0.75096	0.885732	0.00640477	0.941008	0.983233	0.0632247	0.464628	0.698102	-0.0392945	0.649689	0.773794
phenylacetylglutamine	0.027172	0.753514	0.886063	0.0409738	0.63577	0.883713	0.146747	0.0882333	0.30106	0.189865	0.0268337	0.128644
leucine	0.0270479	0.754603	0.886063	0.0217953	0.801151	0.941414	0.0252875	0.770115	0.891275	0.136251	0.113726	0.287083
1-palmitoyl-2-docosahexaenoyl-GPE (16:0/22:6)*	0.0270336	0.754729	0.886063	-0.0544131	0.529238	0.842205	0.148645	0.0841503	0.295432	0.0477722	0.580751	0.732196
malonate	-0.0270228	0.754824	0.886063	-0.165768	0.0537697	0.302223	-0.03859	0.655564	0.817485	0.0464717	0.591104	0.739483
N-acetylglucosaminylasparagine	-0.0266833	0.757808	0.887541	0.094014	0.276297	0.646014	0.25741	0.00248357	0.0422947	0.351792	2.67218e-05	0.00435566
5,6-dihydrothymine	-0.0264755	0.759637	0.887541	0.0719816	0.404972	0.762496	0.0980491	0.256114	0.519689	0.192823	0.0245075	0.121275
2-hydroxyphenylacetate	0.0263562	0.760687	0.887541	-0.0028887	0.973374	0.991625	0.105198	0.222893	0.493199	0.187833	0.028539	0.134004
cholesterol	0.0263371	0.760855	0.887541	-0.0135609	0.875486	0.96236	0.124219	0.149628	0.397496	-0.178978	0.0370853	0.154432
alpha-hydroxyisovalerate	-0.0266472	0.758126	0.887541	0.198171	0.0207389	0.167823	0.090442	0.295036	0.560126	0.0971688	0.260429	0.462129
spermidine	0.0264707	0.759679	0.887541	0.275448	0.00117195	0.0417875	0.0550524	0.524403	0.732405	-0.0268953	0.755944	0.84422
ximenoylcarnitine (C26:1)*	-0.0262607	0.761527	0.887541	0.106286	0.218119	0.585636	0.17915	0.036901	0.182269	0.0167096	0.846895	0.897732
stearoyl ethanolamide	-0.0249869	0.772772	0.899728	0.0396809	0.646475	0.889781	0.101424	0.240029	0.506001	0.0874078	0.3116	0.516767
sphingomyelin (d18:0/20:0, d16:0/22:0)*	0.0246434	0.775813	0.902347	-0.0121488	0.888363	0.965889	0.127926	0.137757	0.376031	-0.0318807	0.712536	0.817127
linoleoylcholine*	-0.0245242	0.776869	0.902656	0.00883786	0.918664	0.976155	0.0700994	0.417397	0.663301	-0.0916442	0.288637	0.495241
N-acetylleucine	-0.0231836	0.788772	0.905422	-0.0731765	0.397198	0.756441	0.0714877	0.408211	0.656012	0.302384	0.000346292	0.0207856
1-carboxyethylisoleucine	0.023613	0.784954	0.905422	-0.121695	0.158141	0.513819	0.0259554	0.764218	0.889768	0.293486	0.000524926	0.0239576
2-methoxyhydroquinone sulfate (1)	-0.0236955	0.784221	0.905422	0.0198254	0.818799	0.945122	0.00248384	0.977105	0.992766	0.264755	0.00184057	0.0400362
alliin	-0.024	0.781517	0.905422	-0.0738216	0.393038	0.754977	0.127059	0.140466	0.381736	0.182864	0.0331006	0.14564
1-oleoyl-2-arachidonoyl-GPE (18:1/20:4)*	-0.0232027	0.788602	0.905422	0.060534	0.483885	0.821596	0.144724	0.0927552	0.306537	0.179703	0.0363125	0.152888
oleoyl-linoleoyl-glycerol (18:1/18:2) [1]	-0.0238921	0.782475	0.905422	0.0340705	0.693748	0.915713	0.0542533	0.53045	0.734594	0.164411	0.0557889	0.186672
isoeugenol sulfate	-0.0235064	0.785901	0.905422	-0.0773085	0.371011	0.741371	0.00730815	0.932705	0.971754	0.142673	0.0975253	0.261212
theophylline	0.0234889	0.786057	0.905422	-0.126447	0.142404	0.489589	-0.0323673	0.708346	0.851897	0.123222	0.152949	0.333681
guanidinoacetate	0.023341	0.787372	0.905422	0.0425148	0.623109	0.880685	0.0380827	0.659809	0.821283	0.0851941	0.32406	0.53079
uridine	-0.0232361	0.788305	0.905422	0.10016	0.245969	0.61144	0.167686	0.0510186	0.221339	-0.0678571	0.432486	0.613002
1-palmitoyl-GPA (16:0)	-0.0239213	0.782216	0.905422	0.011071	0.898211	0.970233	0.141849	0.0994961	0.320692	-0.0641198	0.458317	0.637732
4-guanidinobutanoate	-0.0231931	0.788687	0.905422	-0.160615	0.0617707	0.335621	0.0669793	0.438477	0.681852	0.0558157	0.51866	0.68333
xylose	0.0230681	0.7898	0.90569	0.00659472	0.939262	0.982308	0.0885183	0.305468	0.569986	-0.0409837	0.635688	0.763688
2-acetamidophenol sulfate	-0.0228849	0.791431	0.90574	-0.061297	0.478382	0.815936	0.0607168	0.482563	0.705903	0.11866	0.168856	0.354814
1-oleoylglycerol (18:1)	-0.0229546	0.790811	0.90574	-0.00310816	0.971352	0.991625	0.13357	0.12108	0.350919	0.106796	0.215904	0.410011
spermine	0.0226894	0.793173	0.906824	0.180338	0.0356475	0.232421	0.057717	0.504495	0.7206	0.0214383	0.804342	0.879917
arginine	0.0225777	0.794168	0.907053	-0.154938	0.071689	0.35876	0.0866349	0.315914	0.577657	0.0304352	0.725035	0.823149
methylnaphthyl sulfate (1)*	-0.0224404	0.795392	0.907542	0.00183746	0.983062	0.991754	0.00679824	0.937391	0.972676	0.0654217	0.449223	0.63046
3-(methylthio)acetaminophen sulfate*	-0.0222248	0.797315	0.908828	0.0522103	0.546067	0.846553	-0.0503268	0.560662	0.751722	0.0730256	0.398175	0.586487
1-(1-enyl-palmitoyl)-2-linoleoyl-GPE (P-16:0/18:2)*	0.0218621	0.800554	0.911609	-0.188939	0.0275992	0.198213	0.112731	0.191317	0.456679	-0.142859	0.0970864	0.260648
norcotinine	-0.0216647	0.802317	0.912706	-0.0368691	0.670006	0.901505	0.0640306	0.458944	0.698102	0.11648	0.176876	0.365607
heneicosapentaenoate (21:5n3)	0.0212729	0.805821	0.914947	0.032481	0.707368	0.920794	0.065655	0.447604	0.690157	-0.180791	0.0351783	0.151278
dopamine 3-O-sulfate	-0.0208221	0.809858	0.914947	-0.0696987	0.420071	0.772817	0.0141191	0.870405	0.949457	0.0724562	0.401873	0.58938
eicosenedioate (C20:1-DC)*	0.0208173	0.809901	0.914947	-0.12201	0.15706	0.513259	-0.136451	0.113191	0.339619	-0.0492273	0.569268	0.722556
methyl-4-hydroxybenzoate sulfate	-0.0210272	0.80802	0.914947	0.127878	0.137905	0.48951	0.162428	0.058851	0.239195	0.0443897	0.607851	0.749316
1-(1-enyl-stearoyl)-2-oleoyl-GPE (P-18:0/18:1)	0.0210081	0.808191	0.914947	-0.0838345	0.33187	0.703535	0.139552	0.105154	0.328581	-0.0302014	0.727063	0.823813
glutarylcarnitine (C5-DC)	-0.0211083	0.807294	0.914947	0.0353491	0.682863	0.910217	0.219382	0.0102839	0.102732	0.0248915	0.773616	0.854498
5alpha-androstan-3alpha,17beta-diol monosulfate (1)	0.0209887	0.808365	0.914947	0.107687	0.212076	0.579028	0.00476887	0.956058	0.981874	-0.00377883	0.965174	0.979772
metoprolol	0.0205671	0.812143	0.916369	0.140019	0.103986	0.42679	0.0262009	0.762054	0.888155	0.139097	0.106306	0.276299
(16 or 17)-methylstearate (a19:0 or i19:0)	-0.0204976	0.812765	0.916369	0.0799511	0.354832	0.723968	0.193114	0.0242885	0.138243	0.0208173	0.809901	0.881771
gamma-glutamylalanine	0.0203209	0.814351	0.91725	-0.0168299	0.845807	0.955814	-0.0933411	0.279764	0.545717	0.025666	0.766772	0.8513
deoxycholate	0.0194233	0.822413	0.919357	0.0588476	0.496168	0.82783	-0.00861587	0.9207	0.971754	0.267495	0.0016423	0.0400362
picolinate	0.0193054	0.823473	0.919357	-0.0942227	0.275228	0.644835	0.00749268	0.93101	0.971754	0.140352	0.103155	0.270575
linoleate (18:2n6)	-0.0194433	0.822233	0.919357	0.0755476	0.382038	0.745138	0.0623898	0.470558	0.700922	-0.119997	0.164071	0.350402
pyrraline	-0.0199039	0.818093	0.919357	-0.180757	0.0352133	0.232184	0.0144938	0.866997	0.94846	0.118484	0.169493	0.355056
alpha-ketobutyrate	-0.0197799	0.819207	0.919357	-0.0268288	0.756528	0.928277	-0.00327041	0.969857	0.989699	0.0689315	0.425218	0.607987
2-oxindole-3-acetate	0.0195552	0.821227	0.919357	0.103131	0.232171	0.596251	0.0322574	0.709292	0.851897	-0.0570284	0.509602	0.68246
2'-O-methyluridine	0.0193813	0.82279	0.919357	0.0520468	0.547327	0.846828	0.102827	0.233556	0.504321	0.0346716	0.688622	0.800936
3-methoxytyrosine	0.0199776	0.817432	0.919357	-0.100747	0.243199	0.607704	0.109692	0.203639	0.470349	0.0308311	0.721604	0.821983
1-methylxanthine	-0.0193861	0.822747	0.919357	-0.143007	0.0967369	0.418094	-0.0147536	0.864635	0.948243	0.0290755	0.736858	0.831607
2-methoxyhydroquinone sulfate (2)	0.0189487	0.826682	0.919774	0.0173456	0.841144	0.954021	0.0796929	0.356393	0.613071	0.27934	0.000989895	0.0351152
gamma-tocopherol/beta-tocopherol	-0.0188374	0.827685	0.919774	0.108738	0.207624	0.573605	0.0853707	0.323055	0.581689	-0.134138	0.119493	0.292125
lactosyl-N-nervonoyl-sphingosine (d18:1/24:1)*	0.0190712	0.82558	0.919774	0.107087	0.214648	0.584519	0.140774	0.102115	0.325455	-0.112927	0.190543	0.381279
cys-gly, oxidized	-0.0188422	0.827642	0.919774	0.0262894	0.761275	0.928962	0.00058442	0.994612	0.997411	-0.075228	0.384061	0.575008
cerotoylcarnitine (C26)*	-0.0186657	0.829232	0.919774	0.115188	0.181758	0.540067	0.163607	0.0570147	0.237851	-0.0492845	0.568818	0.722556
adenosine 5'-monophosphate (AMP)	-0.018637	0.82949	0.919774	0.148264	0.0849586	0.391447	-0.178587	0.0375079	0.182891	0.0278351	0.747698	0.838863
beta-hydroxyisovaleroylcarnitine	-0.0186704	0.829189	0.919774	0.0554483	0.52142	0.840492	0.0564741	0.513732	0.727256	-0.0244478	0.777546	0.857178
1-carboxyethyltyrosine	0.0184942	0.830777	0.920096	-0.167283	0.0515864	0.295713	-0.0148421	0.863831	0.948243	0.320625	0.000141483	0.0124179
1-stearoyl-2-linoleoyl-GPE (18:0/18:2)*	-0.0183365	0.832199	0.920096	-0.0767069	0.374756	0.743646	0.0468466	0.588111	0.766253	0.143817	0.0948403	0.258432
3-(N-acetyl-L-cystein-S-yl) acetaminophen	0.0183685	0.83191	0.920096	0.057539	0.505812	0.835212	-0.0327703	0.704883	0.851897	0.119144	0.167109	0.354154
5alpha-androstan-3beta,17beta-diol monosulfate (2)	-0.0181222	0.834132	0.920264	0.178648	0.0374412	0.240002	0.0160213	0.85313	0.943237	0.0733458	0.396104	0.585433
phytanate	-0.0181027	0.834307	0.920264	-0.0310697	0.71954	0.921959	0.0942443	0.275117	0.543437	0.03096	0.720489	0.821983
N-linoleoyltaurine*	0.0180514	0.83477	0.920264	-0.0375677	0.664128	0.89677	0.0296443	0.731905	0.868889	0.0207259	0.810719	0.881821
valine	0.0175781	0.839043	0.9223	-0.0924182	0.284567	0.655667	0.175793	0.0406451	0.191637	0.150002	0.0813266	0.23671
2-hydroxyarachidate*	-0.0177211	0.837752	0.9223	-0.0749323	0.385938	0.748217	0.0211179	0.807209	0.915532	0.0984069	0.254375	0.455638
dodecanedioate (C12-DC)	0.0176352	0.838528	0.9223	-0.128642	0.13555	0.486524	-0.0328444	0.704246	0.851897	-0.0235462	0.785548	0.864049
1-palmitoleoyl-2-linolenoyl-GPC (16:1/18:3)*	-0.0172891	0.841654	0.92428	0.0205279	0.812494	0.944191	0.111062	0.198016	0.464942	-0.0632018	0.464791	0.64188
1-stearoyl-2-docosahexaenoyl-GPC (18:0/22:6)	0.0167621	0.846421	0.928621	-0.0760724	0.378731	0.745096	0.0254497	0.768681	0.891275	0.0612639	0.478619	0.655588
cysteine s-sulfate	-0.0164616	0.849141	0.930711	-0.103939	0.228513	0.596251	0.10515	0.223104	0.493199	0.43629	1.09925e-07	4.1808e-05
oleoyl-arachidonoyl-glycerol (18:1/20:4) [1]*	-0.0162076	0.851442	0.930776	0.104276	0.226997	0.595411	0.0766881	0.374873	0.625336	0.241034	0.00470196	0.0620773
bilirubin (Z,Z)	-0.0161849	0.851648	0.930776	0.0510592	0.554965	0.849953	0.02201	0.799233	0.910105	0.191525	0.025506	0.124369
ceramide (d18:1/20:0, d16:1/22:0, d20:1/18:0)*	-0.016219	0.851338	0.930776	0.128886	0.134803	0.486524	0.068169	0.430369	0.675448	0.0564647	0.513802	0.68333
quinate	0.0158461	0.854718	0.933238	-0.146465	0.0888518	0.402301	0.146833	0.0880453	0.30106	0.215141	0.0118925	0.0926268
theanine	-0.0156412	0.856577	0.933487	-0.151305	0.0786879	0.377239	0.049848	0.564402	0.753196	0.23707	0.00545439	0.0699265
carotene diol (1)	0.0156124	0.856838	0.933487	0.0310601	0.719622	0.921959	0.201105	0.0188919	0.121118	-0.107521	0.212784	0.407147
androsterone sulfate	0.0155503	0.857401	0.933487	0.07248	0.401718	0.759212	-0.0301489	0.727519	0.865588	-0.00936265	0.913852	0.94448
epiandrosterone sulfate	-0.01535	0.859219	0.934575	0.138321	0.108289	0.432019	0.0162755	0.850827	0.941603	0.0746555	0.3877	0.575998
eicosanedioate (C20-DC)	0.0152402	0.860215	0.934767	-0.103085	0.23238	0.596251	-0.0923169	0.285098	0.547637	-0.147543	0.0865013	0.244908
linoleoyl-arachidonoyl-glycerol (18:2/20:4) [2]*	0.0148233	0.864002	0.937989	0.0214775	0.803991	0.942811	-0.0117694	0.891828	0.957268	0.0618438	0.474458	0.650669
beta-hydroxyisovalerate	0.0145008	0.866934	0.938493	-0.00188684	0.982607	0.991754	0.108037	0.210588	0.480561	0.111887	0.194685	0.385006
N-carbamoylvaline	-0.0145829	0.866188	0.938493	-0.0258665	0.765002	0.930563	0.206472	0.0158796	0.108495	0.0761157	0.378459	0.569686
3-hydroxydodecanedioate*	-0.0145845	0.866173	0.938493	-0.0655132	0.448588	0.801829	-0.00810831	0.925358	0.971754	-0.03072	0.722567	0.821983
stearoylcarnitine (C18)	0.0143147	0.868626	0.939433	-0.0219718	0.799574	0.94053	0.219105	0.0103827	0.102732	-0.0558634	0.518302	0.68333
hippurate	0.0137756	0.873531	0.943844	-0.0989578	0.251712	0.617642	-0.0134273	0.876703	0.950292	0.173511	0.0433691	0.164399
tyramine O-sulfate	-0.0133778	0.877154	0.946845	-0.00473519	0.956368	0.988311	0.0754005	0.382969	0.631455	0.245293	0.00399847	0.0578805
dihydroferulic acid sulfate	0.0132885	0.877968	0.946845	-0.024932	0.773258	0.934871	0.00114929	0.989405	0.997411	0.0935978	0.278438	0.487267
1-stearoyl-2-arachidonoyl-GPE (18:0/20:4)	-0.0131268	0.879442	0.947538	0.0378156	0.662048	0.895669	0.157276	0.0674591	0.259161	0.225097	0.00842033	0.0889592
4-imidazoleacetate	0.0130116	0.880492	0.947775	0.082043	0.342342	0.708915	0.0507966	0.557004	0.748577	0.0825448	0.339387	0.541596
argininate*	-0.01254	0.884793	0.947933	0.14251	0.0979125	0.421382	0.0419614	0.627644	0.798374	0.158683	0.0650119	0.201564
2-methoxyacetaminophen sulfate*	-0.0126716	0.883593	0.947933	0.0339251	0.69499	0.915713	-0.0608958	0.481271	0.705903	0.156767	0.0683618	0.208558
androstenediol (3beta,17beta) monosulfate (2)	0.0128692	0.88179	0.947933	0.112111	0.193787	0.55836	0.16656	0.052619	0.223424	0.0339608	0.694685	0.805524
(14 or 15)-methylpalmitate (a17:0 or i17:0)	0.012583	0.884401	0.947933	0.0814208	0.346027	0.715248	0.203195	0.0176643	0.115833	-0.0310364	0.719827	0.821983
corticosterone	0.0126971	0.88336	0.947933	0.114594	0.184037	0.544007	0.0433836	0.616018	0.788968	-0.0184321	0.831337	0.892827
1,2,3-benzenetriol sulfate (2)	0.0123542	0.886488	0.948858	-0.106846	0.215687	0.585636	-0.0520433	0.547354	0.745264	0.076661	0.375042	0.567591
1-stearoyl-2-oleoyl-GPE (18:0/18:1)	0.0120247	0.889496	0.949406	-0.0156982	0.856059	0.960436	0.102269	0.236117	0.505733	0.130268	0.130635	0.306696
glycine conjugate of C10H14O2 (1)*	-0.0120763	0.889025	0.949406	-0.0549307	0.525322	0.84153	-0.145525	0.0909426	0.306537	0.0919226	0.287169	0.493463
ursodeoxycholate	-0.012187	0.888015	0.949406	0.104634	0.225396	0.595126	0.156692	0.0684963	0.260514	0.0748675	0.38635	0.57549
tricosanoyl sphingomyelin (d18:1/23:0)*	-0.0113473	0.895685	0.950676	-0.0712682	0.409655	0.764598	0.117864	0.171749	0.430079	-0.180185	0.0358065	0.151878
N-acetylarginine	-0.0115572	0.893767	0.950676	0.0627095	0.468283	0.808717	0.169842	0.0480659	0.21257	0.13044	0.130124	0.306696
nornicotine	-0.0115121	0.894179	0.950676	-0.0538199	0.533744	0.84268	0.0929486	0.2818	0.547376	0.121076	0.160283	0.345062
4-hydroxy-2-oxoglutaric acid	0.0114402	0.894836	0.950676	0.238424	0.00518618	0.100295	0.0830231	0.336587	0.59542	0.0543188	0.529953	0.690129
heptenedioate (C7:1-DC)*	0.0117814	0.891718	0.950676	-0.0418641	0.628442	0.880899	0.099487	0.249173	0.514117	-0.0351462	0.684585	0.797867
sphingadienine	-0.0113888	0.895306	0.950676	0.0292753	0.735116	0.928277	0.0425601	0.622738	0.793858	0.00940686	0.913447	0.94448
citramalate	-0.010525	0.903207	0.957768	-0.0220394	0.79897	0.94053	-0.0549728	0.525004	0.732405	-0.0143655	0.868164	0.912131
1-(1-enyl-stearoyl)-2-linoleoyl-GPE (P-18:0/18:2)*	-0.0103645	0.904675	0.958435	-0.174565	0.0420924	0.265345	0.120407	0.162624	0.416464	-0.146751	0.0882229	0.247834
glucuronide of C10H18O2 (1)*	0.0102114	0.906077	0.95903	-0.175724	0.0407253	0.258153	-0.113601	0.187891	0.449441	-0.0433651	0.616169	0.750319
6-oxopiperidine-2-carboxylate	0.0101164	0.906947	0.959049	-0.234066	0.00609419	0.108648	0.116858	0.175465	0.436282	0.164504	0.0556488	0.186672
3-methyl-2-oxobutyrate	0.0100258	0.907777	0.959049	0.0483447	0.576221	0.862175	0.144519	0.0932239	0.306537	0.118971	0.167732	0.354154
2,3-dihydroxyisovalerate	0.00908178	0.916427	0.959861	-0.0261623	0.762395	0.928962	0.214902	0.0119892	0.102732	0.22214	0.00934357	0.0926268
4-ethyl-2-methoxyphenol sulfate	0.00976861	0.910132	0.959861	-0.181408	0.0345488	0.231884	0.151659	0.0779816	0.282971	0.201252	0.0188035	0.107813
6-hydroxyindole sulfate	0.00953917	0.912234	0.959861	0.00292687	0.973022	0.991625	0.14522	0.0916294	0.306537	0.17758	0.038614	0.156584
phenylacetylglutamate	0.00902392	0.916958	0.959861	0.066342	0.442857	0.797002	0.173678	0.0431649	0.199397	0.128479	0.136049	0.314235
alpha-hydroxymetoprolol	-0.009379	0.913702	0.959861	0.0697961	0.41942	0.772817	-0.0267492	0.757228	0.886151	0.12363	0.151584	0.33362
metoprolol acid metabolite*	-0.00960693	0.911614	0.959861	0.0705335	0.414512	0.767789	-0.0264677	0.759705	0.88723	0.123576	0.151763	0.33362
4-acetamidophenol	0.00919848	0.915357	0.959861	0.0457615	0.596793	0.871883	-0.0323182	0.708768	0.851897	0.119933	0.164299	0.350402
1-linoleoyl-GPA (18:2)*	0.00932925	0.914158	0.959861	-0.158836	0.0647509	0.340464	0.0762346	0.377712	0.626757	-0.0893399	0.300983	0.507896
cis-3,4-methyleneheptanoylcarnitine	-0.00968229	0.910923	0.959861	-0.133069	0.122494	0.470361	0.00704405	0.935132	0.971754	0.0733674	0.395964	0.585433
2-hydroxy-4-(methylthio)butanoic acid	-0.00905255	0.916695	0.959861	0.158349	0.065586	0.341706	0.102145	0.236689	0.505733	-0.045153	0.601687	0.744082
N-acetyl-2-aminoadipate	-0.00880924	0.918926	0.960206	-0.0182172	0.833274	0.95084	0.127043	0.140516	0.381736	0.104855	0.224416	0.42254
laurylcarnitine (C12)	0.00880448	0.91897	0.960206	0.0246315	0.775918	0.934871	0.179212	0.0368344	0.182269	0.046143	0.593734	0.739837
N6,N6-dimethyllysine	0.0084562	0.922165	0.962663	-0.0237656	0.783598	0.937624	0.108929	0.206822	0.475148	-0.0163089	0.850524	0.897732
tiglylcarnitine (C5:1-DC)	0.00823674	0.924179	0.963883	-0.0168003	0.846075	0.955814	0.276059	0.0011415	0.023681	0.0814157	0.346058	0.549168
pentadecanoate (15:0)	0.00812225	0.92523	0.964098	0.119529	0.165732	0.523907	0.112392	0.192663	0.457976	-0.127893	0.137861	0.317776
4-hydroxyglutamate	-0.00801094	0.926252	0.964282	0.0795917	0.357006	0.726103	0.156423	0.0689777	0.261474	0.225776	0.00822022	0.0889592
3-ureidopropionate	-0.00766425	0.929435	0.965364	0.0425959	0.622445	0.880685	0.0607439	0.482367	0.705903	0.0921929	0.285748	0.492193
3-hydroxydecanoate	0.00762131	0.929829	0.965364	0.0089142	0.917964	0.976155	0.0491843	0.569605	0.756566	-0.0282502	0.744065	0.837257
genistein sulfate*	-0.00763661	0.929689	0.965364	0.122968	0.153802	0.508663	0.130422	0.130178	0.363237	-0.0164955	0.848834	0.897732
dihomo-linolenoylcarnitine (C20:3n3 or 6)*	0.00741617	0.931713	0.965563	0.101038	0.241834	0.607704	0.289956	0.000616862	0.0167581	0.184345	0.0316804	0.14302
N-acetylglucosamine/N-acetylgalactosamine	0.00745911	0.931319	0.965563	-0.085738	0.320969	0.694135	0.0149397	0.862945	0.948243	0.147124	0.0874105	0.24626
phenyllactate (PLA)	-0.0070679	0.934913	0.96629	-0.0035757	0.967045	0.991068	0.0773367	0.370836	0.624076	0.224739	0.00852756	0.0892656
1-stearoyl-2-oleoyl-GPS (18:0/18:1)	-0.00711561	0.934474	0.96629	0.2652	0.00180691	0.050285	-0.121481	0.158882	0.412437	0.162495	0.0587457	0.190965
docosahexaenoylcholine	-0.00706322	0.934956	0.96629	0.0141527	0.8701	0.96236	0.0861827	0.318456	0.581374	-0.0591917	0.493649	0.671339
fumarate	-0.00649064	0.940218	0.968221	-0.0139331	0.872098	0.96236	-0.0928942	0.282083	0.547376	0.169303	0.0487904	0.172846
adipoylcarnitine (C6-DC)	0.00652881	0.939868	0.968221	-0.0266233	0.758336	0.928329	0.187513	0.0288154	0.154359	0.148956	0.0834981	0.239226
stachydrine	0.00658606	0.939341	0.968221	-0.0559254	0.517837	0.840472	-0.121433	0.159047	0.412437	-0.137177	0.11127	0.283391
3-methylcrotonylglycine	-0.00672762	0.93804	0.968221	0.0279962	0.746287	0.928277	0.0807339	0.350125	0.608762	-0.0581811	0.501069	0.676263
myristoleate (14:1n5)	0.00623779	0.942543	0.968297	0.0302777	0.726401	0.926134	0.113723	0.187413	0.449441	-0.206358	0.0159389	0.096902
riboflavin (Vitamin B2)	0.00631857	0.9418	0.968297	-0.013591	0.875212	0.96236	0.0322637	0.709237	0.851897	0.177503	0.0387	0.156584
3-hydroxystearate	-0.00602123	0.944535	0.968297	-0.0330725	0.702289	0.918935	0.0605743	0.483594	0.706505	-0.168037	0.0505275	0.173129
orotate	0.00604219	0.944342	0.968297	0.0537118	0.534568	0.84268	0.0445757	0.606346	0.782626	0.111519	0.196164	0.386568
13-HODE + 9-HODE	0.0060231	0.944517	0.968297	0.0702568	0.416349	0.768697	0.014558	0.866413	0.94846	0.00232575	0.978562	0.990718
3-(4-hydroxyphenyl)lactate	0.00588952	0.945746	0.968668	-0.0467226	0.5891	0.869551	0.10484	0.22448	0.493199	0.1678	0.0508581	0.17374
dodecenedioate (C12:1-DC)*	0.00577265	0.946821	0.9689	-0.199586	0.0198297	0.163955	-0.119635	0.165358	0.421145	0.0622587	0.471493	0.648161
4-methylguaiacol sulfate	0.0054149	0.950112	0.971396	-0.0974323	0.259132	0.626578	0.0735686	0.394666	0.642388	0.185542	0.0305704	0.141194
metformin	-0.00519712	0.952116	0.971456	0.00625172	0.942415	0.983633	-0.0360308	0.677084	0.833391	0.145136	0.0918188	0.253056
tetradecadienedioate (C14:2-DC)*	-0.0051985	0.952104	0.971456	-0.00202071	0.981373	0.991754	0.199216	0.0200642	0.125086	0.0693555	0.422369	0.607721
2-hydroxyglutarate	-0.00513097	0.952725	0.971456	-0.0791782	0.359517	0.72838	0.13544	0.115913	0.34351	-0.0439031	0.611795	0.750319
4-allylcatechol sulfate	-0.0048161	0.955623	0.973503	0.0158557	0.854632	0.960436	0.0982613	0.255082	0.518802	0.394837	1.96714e-06	0.000561128
pyridoxal	0.00463481	0.957292	0.973503	0.016223	0.851302	0.959818	0.0347957	0.687566	0.842656	0.204497	0.0169355	0.100643
4-methylcatechol sulfate	0.00467298	0.956941	0.973503	-0.0290326	0.737232	0.928277	0.111491	0.196279	0.464636	0.197899	0.0209177	0.112581
glycosyl-N-palmitoyl-sphingosine (d18:1/16:0)	-0.0044726	0.958785	0.974153	0.0313512	0.717107	0.921959	0.211653	0.0133765	0.102732	-0.0826322	0.338875	0.541535
3-hydroxyoctanoylcarnitine (2)	-0.00433425	0.960059	0.97458	0.153268	0.07484	0.369664	0.199511	0.0198765	0.125086	0.0921499	0.285973	0.492193
5-dodecenoate (12:1n7)	-0.00403847	0.962783	0.976476	-0.00754499	0.93053	0.980162	0.106307	0.218025	0.491107	-0.200778	0.0190902	0.108368
3-hydroxy-3-methylglutarate	-0.00375222	0.965419	0.976545	-0.168339	0.0501082	0.292624	-0.085342	0.323217	0.581689	0.174193	0.0425394	0.163426
4-hydroxyphenylacetate	0.00375708	0.965374	0.976545	0.00482098	0.955578	0.988311	0.109924	0.202681	0.470349	0.132509	0.124089	0.297449
1-(1-enyl-palmitoyl)-2-palmitoyl-GPC (P-16:0/16:0)*	0.00390965	0.963969	0.976545	0.114382	0.184855	0.545013	0.103814	0.229072	0.496753	-0.124348	0.149203	0.332501
histidine betaine (hercynine)*	0.00351516	0.967603	0.977022	-0.172286	0.0448925	0.275325	-0.0438962	0.611851	0.787948	-0.244762	0.00408063	0.0578805
2-hydroxy-3-methylvalerate	0.00359955	0.966825	0.977022	0.163239	0.057582	0.316724	0.114902	0.182853	0.443318	0.200055	0.0195356	0.109804
catechol sulfate	0.00269787	0.975132	0.982523	-0.154084	0.0732868	0.363566	0.0574473	0.506492	0.721087	0.26094	0.00215274	0.0435813
1-myristoyl-2-arachidonoyl-GPC (14:0/20:4)*	0.00282191	0.973989	0.982523	-0.107774	0.211704	0.579028	0.0426054	0.622367	0.793858	0.0822744	0.340977	0.543373
N-acetylvaline	-0.00254998	0.976495	0.982523	-0.167414	0.0514014	0.295713	0.144519	0.0932239	0.306537	0.0521088	0.546849	0.707335
N-behenoyl-sphingadienine (d18:2/22:0)*	-0.00257195	0.976293	0.982523	0.103971	0.228368	0.596251	0.0392283	0.65024	0.811733	0.0029012	0.973259	0.987101
1-lignoceroyl-GPC (24:0)	0.00192501	0.982255	0.987447	-0.01816	0.833791	0.95084	0.0509066	0.55615	0.748577	-0.183095	0.0328755	0.14564
4-allylphenol sulfate	0.00130481	0.987971	0.99202	-0.027878	0.747322	0.928277	0.0916728	0.288486	0.551361	0.210666	0.013825	0.0926268
indole-3-carboxylate	-0.00124288	0.988542	0.99202	0.0206788	0.811142	0.944191	0.0834982	0.333819	0.595138	0.0717208	0.40668	0.593379
3-(cystein-S-yl)acetaminophen*	-0.00111032	0.989764	0.992373	0.0824886	0.339718	0.708014	-0.0404903	0.639765	0.805708	0.0984452	0.254189	0.455638
cysteine sulfinic acid	-0.000584423	0.994612	0.996359	-0.0902659	0.295981	0.667677	0.0675187	0.43479	0.677726	0.266127	0.00173871	0.0400362
16a-hydroxy DHEA 3-sulfate	0.000236153	0.997823	0.998698	-0.00234484	0.978386	0.991754	0.0141239	0.870362	0.949457	0.170782	0.0468241	0.169879
oleoyl-arachidonoyl-glycerol (18:1/20:4) [2]*	1.6705e-05	0.999846	0.999846	0.126259	0.143005	0.489589	0.083069	0.336319	0.59542	0.184249	0.0317713	0.14302
serine				0.410509	6.91626e-07	6.07035e-05	0.495753	8.42804e-10	1.20205e-07	0.0430205	0.618977	0.751106

## Sheet: Significantly associated metb
	Significantly associated metabolites (n)
Serine	42
Carnitine	35
Nicotinamide	11
Cysteine	58
Serine + Carnitine	15
Serine + Nicotinamide	5
Serine + Cysteine	3
Nicotinamide + Carnitine	2
Nicotinamide + Cysteine	1
Carnitine + Cysteine	6
Serine + Carnitine + Nicotinamide	16
Serine + Carnitine + Cysteine	0
Serine + Nicotinamide+ Cysteine	0
Carnitine + Nicotinamide + Cysteine	0
Serine + Carnitine + Nicotinamide + Cysteine	1
