# Supplementary material for: Combined metabolic activators improve cognitive functions in Alzheimer’s disease patients: a randomised, double-blinded, placebo-controlled phase-II trial
Source: Transl Neurodegener. 2023 Jan 26;12:4. doi: 10.1186/s40035-023-00336-2 (PMC9879258; doi:10.1186/s40035-023-00336-2)
Supplement: Supplementary file 8 — Additional file 8: Dataset S5. Plasma proteomics data were generated with the Olink cardiometabolic, inflammation, neurology and oncology panels for each patient before and after treatment and statistical analysis of plasma proteins between different visits or groups. [file 40035_2023_336_MOESM8_ESM.xlsx]

## Sheet: Title
Dataset S5. Plasma proteomics data generated with the Olink cardiometabolic, inflammation, neurology and oncology panels for each patient before and after treatment and statistical analysis of plasma proteins between different visits or groups.

## Sheet: AD_proteomics
Assay	sampleID	NPX	Visit	Group	Panel	OlinkID	UniProt	LOD
AARSD1	TR20042	1.84005	Day 0	Placebo	ONC	OID21311	Q9BTE6	-1.57036
AARSD1	TR20109	1.14868	Day 0	Placebo	ONC	OID21311	Q9BTE6	-1.57036
AARSD1	TR20066	2.73893	Day 0	Placebo	ONC	OID21311	Q9BTE6	-1.57036
AARSD1	TR20016	1.7203	Day 0	Placebo	ONC	OID21311	Q9BTE6	-1.57036
AARSD1	TR20076	2.36369	Day 0	Placebo	ONC	OID21311	Q9BTE6	-1.44578
AARSD1	TR20080	1.98737	Day 0	Placebo	ONC	OID21311	Q9BTE6	-1.44578
AARSD1	TR20098	2.17735	Day 0	Placebo	ONC	OID21311	Q9BTE6	-1.44578
AARSD1	TR20096	2.53448	Day 0	Placebo	ONC	OID21311	Q9BTE6	-1.44578
AARSD1	TR20022	2.55053	Day 0	Placebo	ONC	OID21311	Q9BTE6	-1.44578
AARSD1	TR20023	1.29389	Day 0	Placebo	ONC	OID21311	Q9BTE6	-1.44578
AARSD1	TR20082	2.78707	Day 0	Placebo	ONC	OID21311	Q9BTE6	-1.29201
AARSD1	TR20048	2.80454	Day 0	Placebo	ONC	OID21311	Q9BTE6	-1.29201
AARSD1	TR20103	2.18908	Day 0	Placebo	ONC	OID21311	Q9BTE6	-1.29201
AARSD1	TR20117	2.37057	Day 0	Placebo	ONC	OID21311	Q9BTE6	-1.29201
AARSD1	TR20022	1.69736	Day 84	Placebo	ONC	OID21311	Q9BTE6	-1.57036
AARSD1	TR20080	2.71158	Day 84	Placebo	ONC	OID21311	Q9BTE6	-1.44578
AARSD1	TR20016	2.49664	Day 84	Placebo	ONC	OID21311	Q9BTE6	-1.44578
AARSD1	TR20042	2.34729	Day 84	Placebo	ONC	OID21311	Q9BTE6	-1.29201
AARSD1	TR20023	2.76636	Day 84	Placebo	ONC	OID21311	Q9BTE6	-1.29201
AARSD1	TR20066	3.5238	Day 84	Placebo	ONC	OID21311	Q9BTE6	-1.29201
ABL1	TR20042	0.393416	Day 0	Placebo	ONC	OID21280	P00519	-2.26669
ABL1	TR20109	0.207832	Day 0	Placebo	ONC	OID21280	P00519	-2.26669
ABL1	TR20066	1.24243	Day 0	Placebo	ONC	OID21280	P00519	-2.26669
ABL1	TR20016	0.0345373	Day 0	Placebo	ONC	OID21280	P00519	-2.26669
ABL1	TR20076	0.670716	Day 0	Placebo	ONC	OID21280	P00519	-2.27399
ABL1	TR20080	0.182833	Day 0	Placebo	ONC	OID21280	P00519	-2.27399
ABL1	TR20098	0.787042	Day 0	Placebo	ONC	OID21280	P00519	-2.27399
ABL1	TR20096	0.564768	Day 0	Placebo	ONC	OID21280	P00519	-2.27399
ABL1	TR20022	0.611127	Day 0	Placebo	ONC	OID21280	P00519	-2.27399
ABL1	TR20023	0.814885	Day 0	Placebo	ONC	OID21280	P00519	-2.27399
ABL1	TR20082	1.10884	Day 0	Placebo	ONC	OID21280	P00519	-2.22813
ABL1	TR20048	2.12567	Day 0	Placebo	ONC	OID21280	P00519	-2.22813
ABL1	TR20103	0.439658	Day 0	Placebo	ONC	OID21280	P00519	-2.22813
ABL1	TR20117	0.306626	Day 0	Placebo	ONC	OID21280	P00519	-2.22813
ABL1	TR20022	0.319199	Day 84	Placebo	ONC	OID21280	P00519	-2.26669
ABL1	TR20080	0.231262	Day 84	Placebo	ONC	OID21280	P00519	-2.27399
ABL1	TR20016	1.73787	Day 84	Placebo	ONC	OID21280	P00519	-2.27399
ABL1	TR20042	1.11971	Day 84	Placebo	ONC	OID21280	P00519	-2.22813
ABL1	TR20023	2.70881	Day 84	Placebo	ONC	OID21280	P00519	-2.22813
ABL1	TR20066	1.06854	Day 84	Placebo	ONC	OID21280	P00519	-2.22813
ACAA1	TR20042	-0.277949	Day 0	Placebo	ONC	OID21269	P09110	-0.101016
ACAA1	TR20109	-1.10545	Day 0	Placebo	ONC	OID21269	P09110	-0.101016
ACAA1	TR20066	3.49995	Day 0	Placebo	ONC	OID21269	P09110	-0.101016
ACAA1	TR20016	0.727579	Day 0	Placebo	ONC	OID21269	P09110	-0.101016
ACAA1	TR20076	-0.307435	Day 0	Placebo	ONC	OID21269	P09110	-0.878421
ACAA1	TR20080	-0.535071	Day 0	Placebo	ONC	OID21269	P09110	-0.878421
ACAA1	TR20098	-1.0875	Day 0	Placebo	ONC	OID21269	P09110	-0.878421
ACAA1	TR20096	1.4479	Day 0	Placebo	ONC	OID21269	P09110	-0.878421
ACAA1	TR20022	-0.0246958	Day 0	Placebo	ONC	OID21269	P09110	-0.878421
ACAA1	TR20023	-0.66651	Day 0	Placebo	ONC	OID21269	P09110	-0.878421
ACAA1	TR20082	1.49801	Day 0	Placebo	ONC	OID21269	P09110	-0.674256
ACAA1	TR20048	1.63684	Day 0	Placebo	ONC	OID21269	P09110	-0.674256
ACAA1	TR20103	0.795611	Day 0	Placebo	ONC	OID21269	P09110	-0.674256
ACAA1	TR20117	-0.992846	Day 0	Placebo	ONC	OID21269	P09110	-0.674256
ACAA1	TR20022	1.06414	Day 84	Placebo	ONC	OID21269	P09110	-0.101016
ACAA1	TR20080	-0.640423	Day 84	Placebo	ONC	OID21269	P09110	-0.878421
ACAA1	TR20016	0.906516	Day 84	Placebo	ONC	OID21269	P09110	-0.878421
ACAA1	TR20042	1.00425	Day 84	Placebo	ONC	OID21269	P09110	-0.674256
ACAA1	TR20023	2.38759	Day 84	Placebo	ONC	OID21269	P09110	-0.674256
ACAA1	TR20066	2.56343	Day 84	Placebo	ONC	OID21269	P09110	-0.674256
ACP6	TR20042	0.522833	Day 0	Placebo	ONC	OID21432	Q9NPH0	-5.61731
ACP6	TR20109	-0.235988	Day 0	Placebo	ONC	OID21432	Q9NPH0	-5.61731
ACP6	TR20066	0.454676	Day 0	Placebo	ONC	OID21432	Q9NPH0	-5.61731
ACP6	TR20016	0.433201	Day 0	Placebo	ONC	OID21432	Q9NPH0	-5.61731
ACP6	TR20076	1.04257	Day 0	Placebo	ONC	OID21432	Q9NPH0	-6.0138
ACP6	TR20080	-0.638929	Day 0	Placebo	ONC	OID21432	Q9NPH0	-6.0138
ACP6	TR20098	0.718386	Day 0	Placebo	ONC	OID21432	Q9NPH0	-6.0138
ACP6	TR20096	-2.51397	Day 0	Placebo	ONC	OID21432	Q9NPH0	-6.0138
ACP6	TR20022	-0.376415	Day 0	Placebo	ONC	OID21432	Q9NPH0	-6.0138
ACP6	TR20023	-0.432882	Day 0	Placebo	ONC	OID21432	Q9NPH0	-6.0138
ACP6	TR20082	0.299462	Day 0	Placebo	ONC	OID21432	Q9NPH0	-5.56705
ACP6	TR20048	0.821123	Day 0	Placebo	ONC	OID21432	Q9NPH0	-5.56705
ACP6	TR20103	-0.173497	Day 0	Placebo	ONC	OID21432	Q9NPH0	-5.56705
ACP6	TR20117	-0.842992	Day 0	Placebo	ONC	OID21432	Q9NPH0	-5.56705
ACP6	TR20022	-0.069768	Day 84	Placebo	ONC	OID21432	Q9NPH0	-5.61731
ACP6	TR20080	-0.377448	Day 84	Placebo	ONC	OID21432	Q9NPH0	-6.0138
ACP6	TR20016	0.922622	Day 84	Placebo	ONC	OID21432	Q9NPH0	-6.0138
ACP6	TR20042	0.42571	Day 84	Placebo	ONC	OID21432	Q9NPH0	-5.56705
ACP6	TR20023	-0.0360249	Day 84	Placebo	ONC	OID21432	Q9NPH0	-5.56705
ACP6	TR20066	0.318934	Day 84	Placebo	ONC	OID21432	Q9NPH0	-5.56705
ADAMTS15	TR20042	0.562138	Day 0	Placebo	ONC	OID21275	Q8TE58	-4.86794
ADAMTS15	TR20109	0.763396	Day 0	Placebo	ONC	OID21275	Q8TE58	-4.86794
ADAMTS15	TR20066	0.812778	Day 0	Placebo	ONC	OID21275	Q8TE58	-4.86794
ADAMTS15	TR20016	0.158552	Day 0	Placebo	ONC	OID21275	Q8TE58	-4.86794
ADAMTS15	TR20076	0.777183	Day 0	Placebo	ONC	OID21275	Q8TE58	-5.13769
ADAMTS15	TR20080	0.935439	Day 0	Placebo	ONC	OID21275	Q8TE58	-5.13769
ADAMTS15	TR20098	0.571849	Day 0	Placebo	ONC	OID21275	Q8TE58	-5.13769
ADAMTS15	TR20096	0.789516	Day 0	Placebo	ONC	OID21275	Q8TE58	-5.13769
ADAMTS15	TR20022	-0.296336	Day 0	Placebo	ONC	OID21275	Q8TE58	-5.13769
ADAMTS15	TR20023	1.0119	Day 0	Placebo	ONC	OID21275	Q8TE58	-5.13769
ADAMTS15	TR20082	1.07508	Day 0	Placebo	ONC	OID21275	Q8TE58	-5.32925
ADAMTS15	TR20048	0.552047	Day 0	Placebo	ONC	OID21275	Q8TE58	-5.32925
ADAMTS15	TR20103	1.00706	Day 0	Placebo	ONC	OID21275	Q8TE58	-5.32925
ADAMTS15	TR20117	0.458667	Day 0	Placebo	ONC	OID21275	Q8TE58	-5.32925
ADAMTS15	TR20022	0.992338	Day 84	Placebo	ONC	OID21275	Q8TE58	-4.86794
ADAMTS15	TR20080	0.336871	Day 84	Placebo	ONC	OID21275	Q8TE58	-5.13769
ADAMTS15	TR20016	0.856601	Day 84	Placebo	ONC	OID21275	Q8TE58	-5.13769
ADAMTS15	TR20042	0.728725	Day 84	Placebo	ONC	OID21275	Q8TE58	-5.32925
ADAMTS15	TR20023	1.13492	Day 84	Placebo	ONC	OID21275	Q8TE58	-5.32925
ADAMTS15	TR20066	1.02043	Day 84	Placebo	ONC	OID21275	Q8TE58	-5.32925
ADAMTS8	TR20042	-0.598901	Day 0	Placebo	ONC	OID21502	Q9UP79	-6.48284
ADAMTS8	TR20109	-0.842747	Day 0	Placebo	ONC	OID21502	Q9UP79	-6.48284
ADAMTS8	TR20066	-2.31023	Day 0	Placebo	ONC	OID21502	Q9UP79	-6.48284
ADAMTS8	TR20016	-1.10268	Day 0	Placebo	ONC	OID21502	Q9UP79	-6.48284
ADAMTS8	TR20076	-0.0246686	Day 0	Placebo	ONC	OID21502	Q9UP79	-6.2609
ADAMTS8	TR20080	-0.81507	Day 0	Placebo	ONC	OID21502	Q9UP79	-6.2609
ADAMTS8	TR20098	0.245662	Day 0	Placebo	ONC	OID21502	Q9UP79	-6.2609
ADAMTS8	TR20096	0.141923	Day 0	Placebo	ONC	OID21502	Q9UP79	-6.2609
ADAMTS8	TR20022	-0.155327	Day 0	Placebo	ONC	OID21502	Q9UP79	-6.2609
ADAMTS8	TR20023	-0.134042	Day 0	Placebo	ONC	OID21502	Q9UP79	-6.2609
ADAMTS8	TR20082	0.0467088	Day 0	Placebo	ONC	OID21502	Q9UP79	-6.55992
ADAMTS8	TR20048	-0.00457567	Day 0	Placebo	ONC	OID21502	Q9UP79	-6.55992
ADAMTS8	TR20103	-0.398324	Day 0	Placebo	ONC	OID21502	Q9UP79	-6.55992
ADAMTS8	TR20117	-0.669142	Day 0	Placebo	ONC	OID21502	Q9UP79	-6.55992
ADAMTS8	TR20022	0.35855	Day 84	Placebo	ONC	OID21502	Q9UP79	-6.48284
ADAMTS8	TR20080	-0.880986	Day 84	Placebo	ONC	OID21502	Q9UP79	-6.2609
ADAMTS8	TR20016	-0.762754	Day 84	Placebo	ONC	OID21502	Q9UP79	-6.2609
ADAMTS8	TR20042	-1.18392	Day 84	Placebo	ONC	OID21502	Q9UP79	-6.55992
ADAMTS8	TR20023	-2.10992	Day 84	Placebo	ONC	OID21502	Q9UP79	-6.55992
ADAMTS8	TR20066	0.266169	Day 84	Placebo	ONC	OID21502	Q9UP79	-6.55992
ADCYAP1R1	TR20042	-0.923381	Day 0	Placebo	ONC	OID21188	P41586	-0.314918
ADCYAP1R1	TR20109	-0.358911	Day 0	Placebo	ONC	OID21188	P41586	-0.314918
ADCYAP1R1	TR20066	-0.0905697	Day 0	Placebo	ONC	OID21188	P41586	-0.314918
ADCYAP1R1	TR20016	-0.484966	Day 0	Placebo	ONC	OID21188	P41586	-0.314918
ADCYAP1R1	TR20076	-0.928125	Day 0	Placebo	ONC	OID21188	P41586	-1.21545
ADCYAP1R1	TR20080	-0.857254	Day 0	Placebo	ONC	OID21188	P41586	-1.21545
ADCYAP1R1	TR20098	-0.96373	Day 0	Placebo	ONC	OID21188	P41586	-1.21545
ADCYAP1R1	TR20096	-0.63389	Day 0	Placebo	ONC	OID21188	P41586	-1.21545
ADCYAP1R1	TR20022	-0.870462	Day 0	Placebo	ONC	OID21188	P41586	-1.21545
ADCYAP1R1	TR20023	-0.766615	Day 0	Placebo	ONC	OID21188	P41586	-1.21545
ADCYAP1R1	TR20082	-0.597697	Day 0	Placebo	ONC	OID21188	P41586	-0.145233
ADCYAP1R1	TR20048	-0.393861	Day 0	Placebo	ONC	OID21188	P41586	-0.145233
ADCYAP1R1	TR20103	-0.476451	Day 0	Placebo	ONC	OID21188	P41586	-0.145233
ADCYAP1R1	TR20117	-0.529921	Day 0	Placebo	ONC	OID21188	P41586	-0.145233
ADCYAP1R1	TR20022	-0.553914	Day 84	Placebo	ONC	OID21188	P41586	-0.314918
ADCYAP1R1	TR20080	-0.830832	Day 84	Placebo	ONC	OID21188	P41586	-1.21545
ADCYAP1R1	TR20016	-0.603542	Day 84	Placebo	ONC	OID21188	P41586	-1.21545
ADCYAP1R1	TR20042	-0.834291	Day 84	Placebo	ONC	OID21188	P41586	-0.145233
ADCYAP1R1	TR20023	-0.5113	Day 84	Placebo	ONC	OID21188	P41586	-0.145233
ADCYAP1R1	TR20066	0.0806025	Day 84	Placebo	ONC	OID21188	P41586	-0.145233
ADGRG1	TR20042	-0.0800215	Day 0	Placebo	ONC	OID21294	Q9Y653	-3.92773
ADGRG1	TR20109	0.273174	Day 0	Placebo	ONC	OID21294	Q9Y653	-3.92773
ADGRG1	TR20066	1.79663	Day 0	Placebo	ONC	OID21294	Q9Y653	-3.92773
ADGRG1	TR20016	-0.464818	Day 0	Placebo	ONC	OID21294	Q9Y653	-3.92773
ADGRG1	TR20076	-0.138366	Day 0	Placebo	ONC	OID21294	Q9Y653	-3.6539
ADGRG1	TR20080	-1.00771	Day 0	Placebo	ONC	OID21294	Q9Y653	-3.6539
ADGRG1	TR20098	-0.578217	Day 0	Placebo	ONC	OID21294	Q9Y653	-3.6539
ADGRG1	TR20096	2.66345	Day 0	Placebo	ONC	OID21294	Q9Y653	-3.6539
ADGRG1	TR20022	0.27378	Day 0	Placebo	ONC	OID21294	Q9Y653	-3.6539
ADGRG1	TR20023	3.07224	Day 0	Placebo	ONC	OID21294	Q9Y653	-3.6539
ADGRG1	TR20082	3.0224	Day 0	Placebo	ONC	OID21294	Q9Y653	-4.09347
ADGRG1	TR20048	2.78802	Day 0	Placebo	ONC	OID21294	Q9Y653	-4.09347
ADGRG1	TR20103	-0.691225	Day 0	Placebo	ONC	OID21294	Q9Y653	-4.09347
ADGRG1	TR20117	-0.916358	Day 0	Placebo	ONC	OID21294	Q9Y653	-4.09347
ADGRG1	TR20022	1.05832	Day 84	Placebo	ONC	OID21294	Q9Y653	-3.92773
ADGRG1	TR20080	-0.397525	Day 84	Placebo	ONC	OID21294	Q9Y653	-3.6539
ADGRG1	TR20016	0.111667	Day 84	Placebo	ONC	OID21294	Q9Y653	-3.6539
ADGRG1	TR20042	-0.878267	Day 84	Placebo	ONC	OID21294	Q9Y653	-4.09347
ADGRG1	TR20023	2.5831	Day 84	Placebo	ONC	OID21294	Q9Y653	-4.09347
ADGRG1	TR20066	1.89411	Day 84	Placebo	ONC	OID21294	Q9Y653	-4.09347
ADM	TR20042	0.963317	Day 0	Placebo	ONC	OID21467	P35318	-5.14398
ADM	TR20109	0.463972	Day 0	Placebo	ONC	OID21467	P35318	-5.14398
ADM	TR20066	0.773502	Day 0	Placebo	ONC	OID21467	P35318	-5.14398
ADM	TR20016	0.498713	Day 0	Placebo	ONC	OID21467	P35318	-5.14398
ADM	TR20076	1.18777	Day 0	Placebo	ONC	OID21467	P35318	-4.00914
ADM	TR20080	0.58456	Day 0	Placebo	ONC	OID21467	P35318	-4.00914
ADM	TR20098	0.85763	Day 0	Placebo	ONC	OID21467	P35318	-4.00914
ADM	TR20096	0.70377	Day 0	Placebo	ONC	OID21467	P35318	-4.00914
ADM	TR20022	0.0608875	Day 0	Placebo	ONC	OID21467	P35318	-4.00914
ADM	TR20023	1.11314	Day 0	Placebo	ONC	OID21467	P35318	-4.00914
ADM	TR20082	0.735045	Day 0	Placebo	ONC	OID21467	P35318	-5.2878
ADM	TR20048	0.822918	Day 0	Placebo	ONC	OID21467	P35318	-5.2878
ADM	TR20103	0.38534	Day 0	Placebo	ONC	OID21467	P35318	-5.2878
ADM	TR20117	0.137729	Day 0	Placebo	ONC	OID21467	P35318	-5.2878
ADM	TR20022	0.585092	Day 84	Placebo	ONC	OID21467	P35318	-5.14398
ADM	TR20080	0.903471	Day 84	Placebo	ONC	OID21467	P35318	-4.00914
ADM	TR20016	1.01322	Day 84	Placebo	ONC	OID21467	P35318	-4.00914
ADM	TR20042	0.606808	Day 84	Placebo	ONC	OID21467	P35318	-5.2878
ADM	TR20023	0.929659	Day 84	Placebo	ONC	OID21467	P35318	-5.2878
ADM	TR20066	0.607743	Day 84	Placebo	ONC	OID21467	P35318	-5.2878
AGR3	TR20042	-1.11872	Day 0	Placebo	ONC	OID21243	Q8TD06	-0.774783
AGR3	TR20109	-0.355109	Day 0	Placebo	ONC	OID21243	Q8TD06	-0.774783
AGR3	TR20066	-0.686874	Day 0	Placebo	ONC	OID21243	Q8TD06	-0.774783
AGR3	TR20016	-0.377755	Day 0	Placebo	ONC	OID21243	Q8TD06	-0.774783
AGR3	TR20076	-0.427785	Day 0	Placebo	ONC	OID21243	Q8TD06	-0.778317
AGR3	TR20080	-0.602217	Day 0	Placebo	ONC	OID21243	Q8TD06	-0.778317
AGR3	TR20098	-0.966414	Day 0	Placebo	ONC	OID21243	Q8TD06	-0.778317
AGR3	TR20096	-0.719288	Day 0	Placebo	ONC	OID21243	Q8TD06	-0.778317
AGR3	TR20022	-1.08093	Day 0	Placebo	ONC	OID21243	Q8TD06	-0.778317
AGR3	TR20023	-0.285204	Day 0	Placebo	ONC	OID21243	Q8TD06	-0.778317
AGR3	TR20082	-0.0831311	Day 0	Placebo	ONC	OID21243	Q8TD06	-0.0106222
AGR3	TR20048	0.162551	Day 0	Placebo	ONC	OID21243	Q8TD06	-0.0106222
AGR3	TR20103	-1.01737	Day 0	Placebo	ONC	OID21243	Q8TD06	-0.0106222
AGR3	TR20117	-0.782966	Day 0	Placebo	ONC	OID21243	Q8TD06	-0.0106222
AGR3	TR20022	-0.521152	Day 84	Placebo	ONC	OID21243	Q8TD06	-0.774783
AGR3	TR20080	0.189147	Day 84	Placebo	ONC	OID21243	Q8TD06	-0.778317
AGR3	TR20016	0.416969	Day 84	Placebo	ONC	OID21243	Q8TD06	-0.778317
AGR3	TR20042	-1.02064	Day 84	Placebo	ONC	OID21243	Q8TD06	-0.0106222
AGR3	TR20023	0.173264	Day 84	Placebo	ONC	OID21243	Q8TD06	-0.0106222
AGR3	TR20066	-0.836112	Day 84	Placebo	ONC	OID21243	Q8TD06	-0.0106222
AIF1	TR20042	-0.965745	Day 0	Placebo	ONC	OID21234	P55008	-0.33686
AIF1	TR20109	-0.794005	Day 0	Placebo	ONC	OID21234	P55008	-0.33686
AIF1	TR20066	0.0968753	Day 0	Placebo	ONC	OID21234	P55008	-0.33686
AIF1	TR20016	-0.71087	Day 0	Placebo	ONC	OID21234	P55008	-0.33686
AIF1	TR20076	-0.621695	Day 0	Placebo	ONC	OID21234	P55008	-1.70926
AIF1	TR20080	-1.01161	Day 0	Placebo	ONC	OID21234	P55008	-1.70926
AIF1	TR20098	-0.773201	Day 0	Placebo	ONC	OID21234	P55008	-1.70926
AIF1	TR20096	-0.766633	Day 0	Placebo	ONC	OID21234	P55008	-1.70926
AIF1	TR20022	-0.562043	Day 0	Placebo	ONC	OID21234	P55008	-1.70926
AIF1	TR20023	-0.446315	Day 0	Placebo	ONC	OID21234	P55008	-1.70926
AIF1	TR20082	0.57471	Day 0	Placebo	ONC	OID21234	P55008	-0.865382
AIF1	TR20048	1.04224	Day 0	Placebo	ONC	OID21234	P55008	-0.865382
AIF1	TR20103	-0.205322	Day 0	Placebo	ONC	OID21234	P55008	-0.865382
AIF1	TR20117	-0.547053	Day 0	Placebo	ONC	OID21234	P55008	-0.865382
AIF1	TR20022	-0.781325	Day 84	Placebo	ONC	OID21234	P55008	-0.33686
AIF1	TR20080	-0.388619	Day 84	Placebo	ONC	OID21234	P55008	-1.70926
AIF1	TR20016	-0.306583	Day 84	Placebo	ONC	OID21234	P55008	-1.70926
AIF1	TR20042	0.49666	Day 84	Placebo	ONC	OID21234	P55008	-0.865382
AIF1	TR20023	1.76997	Day 84	Placebo	ONC	OID21234	P55008	-0.865382
AIF1	TR20066	-0.0224608	Day 84	Placebo	ONC	OID21234	P55008	-0.865382
AIFM1	TR20042	-0.657453	Day 0	Placebo	ONC	OID21287	O95831	-0.791712
AIFM1	TR20109	-0.539533	Day 0	Placebo	ONC	OID21287	O95831	-0.791712
AIFM1	TR20066	2.21623	Day 0	Placebo	ONC	OID21287	O95831	-0.791712
AIFM1	TR20016	-0.187004	Day 0	Placebo	ONC	OID21287	O95831	-0.791712
AIFM1	TR20076	0.128513	Day 0	Placebo	ONC	OID21287	O95831	-0.853899
AIFM1	TR20080	0.344295	Day 0	Placebo	ONC	OID21287	O95831	-0.853899
AIFM1	TR20098	0.701891	Day 0	Placebo	ONC	OID21287	O95831	-0.853899
AIFM1	TR20096	1.17445	Day 0	Placebo	ONC	OID21287	O95831	-0.853899
AIFM1	TR20022	2.13106	Day 0	Placebo	ONC	OID21287	O95831	-0.853899
AIFM1	TR20023	0.265215	Day 0	Placebo	ONC	OID21287	O95831	-0.853899
AIFM1	TR20082	1.29088	Day 0	Placebo	ONC	OID21287	O95831	-0.660113
AIFM1	TR20048	3.46743	Day 0	Placebo	ONC	OID21287	O95831	-0.660113
AIFM1	TR20103	0.550938	Day 0	Placebo	ONC	OID21287	O95831	-0.660113
AIFM1	TR20117	-0.700665	Day 0	Placebo	ONC	OID21287	O95831	-0.660113
AIFM1	TR20022	0.135832	Day 84	Placebo	ONC	OID21287	O95831	-0.791712
AIFM1	TR20080	-0.60409	Day 84	Placebo	ONC	OID21287	O95831	-0.853899
AIFM1	TR20016	3.65369	Day 84	Placebo	ONC	OID21287	O95831	-0.853899
AIFM1	TR20042	2.94381	Day 84	Placebo	ONC	OID21287	O95831	-0.660113
AIFM1	TR20023	5.85223	Day 84	Placebo	ONC	OID21287	O95831	-0.660113
AIFM1	TR20066	1.38938	Day 84	Placebo	ONC	OID21287	O95831	-0.660113
AKR1B1	TR20042	-0.666137	Day 0	Placebo	ONC	OID21244	P15121	-1.66505
AKR1B1	TR20109	-0.66818	Day 0	Placebo	ONC	OID21244	P15121	-1.66505
AKR1B1	TR20066	-0.39757	Day 0	Placebo	ONC	OID21244	P15121	-1.66505
AKR1B1	TR20016	-0.701204	Day 0	Placebo	ONC	OID21244	P15121	-1.66505
AKR1B1	TR20076	0.660698	Day 0	Placebo	ONC	OID21244	P15121	-0.780335
AKR1B1	TR20080	-0.679177	Day 0	Placebo	ONC	OID21244	P15121	-0.780335
AKR1B1	TR20098	-0.41342	Day 0	Placebo	ONC	OID21244	P15121	-0.780335
AKR1B1	TR20096	0.543141	Day 0	Placebo	ONC	OID21244	P15121	-0.780335
AKR1B1	TR20022	1.36747	Day 0	Placebo	ONC	OID21244	P15121	-0.780335
AKR1B1	TR20023	0.776534	Day 0	Placebo	ONC	OID21244	P15121	-0.780335
AKR1B1	TR20082	1.37509	Day 0	Placebo	ONC	OID21244	P15121	-1.55205
AKR1B1	TR20048	-0.0171052	Day 0	Placebo	ONC	OID21244	P15121	-1.55205
AKR1B1	TR20103	0.354	Day 0	Placebo	ONC	OID21244	P15121	-1.55205
AKR1B1	TR20117	-0.677448	Day 0	Placebo	ONC	OID21244	P15121	-1.55205
AKR1B1	TR20022	0.664507	Day 84	Placebo	ONC	OID21244	P15121	-1.66505
AKR1B1	TR20080	-0.0575363	Day 84	Placebo	ONC	OID21244	P15121	-0.780335
AKR1B1	TR20016	2.00963	Day 84	Placebo	ONC	OID21244	P15121	-0.780335
AKR1B1	TR20042	-0.0630524	Day 84	Placebo	ONC	OID21244	P15121	-1.55205
AKR1B1	TR20023	1.68921	Day 84	Placebo	ONC	OID21244	P15121	-1.55205
AKR1B1	TR20066	-0.415915	Day 84	Placebo	ONC	OID21244	P15121	-1.55205
AKT3	TR20042	0.309912	Day 0	Placebo	ONC	OID21197	Q9Y243	0.836376
AKT3	TR20109	0.0185985	Day 0	Placebo	ONC	OID21197	Q9Y243	0.836376
AKT3	TR20066	0.2588	Day 0	Placebo	ONC	OID21197	Q9Y243	0.836376
AKT3	TR20016	0.091655	Day 0	Placebo	ONC	OID21197	Q9Y243	0.836376
AKT3	TR20076	-0.485466	Day 0	Placebo	ONC	OID21197	Q9Y243	-0.441342
AKT3	TR20080	-0.531572	Day 0	Placebo	ONC	OID21197	Q9Y243	-0.441342
AKT3	TR20098	-0.397338	Day 0	Placebo	ONC	OID21197	Q9Y243	-0.441342
AKT3	TR20096	-0.679126	Day 0	Placebo	ONC	OID21197	Q9Y243	-0.441342
AKT3	TR20022	0.377556	Day 0	Placebo	ONC	OID21197	Q9Y243	-0.441342
AKT3	TR20023	0.00159182	Day 0	Placebo	ONC	OID21197	Q9Y243	-0.441342
AKT3	TR20082	0.549312	Day 0	Placebo	ONC	OID21197	Q9Y243	0.116558
AKT3	TR20048	1.17932	Day 0	Placebo	ONC	OID21197	Q9Y243	0.116558
AKT3	TR20103	0.112952	Day 0	Placebo	ONC	OID21197	Q9Y243	0.116558
AKT3	TR20117	-0.651728	Day 0	Placebo	ONC	OID21197	Q9Y243	0.116558
AKT3	TR20022	0.173275	Day 84	Placebo	ONC	OID21197	Q9Y243	0.836376
AKT3	TR20080	-0.877862	Day 84	Placebo	ONC	OID21197	Q9Y243	-0.441342
AKT3	TR20016	1.4687	Day 84	Placebo	ONC	OID21197	Q9Y243	-0.441342
AKT3	TR20042	0.726705	Day 84	Placebo	ONC	OID21197	Q9Y243	0.116558
AKT3	TR20023	0.942648	Day 84	Placebo	ONC	OID21197	Q9Y243	0.116558
AKT3	TR20066	-0.403607	Day 84	Placebo	ONC	OID21197	Q9Y243	0.116558
ALPP	TR20042	0.830611	Day 0	Placebo	ONC	OID21383	P05187	-5.7186
ALPP	TR20109	0.773531	Day 0	Placebo	ONC	OID21383	P05187	-5.7186
ALPP	TR20066	0.688185	Day 0	Placebo	ONC	OID21383	P05187	-5.7186
ALPP	TR20016	0.205186	Day 0	Placebo	ONC	OID21383	P05187	-5.7186
ALPP	TR20076	-1.29282	Day 0	Placebo	ONC	OID21383	P05187	-6.76019
ALPP	TR20080	4.2251	Day 0	Placebo	ONC	OID21383	P05187	-6.76019
ALPP	TR20098	1.92287	Day 0	Placebo	ONC	OID21383	P05187	-6.76019
ALPP	TR20096	2.39165	Day 0	Placebo	ONC	OID21383	P05187	-6.76019
ALPP	TR20022	2.71154	Day 0	Placebo	ONC	OID21383	P05187	-6.76019
ALPP	TR20023	-0.184174	Day 0	Placebo	ONC	OID21383	P05187	-6.76019
ALPP	TR20082	5.30507	Day 0	Placebo	ONC	OID21383	P05187	-6.6211
ALPP	TR20048	-1.40991	Day 0	Placebo	ONC	OID21383	P05187	-6.6211
ALPP	TR20103	4.69209	Day 0	Placebo	ONC	OID21383	P05187	-6.6211
ALPP	TR20117	-1.26129	Day 0	Placebo	ONC	OID21383	P05187	-6.6211
ALPP	TR20022	3.2948	Day 84	Placebo	ONC	OID21383	P05187	-5.7186
ALPP	TR20080	1.92985	Day 84	Placebo	ONC	OID21383	P05187	-6.76019
ALPP	TR20016	0.495216	Day 84	Placebo	ONC	OID21383	P05187	-6.76019
ALPP	TR20042	0.224047	Day 84	Placebo	ONC	OID21383	P05187	-6.6211
ALPP	TR20023	0.376078	Day 84	Placebo	ONC	OID21383	P05187	-6.6211
ALPP	TR20066	0.362472	Day 84	Placebo	ONC	OID21383	P05187	-6.6211
AMBP	TR20042	0.125842	Day 0	Placebo	ONC	OID21413	P02760	-5.03896
AMBP	TR20109	0.0929514	Day 0	Placebo	ONC	OID21413	P02760	-5.03896
AMBP	TR20066	0.300169	Day 0	Placebo	ONC	OID21413	P02760	-5.03896
AMBP	TR20016	-0.0417066	Day 0	Placebo	ONC	OID21413	P02760	-5.03896
AMBP	TR20076	0.567144	Day 0	Placebo	ONC	OID21413	P02760	-5.18475
AMBP	TR20080	-0.182733	Day 0	Placebo	ONC	OID21413	P02760	-5.18475
AMBP	TR20098	0.262328	Day 0	Placebo	ONC	OID21413	P02760	-5.18475
AMBP	TR20096	-0.0130635	Day 0	Placebo	ONC	OID21413	P02760	-5.18475
AMBP	TR20022	-0.235066	Day 0	Placebo	ONC	OID21413	P02760	-5.18475
AMBP	TR20023	0.189768	Day 0	Placebo	ONC	OID21413	P02760	-5.18475
AMBP	TR20082	0.214022	Day 0	Placebo	ONC	OID21413	P02760	-4.8391
AMBP	TR20048	0.447501	Day 0	Placebo	ONC	OID21413	P02760	-4.8391
AMBP	TR20103	-0.152687	Day 0	Placebo	ONC	OID21413	P02760	-4.8391
AMBP	TR20117	-0.0351269	Day 0	Placebo	ONC	OID21413	P02760	-4.8391
AMBP	TR20022	-0.0437765	Day 84	Placebo	ONC	OID21413	P02760	-5.03896
AMBP	TR20080	-0.103435	Day 84	Placebo	ONC	OID21413	P02760	-5.18475
AMBP	TR20016	0.0963504	Day 84	Placebo	ONC	OID21413	P02760	-5.18475
AMBP	TR20042	0.114949	Day 84	Placebo	ONC	OID21413	P02760	-4.8391
AMBP	TR20023	0.412448	Day 84	Placebo	ONC	OID21413	P02760	-4.8391
AMBP	TR20066	0.129037	Day 84	Placebo	ONC	OID21413	P02760	-4.8391
AMIGO2	TR20042	-0.605168	Day 0	Placebo	ONC	OID21370	Q86SJ2	-3.70718
AMIGO2	TR20109	0.0443407	Day 0	Placebo	ONC	OID21370	Q86SJ2	-3.70718
AMIGO2	TR20066	0.673447	Day 0	Placebo	ONC	OID21370	Q86SJ2	-3.70718
AMIGO2	TR20016	-0.815676	Day 0	Placebo	ONC	OID21370	Q86SJ2	-3.70718
AMIGO2	TR20076	0.0766668	Day 0	Placebo	ONC	OID21370	Q86SJ2	-3.64574
AMIGO2	TR20080	-0.360739	Day 0	Placebo	ONC	OID21370	Q86SJ2	-3.64574
AMIGO2	TR20098	-0.173661	Day 0	Placebo	ONC	OID21370	Q86SJ2	-3.64574
AMIGO2	TR20096	0.143719	Day 0	Placebo	ONC	OID21370	Q86SJ2	-3.64574
AMIGO2	TR20022	0.361821	Day 0	Placebo	ONC	OID21370	Q86SJ2	-3.64574
AMIGO2	TR20023	0.138359	Day 0	Placebo	ONC	OID21370	Q86SJ2	-3.64574
AMIGO2	TR20082	0.332353	Day 0	Placebo	ONC	OID21370	Q86SJ2	-3.34448
AMIGO2	TR20048	0.377139	Day 0	Placebo	ONC	OID21370	Q86SJ2	-3.34448
AMIGO2	TR20103	-0.290285	Day 0	Placebo	ONC	OID21370	Q86SJ2	-3.34448
AMIGO2	TR20117	-0.366243	Day 0	Placebo	ONC	OID21370	Q86SJ2	-3.34448
AMIGO2	TR20022	0.578249	Day 84	Placebo	ONC	OID21370	Q86SJ2	-3.70718
AMIGO2	TR20080	-0.163382	Day 84	Placebo	ONC	OID21370	Q86SJ2	-3.64574
AMIGO2	TR20016	-0.328976	Day 84	Placebo	ONC	OID21370	Q86SJ2	-3.64574
AMIGO2	TR20042	-0.593883	Day 84	Placebo	ONC	OID21370	Q86SJ2	-3.34448
AMIGO2	TR20023	0.26094	Day 84	Placebo	ONC	OID21370	Q86SJ2	-3.34448
AMIGO2	TR20066	0.894341	Day 84	Placebo	ONC	OID21370	Q86SJ2	-3.34448
ANGPT2	TR20042	-0.358829	Day 0	Placebo	ONC	OID21463	O15123	-6.68275
ANGPT2	TR20109	0.0332439	Day 0	Placebo	ONC	OID21463	O15123	-6.68275
ANGPT2	TR20066	-0.161566	Day 0	Placebo	ONC	OID21463	O15123	-6.68275
ANGPT2	TR20016	0.369124	Day 0	Placebo	ONC	OID21463	O15123	-6.68275
ANGPT2	TR20076	0.814948	Day 0	Placebo	ONC	OID21463	O15123	-7.78799
ANGPT2	TR20080	-0.0471463	Day 0	Placebo	ONC	OID21463	O15123	-7.78799
ANGPT2	TR20098	0.116301	Day 0	Placebo	ONC	OID21463	O15123	-7.78799
ANGPT2	TR20096	0.448489	Day 0	Placebo	ONC	OID21463	O15123	-7.78799
ANGPT2	TR20022	1.0723	Day 0	Placebo	ONC	OID21463	O15123	-7.78799
ANGPT2	TR20023	0.514917	Day 0	Placebo	ONC	OID21463	O15123	-7.78799
ANGPT2	TR20082	0.924497	Day 0	Placebo	ONC	OID21463	O15123	-7.69575
ANGPT2	TR20048	0.307859	Day 0	Placebo	ONC	OID21463	O15123	-7.69575
ANGPT2	TR20103	0.318893	Day 0	Placebo	ONC	OID21463	O15123	-7.69575
ANGPT2	TR20117	-0.688393	Day 0	Placebo	ONC	OID21463	O15123	-7.69575
ANGPT2	TR20022	1.1913	Day 84	Placebo	ONC	OID21463	O15123	-6.68275
ANGPT2	TR20080	0.0700932	Day 84	Placebo	ONC	OID21463	O15123	-7.78799
ANGPT2	TR20016	0.767599	Day 84	Placebo	ONC	OID21463	O15123	-7.78799
ANGPT2	TR20042	0.0397706	Day 84	Placebo	ONC	OID21463	O15123	-7.69575
ANGPT2	TR20023	0.572185	Day 84	Placebo	ONC	OID21463	O15123	-7.69575
ANGPT2	TR20066	-0.228709	Day 84	Placebo	ONC	OID21463	O15123	-7.69575
ANGPTL7	TR20042	-0.271491	Day 0	Placebo	ONC	OID21412	O43827	-5.57679
ANGPTL7	TR20109	-0.506806	Day 0	Placebo	ONC	OID21412	O43827	-5.57679
ANGPTL7	TR20066	0.238771	Day 0	Placebo	ONC	OID21412	O43827	-5.57679
ANGPTL7	TR20016	-0.501065	Day 0	Placebo	ONC	OID21412	O43827	-5.57679
ANGPTL7	TR20076	0.679226	Day 0	Placebo	ONC	OID21412	O43827	-5.75227
ANGPTL7	TR20080	-0.63483	Day 0	Placebo	ONC	OID21412	O43827	-5.75227
ANGPTL7	TR20098	-0.486405	Day 0	Placebo	ONC	OID21412	O43827	-5.75227
ANGPTL7	TR20096	0.210419	Day 0	Placebo	ONC	OID21412	O43827	-5.75227
ANGPTL7	TR20022	0.188099	Day 0	Placebo	ONC	OID21412	O43827	-5.75227
ANGPTL7	TR20023	-0.16178	Day 0	Placebo	ONC	OID21412	O43827	-5.75227
ANGPTL7	TR20082	0.873591	Day 0	Placebo	ONC	OID21412	O43827	-5.49969
ANGPTL7	TR20048	0.915092	Day 0	Placebo	ONC	OID21412	O43827	-5.49969
ANGPTL7	TR20103	-0.147498	Day 0	Placebo	ONC	OID21412	O43827	-5.49969
ANGPTL7	TR20117	-0.240237	Day 0	Placebo	ONC	OID21412	O43827	-5.49969
ANGPTL7	TR20022	0.193725	Day 84	Placebo	ONC	OID21412	O43827	-5.57679
ANGPTL7	TR20080	-0.205196	Day 84	Placebo	ONC	OID21412	O43827	-5.75227
ANGPTL7	TR20016	0.122474	Day 84	Placebo	ONC	OID21412	O43827	-5.75227
ANGPTL7	TR20042	-0.204107	Day 84	Placebo	ONC	OID21412	O43827	-5.49969
ANGPTL7	TR20023	0.121694	Day 84	Placebo	ONC	OID21412	O43827	-5.49969
ANGPTL7	TR20066	0.175341	Day 84	Placebo	ONC	OID21412	O43827	-5.49969
ANKRD54	TR20042	-0.250422	Day 0	Placebo	ONC	OID21162	Q6NXT1	-0.559775
ANKRD54	TR20109	-0.938294	Day 0	Placebo	ONC	OID21162	Q6NXT1	-0.559775
ANKRD54	TR20066	0.781998	Day 0	Placebo	ONC	OID21162	Q6NXT1	-0.559775
ANKRD54	TR20016	0.268706	Day 0	Placebo	ONC	OID21162	Q6NXT1	-0.559775
ANKRD54	TR20076	-0.238698	Day 0	Placebo	ONC	OID21162	Q6NXT1	-0.747705
ANKRD54	TR20080	-0.396172	Day 0	Placebo	ONC	OID21162	Q6NXT1	-0.747705
ANKRD54	TR20098	-0.346967	Day 0	Placebo	ONC	OID21162	Q6NXT1	-0.747705
ANKRD54	TR20096	-0.226482	Day 0	Placebo	ONC	OID21162	Q6NXT1	-0.747705
ANKRD54	TR20022	0.157004	Day 0	Placebo	ONC	OID21162	Q6NXT1	-0.747705
ANKRD54	TR20023	-0.332649	Day 0	Placebo	ONC	OID21162	Q6NXT1	-0.747705
ANKRD54	TR20082	0.449105	Day 0	Placebo	ONC	OID21162	Q6NXT1	-0.464819
ANKRD54	TR20048	0.647016	Day 0	Placebo	ONC	OID21162	Q6NXT1	-0.464819
ANKRD54	TR20103	0.562055	Day 0	Placebo	ONC	OID21162	Q6NXT1	-0.464819
ANKRD54	TR20117	0.0651594	Day 0	Placebo	ONC	OID21162	Q6NXT1	-0.464819
ANKRD54	TR20022	-0.427947	Day 84	Placebo	ONC	OID21162	Q6NXT1	-0.559775
ANKRD54	TR20080	0.0306659	Day 84	Placebo	ONC	OID21162	Q6NXT1	-0.747705
ANKRD54	TR20016	0.247937	Day 84	Placebo	ONC	OID21162	Q6NXT1	-0.747705
ANKRD54	TR20042	0.145902	Day 84	Placebo	ONC	OID21162	Q6NXT1	-0.464819
ANKRD54	TR20023	0.415032	Day 84	Placebo	ONC	OID21162	Q6NXT1	-0.464819
ANKRD54	TR20066	0.48806	Day 84	Placebo	ONC	OID21162	Q6NXT1	-0.464819
APBB1IP	TR20042	0.0786306	Day 0	Placebo	ONC	OID21359	Q7Z5R6	-1.48134
APBB1IP	TR20109	0.0382395	Day 0	Placebo	ONC	OID21359	Q7Z5R6	-1.48134
APBB1IP	TR20066	1.03587	Day 0	Placebo	ONC	OID21359	Q7Z5R6	-1.48134
APBB1IP	TR20016	-0.141047	Day 0	Placebo	ONC	OID21359	Q7Z5R6	-1.48134
APBB1IP	TR20076	0.648187	Day 0	Placebo	ONC	OID21359	Q7Z5R6	-1.26086
APBB1IP	TR20080	0.0181662	Day 0	Placebo	ONC	OID21359	Q7Z5R6	-1.26086
APBB1IP	TR20098	0.527884	Day 0	Placebo	ONC	OID21359	Q7Z5R6	-1.26086
APBB1IP	TR20096	0.558644	Day 0	Placebo	ONC	OID21359	Q7Z5R6	-1.26086
APBB1IP	TR20022	0.180749	Day 0	Placebo	ONC	OID21359	Q7Z5R6	-1.26086
APBB1IP	TR20023	0.214948	Day 0	Placebo	ONC	OID21359	Q7Z5R6	-1.26086
APBB1IP	TR20082	0.438833	Day 0	Placebo	ONC	OID21359	Q7Z5R6	-1.62828
APBB1IP	TR20048	1.18777	Day 0	Placebo	ONC	OID21359	Q7Z5R6	-1.62828
APBB1IP	TR20103	0.786401	Day 0	Placebo	ONC	OID21359	Q7Z5R6	-1.62828
APBB1IP	TR20117	0.321221	Day 0	Placebo	ONC	OID21359	Q7Z5R6	-1.62828
APBB1IP	TR20022	0.316743	Day 84	Placebo	ONC	OID21359	Q7Z5R6	-1.48134
APBB1IP	TR20080	0.685353	Day 84	Placebo	ONC	OID21359	Q7Z5R6	-1.26086
APBB1IP	TR20016	0.373251	Day 84	Placebo	ONC	OID21359	Q7Z5R6	-1.26086
APBB1IP	TR20042	-0.132182	Day 84	Placebo	ONC	OID21359	Q7Z5R6	-1.62828
APBB1IP	TR20023	0.720432	Day 84	Placebo	ONC	OID21359	Q7Z5R6	-1.62828
APBB1IP	TR20066	1.20711	Day 84	Placebo	ONC	OID21359	Q7Z5R6	-1.62828
APEX1	TR20042	-0.475008	Day 0	Placebo	ONC	OID21434	P27695	-6.03065
APEX1	TR20109	0.129142	Day 0	Placebo	ONC	OID21434	P27695	-6.03065
APEX1	TR20066	0.972484	Day 0	Placebo	ONC	OID21434	P27695	-6.03065
APEX1	TR20016	0.372859	Day 0	Placebo	ONC	OID21434	P27695	-6.03065
APEX1	TR20076	0.351109	Day 0	Placebo	ONC	OID21434	P27695	-5.91082
APEX1	TR20080	0.248807	Day 0	Placebo	ONC	OID21434	P27695	-5.91082
APEX1	TR20098	0.838562	Day 0	Placebo	ONC	OID21434	P27695	-5.91082
APEX1	TR20096	0.15251	Day 0	Placebo	ONC	OID21434	P27695	-5.91082
APEX1	TR20022	0.126516	Day 0	Placebo	ONC	OID21434	P27695	-5.91082
APEX1	TR20023	-0.585797	Day 0	Placebo	ONC	OID21434	P27695	-5.91082
APEX1	TR20082	1.04692	Day 0	Placebo	ONC	OID21434	P27695	-6.55739
APEX1	TR20048	1.08256	Day 0	Placebo	ONC	OID21434	P27695	-6.55739
APEX1	TR20103	1.12769	Day 0	Placebo	ONC	OID21434	P27695	-6.55739
APEX1	TR20117	-0.187945	Day 0	Placebo	ONC	OID21434	P27695	-6.55739
APEX1	TR20022	0.779995	Day 84	Placebo	ONC	OID21434	P27695	-6.03065
APEX1	TR20080	0.959274	Day 84	Placebo	ONC	OID21434	P27695	-5.91082
APEX1	TR20016	1.23989	Day 84	Placebo	ONC	OID21434	P27695	-5.91082
APEX1	TR20042	0.403637	Day 84	Placebo	ONC	OID21434	P27695	-6.55739
APEX1	TR20023	1.23524	Day 84	Placebo	ONC	OID21434	P27695	-6.55739
APEX1	TR20066	0.560676	Day 84	Placebo	ONC	OID21434	P27695	-6.55739
AREG	TR20042	0.123955	Day 0	Placebo	ONC	OID21357	P15514	-3.86563
AREG	TR20109	-0.399615	Day 0	Placebo	ONC	OID21357	P15514	-3.86563
AREG	TR20066	1.16982	Day 0	Placebo	ONC	OID21357	P15514	-3.86563
AREG	TR20016	-0.63986	Day 0	Placebo	ONC	OID21357	P15514	-3.86563
AREG	TR20076	0.839156	Day 0	Placebo	ONC	OID21357	P15514	-4.03224
AREG	TR20080	-0.803478	Day 0	Placebo	ONC	OID21357	P15514	-4.03224
AREG	TR20098	-0.610646	Day 0	Placebo	ONC	OID21357	P15514	-4.03224
AREG	TR20096	0.0737938	Day 0	Placebo	ONC	OID21357	P15514	-4.03224
AREG	TR20022	-0.457763	Day 0	Placebo	ONC	OID21357	P15514	-4.03224
AREG	TR20023	0.54685	Day 0	Placebo	ONC	OID21357	P15514	-4.03224
AREG	TR20082	0.800698	Day 0	Placebo	ONC	OID21357	P15514	-4.32421
AREG	TR20048	0.977515	Day 0	Placebo	ONC	OID21357	P15514	-4.32421
AREG	TR20103	0.386774	Day 0	Placebo	ONC	OID21357	P15514	-4.32421
AREG	TR20117	0.55578	Day 0	Placebo	ONC	OID21357	P15514	-4.32421
AREG	TR20022	0.106033	Day 84	Placebo	ONC	OID21357	P15514	-3.86563
AREG	TR20080	0.740193	Day 84	Placebo	ONC	OID21357	P15514	-4.03224
AREG	TR20016	0.51997	Day 84	Placebo	ONC	OID21357	P15514	-4.03224
AREG	TR20042	0.183331	Day 84	Placebo	ONC	OID21357	P15514	-4.32421
AREG	TR20023	0.948479	Day 84	Placebo	ONC	OID21357	P15514	-4.32421
AREG	TR20066	0.818986	Day 84	Placebo	ONC	OID21357	P15514	-4.32421
ARG1	TR20042	1.12686	Day 0	Placebo	ONC	OID21445	P05089	-3.92226
ARG1	TR20109	0.272871	Day 0	Placebo	ONC	OID21445	P05089	-3.92226
ARG1	TR20066	1.27535	Day 0	Placebo	ONC	OID21445	P05089	-3.92226
ARG1	TR20016	1.07408	Day 0	Placebo	ONC	OID21445	P05089	-3.92226
ARG1	TR20076	0.940291	Day 0	Placebo	ONC	OID21445	P05089	-2.25766
ARG1	TR20080	0.0792906	Day 0	Placebo	ONC	OID21445	P05089	-2.25766
ARG1	TR20098	0.67121	Day 0	Placebo	ONC	OID21445	P05089	-2.25766
ARG1	TR20096	1.65801	Day 0	Placebo	ONC	OID21445	P05089	-2.25766
ARG1	TR20022	0.835172	Day 0	Placebo	ONC	OID21445	P05089	-2.25766
ARG1	TR20023	-0.460425	Day 0	Placebo	ONC	OID21445	P05089	-2.25766
ARG1	TR20082	1.30417	Day 0	Placebo	ONC	OID21445	P05089	-3.54419
ARG1	TR20048	1.10194	Day 0	Placebo	ONC	OID21445	P05089	-3.54419
ARG1	TR20103	2.23334	Day 0	Placebo	ONC	OID21445	P05089	-3.54419
ARG1	TR20117	1.13503	Day 0	Placebo	ONC	OID21445	P05089	-3.54419
ARG1	TR20022	0.585579	Day 84	Placebo	ONC	OID21445	P05089	-3.92226
ARG1	TR20080	0.895789	Day 84	Placebo	ONC	OID21445	P05089	-2.25766
ARG1	TR20016	0.019675	Day 84	Placebo	ONC	OID21445	P05089	-2.25766
ARG1	TR20042	1.17426	Day 84	Placebo	ONC	OID21445	P05089	-3.54419
ARG1	TR20023	0.202347	Day 84	Placebo	ONC	OID21445	P05089	-3.54419
ARG1	TR20066	1.27336	Day 84	Placebo	ONC	OID21445	P05089	-3.54419
ARHGAP1	TR20042	-0.980715	Day 0	Placebo	ONC	OID21202	Q07960	-0.770173
ARHGAP1	TR20109	-1.42693	Day 0	Placebo	ONC	OID21202	Q07960	-0.770173
ARHGAP1	TR20066	0.00878359	Day 0	Placebo	ONC	OID21202	Q07960	-0.770173
ARHGAP1	TR20016	0.552217	Day 0	Placebo	ONC	OID21202	Q07960	-0.770173
ARHGAP1	TR20076	-0.238203	Day 0	Placebo	ONC	OID21202	Q07960	-1.00195
ARHGAP1	TR20080	-0.62502	Day 0	Placebo	ONC	OID21202	Q07960	-1.00195
ARHGAP1	TR20098	-0.685957	Day 0	Placebo	ONC	OID21202	Q07960	-1.00195
ARHGAP1	TR20096	-0.411913	Day 0	Placebo	ONC	OID21202	Q07960	-1.00195
ARHGAP1	TR20022	0.377989	Day 0	Placebo	ONC	OID21202	Q07960	-1.00195
ARHGAP1	TR20023	-0.500307	Day 0	Placebo	ONC	OID21202	Q07960	-1.00195
ARHGAP1	TR20082	0.761111	Day 0	Placebo	ONC	OID21202	Q07960	-1.12983
ARHGAP1	TR20048	0.88903	Day 0	Placebo	ONC	OID21202	Q07960	-1.12983
ARHGAP1	TR20103	0.237155	Day 0	Placebo	ONC	OID21202	Q07960	-1.12983
ARHGAP1	TR20117	-0.46077	Day 0	Placebo	ONC	OID21202	Q07960	-1.12983
ARHGAP1	TR20022	-0.444034	Day 84	Placebo	ONC	OID21202	Q07960	-0.770173
ARHGAP1	TR20080	-0.187698	Day 84	Placebo	ONC	OID21202	Q07960	-1.00195
ARHGAP1	TR20016	1.58967	Day 84	Placebo	ONC	OID21202	Q07960	-1.00195
ARHGAP1	TR20042	0.110555	Day 84	Placebo	ONC	OID21202	Q07960	-1.12983
ARHGAP1	TR20023	1.03096	Day 84	Placebo	ONC	OID21202	Q07960	-1.12983
ARHGAP1	TR20066	-0.230896	Day 84	Placebo	ONC	OID21202	Q07960	-1.12983
ARHGAP25	TR20042	0.315132	Day 0	Placebo	ONC	OID21255	P42331	-1.1888
ARHGAP25	TR20109	0.385658	Day 0	Placebo	ONC	OID21255	P42331	-1.1888
ARHGAP25	TR20066	1.56496	Day 0	Placebo	ONC	OID21255	P42331	-1.1888
ARHGAP25	TR20016	1.107	Day 0	Placebo	ONC	OID21255	P42331	-1.1888
ARHGAP25	TR20076	2.19769	Day 0	Placebo	ONC	OID21255	P42331	-0.285004
ARHGAP25	TR20080	1.2207	Day 0	Placebo	ONC	OID21255	P42331	-0.285004
ARHGAP25	TR20098	1.99244	Day 0	Placebo	ONC	OID21255	P42331	-0.285004
ARHGAP25	TR20096	1.74051	Day 0	Placebo	ONC	OID21255	P42331	-0.285004
ARHGAP25	TR20022	2.41603	Day 0	Placebo	ONC	OID21255	P42331	-0.285004
ARHGAP25	TR20023	1.43904	Day 0	Placebo	ONC	OID21255	P42331	-0.285004
ARHGAP25	TR20082	2.19335	Day 0	Placebo	ONC	OID21255	P42331	-1.04629
ARHGAP25	TR20048	2.93158	Day 0	Placebo	ONC	OID21255	P42331	-1.04629
ARHGAP25	TR20103	1.83312	Day 0	Placebo	ONC	OID21255	P42331	-1.04629
ARHGAP25	TR20117	1.22002	Day 0	Placebo	ONC	OID21255	P42331	-1.04629
ARHGAP25	TR20022	1.28938	Day 84	Placebo	ONC	OID21255	P42331	-1.1888
ARHGAP25	TR20080	2.15263	Day 84	Placebo	ONC	OID21255	P42331	-0.285004
ARHGAP25	TR20016	2.99469	Day 84	Placebo	ONC	OID21255	P42331	-0.285004
ARHGAP25	TR20042	1.67312	Day 84	Placebo	ONC	OID21255	P42331	-1.04629
ARHGAP25	TR20023	2.74438	Day 84	Placebo	ONC	OID21255	P42331	-1.04629
ARHGAP25	TR20066	1.27846	Day 84	Placebo	ONC	OID21255	P42331	-1.04629
ARSB	TR20042	-0.328391	Day 0	Placebo	ONC	OID21331	P15848	-1.91131
ARSB	TR20109	-0.374959	Day 0	Placebo	ONC	OID21331	P15848	-1.91131
ARSB	TR20066	1.3654	Day 0	Placebo	ONC	OID21331	P15848	-1.91131
ARSB	TR20016	0.70019	Day 0	Placebo	ONC	OID21331	P15848	-1.91131
ARSB	TR20076	0.590529	Day 0	Placebo	ONC	OID21331	P15848	-2.0717
ARSB	TR20080	0.0566174	Day 0	Placebo	ONC	OID21331	P15848	-2.0717
ARSB	TR20098	0.745239	Day 0	Placebo	ONC	OID21331	P15848	-2.0717
ARSB	TR20096	0.604979	Day 0	Placebo	ONC	OID21331	P15848	-2.0717
ARSB	TR20022	0.826873	Day 0	Placebo	ONC	OID21331	P15848	-2.0717
ARSB	TR20023	0.833848	Day 0	Placebo	ONC	OID21331	P15848	-2.0717
ARSB	TR20082	0.559126	Day 0	Placebo	ONC	OID21331	P15848	-2.68744
ARSB	TR20048	1.28766	Day 0	Placebo	ONC	OID21331	P15848	-2.68744
ARSB	TR20103	1.29434	Day 0	Placebo	ONC	OID21331	P15848	-2.68744
ARSB	TR20117	-0.216617	Day 0	Placebo	ONC	OID21331	P15848	-2.68744
ARSB	TR20022	0.638	Day 84	Placebo	ONC	OID21331	P15848	-1.91131
ARSB	TR20080	0.0993033	Day 84	Placebo	ONC	OID21331	P15848	-2.0717
ARSB	TR20016	1.79833	Day 84	Placebo	ONC	OID21331	P15848	-2.0717
ARSB	TR20042	-0.257967	Day 84	Placebo	ONC	OID21331	P15848	-2.68744
ARSB	TR20023	2.75142	Day 84	Placebo	ONC	OID21331	P15848	-2.68744
ARSB	TR20066	0.870306	Day 84	Placebo	ONC	OID21331	P15848	-2.68744
ATG4A	TR20042	0.558454	Day 0	Placebo	ONC	OID21246	Q8WYN0	-0.560908
ATG4A	TR20109	-0.111626	Day 0	Placebo	ONC	OID21246	Q8WYN0	-0.560908
ATG4A	TR20066	1.25477	Day 0	Placebo	ONC	OID21246	Q8WYN0	-0.560908
ATG4A	TR20016	0.239848	Day 0	Placebo	ONC	OID21246	Q8WYN0	-0.560908
ATG4A	TR20076	0.818708	Day 0	Placebo	ONC	OID21246	Q8WYN0	-0.525296
ATG4A	TR20080	-0.0359234	Day 0	Placebo	ONC	OID21246	Q8WYN0	-0.525296
ATG4A	TR20098	0.595254	Day 0	Placebo	ONC	OID21246	Q8WYN0	-0.525296
ATG4A	TR20096	0.121354	Day 0	Placebo	ONC	OID21246	Q8WYN0	-0.525296
ATG4A	TR20022	0.76871	Day 0	Placebo	ONC	OID21246	Q8WYN0	-0.525296
ATG4A	TR20023	0.181839	Day 0	Placebo	ONC	OID21246	Q8WYN0	-0.525296
ATG4A	TR20082	1.20622	Day 0	Placebo	ONC	OID21246	Q8WYN0	0.29901
ATG4A	TR20048	1.11017	Day 0	Placebo	ONC	OID21246	Q8WYN0	0.29901
ATG4A	TR20103	1.71266	Day 0	Placebo	ONC	OID21246	Q8WYN0	0.29901
ATG4A	TR20117	0.0512824	Day 0	Placebo	ONC	OID21246	Q8WYN0	0.29901
ATG4A	TR20022	0.765828	Day 84	Placebo	ONC	OID21246	Q8WYN0	-0.560908
ATG4A	TR20080	0.92044	Day 84	Placebo	ONC	OID21246	Q8WYN0	-0.525296
ATG4A	TR20016	1.27658	Day 84	Placebo	ONC	OID21246	Q8WYN0	-0.525296
ATG4A	TR20042	1.03405	Day 84	Placebo	ONC	OID21246	Q8WYN0	0.29901
ATG4A	TR20023	1.14111	Day 84	Placebo	ONC	OID21246	Q8WYN0	0.29901
ATG4A	TR20066	1.52581	Day 84	Placebo	ONC	OID21246	Q8WYN0	0.29901
ATOX1	TR20042	1.56724	Day 0	Placebo	ONC	OID21476	O00244	-1.80259
ATOX1	TR20109	1.08258	Day 0	Placebo	ONC	OID21476	O00244	-1.80259
ATOX1	TR20066	-0.985338	Day 0	Placebo	ONC	OID21476	O00244	-1.80259
ATOX1	TR20016	0.446248	Day 0	Placebo	ONC	OID21476	O00244	-1.80259
ATOX1	TR20076	0.910849	Day 0	Placebo	ONC	OID21476	O00244	-2.33701
ATOX1	TR20080	0.699083	Day 0	Placebo	ONC	OID21476	O00244	-2.33701
ATOX1	TR20098	0.503905	Day 0	Placebo	ONC	OID21476	O00244	-2.33701
ATOX1	TR20096	1.26367	Day 0	Placebo	ONC	OID21476	O00244	-2.33701
ATOX1	TR20022	1.09241	Day 0	Placebo	ONC	OID21476	O00244	-2.33701
ATOX1	TR20023	1.23048	Day 0	Placebo	ONC	OID21476	O00244	-2.33701
ATOX1	TR20082	1.74557	Day 0	Placebo	ONC	OID21476	O00244	-2.18161
ATOX1	TR20048	2.25684	Day 0	Placebo	ONC	OID21476	O00244	-2.18161
ATOX1	TR20103	-0.140527	Day 0	Placebo	ONC	OID21476	O00244	-2.18161
ATOX1	TR20117	-0.0702399	Day 0	Placebo	ONC	OID21476	O00244	-2.18161
ATOX1	TR20022	0.681145	Day 84	Placebo	ONC	OID21476	O00244	-1.80259
ATOX1	TR20080	1.00491	Day 84	Placebo	ONC	OID21476	O00244	-2.33701
ATOX1	TR20016	2.48589	Day 84	Placebo	ONC	OID21476	O00244	-2.33701
ATOX1	TR20042	0.950871	Day 84	Placebo	ONC	OID21476	O00244	-2.18161
ATOX1	TR20023	0.952408	Day 84	Placebo	ONC	OID21476	O00244	-2.18161
ATOX1	TR20066	0.8678	Day 84	Placebo	ONC	OID21476	O00244	-2.18161
ATP6AP2	TR20042	0.0788331	Day 0	Placebo	ONC	OID21178	O75787	-0.157082
ATP6AP2	TR20109	-0.581393	Day 0	Placebo	ONC	OID21178	O75787	-0.157082
ATP6AP2	TR20066	-0.441215	Day 0	Placebo	ONC	OID21178	O75787	-0.157082
ATP6AP2	TR20016	-0.138354	Day 0	Placebo	ONC	OID21178	O75787	-0.157082
ATP6AP2	TR20076	-0.163681	Day 0	Placebo	ONC	OID21178	O75787	-0.956775
ATP6AP2	TR20080	-0.701619	Day 0	Placebo	ONC	OID21178	O75787	-0.956775
ATP6AP2	TR20098	-0.257905	Day 0	Placebo	ONC	OID21178	O75787	-0.956775
ATP6AP2	TR20096	0.0949657	Day 0	Placebo	ONC	OID21178	O75787	-0.956775
ATP6AP2	TR20022	-0.174502	Day 0	Placebo	ONC	OID21178	O75787	-0.956775
ATP6AP2	TR20023	-0.0930305	Day 0	Placebo	ONC	OID21178	O75787	-0.956775
ATP6AP2	TR20082	0.628961	Day 0	Placebo	ONC	OID21178	O75787	-0.640328
ATP6AP2	TR20048	0.127139	Day 0	Placebo	ONC	OID21178	O75787	-0.640328
ATP6AP2	TR20103	-0.191906	Day 0	Placebo	ONC	OID21178	O75787	-0.640328
ATP6AP2	TR20117	-0.735579	Day 0	Placebo	ONC	OID21178	O75787	-0.640328
ATP6AP2	TR20022	-0.460688	Day 84	Placebo	ONC	OID21178	O75787	-0.157082
ATP6AP2	TR20080	-0.0737457	Day 84	Placebo	ONC	OID21178	O75787	-0.956775
ATP6AP2	TR20016	-0.134611	Day 84	Placebo	ONC	OID21178	O75787	-0.956775
ATP6AP2	TR20042	-0.234939	Day 84	Placebo	ONC	OID21178	O75787	-0.640328
ATP6AP2	TR20023	-0.0924204	Day 84	Placebo	ONC	OID21178	O75787	-0.640328
ATP6AP2	TR20066	-0.0303717	Day 84	Placebo	ONC	OID21178	O75787	-0.640328
ATP6V1D	TR20042	-0.460074	Day 0	Placebo	ONC	OID21341	Q9Y5K8	-0.368084
ATP6V1D	TR20109	-0.177294	Day 0	Placebo	ONC	OID21341	Q9Y5K8	-0.368084
ATP6V1D	TR20066	-0.342049	Day 0	Placebo	ONC	OID21341	Q9Y5K8	-0.368084
ATP6V1D	TR20016	-0.825209	Day 0	Placebo	ONC	OID21341	Q9Y5K8	-0.368084
ATP6V1D	TR20076	-0.0976302	Day 0	Placebo	ONC	OID21341	Q9Y5K8	0.000931188
ATP6V1D	TR20080	-0.306351	Day 0	Placebo	ONC	OID21341	Q9Y5K8	0.000931188
ATP6V1D	TR20098	-0.449811	Day 0	Placebo	ONC	OID21341	Q9Y5K8	0.000931188
ATP6V1D	TR20096	-0.380403	Day 0	Placebo	ONC	OID21341	Q9Y5K8	0.000931188
ATP6V1D	TR20022	-0.48256	Day 0	Placebo	ONC	OID21341	Q9Y5K8	0.000931188
ATP6V1D	TR20023	-0.395464	Day 0	Placebo	ONC	OID21341	Q9Y5K8	0.000931188
ATP6V1D	TR20082	-0.262201	Day 0	Placebo	ONC	OID21341	Q9Y5K8	-0.229694
ATP6V1D	TR20048	-0.877999	Day 0	Placebo	ONC	OID21341	Q9Y5K8	-0.229694
ATP6V1D	TR20103	-0.30336	Day 0	Placebo	ONC	OID21341	Q9Y5K8	-0.229694
ATP6V1D	TR20117	-0.545338	Day 0	Placebo	ONC	OID21341	Q9Y5K8	-0.229694
ATP6V1D	TR20022	-0.556387	Day 84	Placebo	ONC	OID21341	Q9Y5K8	-0.368084
ATP6V1D	TR20080	-0.127336	Day 84	Placebo	ONC	OID21341	Q9Y5K8	0.000931188
ATP6V1D	TR20016	-0.525219	Day 84	Placebo	ONC	OID21341	Q9Y5K8	0.000931188
ATP6V1D	TR20042	-0.588356	Day 84	Placebo	ONC	OID21341	Q9Y5K8	-0.229694
ATP6V1D	TR20023	-0.288524	Day 84	Placebo	ONC	OID21341	Q9Y5K8	-0.229694
ATP6V1D	TR20066	-0.548294	Day 84	Placebo	ONC	OID21341	Q9Y5K8	-0.229694
BAIAP2	TR20042	0.465048	Day 0	Placebo	ONC	OID21250	Q9UQB8	-2.68754
BAIAP2	TR20109	0.449634	Day 0	Placebo	ONC	OID21250	Q9UQB8	-2.68754
BAIAP2	TR20066	1.70613	Day 0	Placebo	ONC	OID21250	Q9UQB8	-2.68754
BAIAP2	TR20016	0.815518	Day 0	Placebo	ONC	OID21250	Q9UQB8	-2.68754
BAIAP2	TR20076	1.54205	Day 0	Placebo	ONC	OID21250	Q9UQB8	-1.31242
BAIAP2	TR20080	1.26553	Day 0	Placebo	ONC	OID21250	Q9UQB8	-1.31242
BAIAP2	TR20098	0.561823	Day 0	Placebo	ONC	OID21250	Q9UQB8	-1.31242
BAIAP2	TR20096	1.82123	Day 0	Placebo	ONC	OID21250	Q9UQB8	-1.31242
BAIAP2	TR20022	0.733224	Day 0	Placebo	ONC	OID21250	Q9UQB8	-1.31242
BAIAP2	TR20023	0.569078	Day 0	Placebo	ONC	OID21250	Q9UQB8	-1.31242
BAIAP2	TR20082	3.25733	Day 0	Placebo	ONC	OID21250	Q9UQB8	-0.728176
BAIAP2	TR20048	2.46903	Day 0	Placebo	ONC	OID21250	Q9UQB8	-0.728176
BAIAP2	TR20103	3.14333	Day 0	Placebo	ONC	OID21250	Q9UQB8	-0.728176
BAIAP2	TR20117	1.07267	Day 0	Placebo	ONC	OID21250	Q9UQB8	-0.728176
BAIAP2	TR20022	1.41426	Day 84	Placebo	ONC	OID21250	Q9UQB8	-2.68754
BAIAP2	TR20080	1.28731	Day 84	Placebo	ONC	OID21250	Q9UQB8	-1.31242
BAIAP2	TR20016	0.906578	Day 84	Placebo	ONC	OID21250	Q9UQB8	-1.31242
BAIAP2	TR20042	2.10914	Day 84	Placebo	ONC	OID21250	Q9UQB8	-0.728176
BAIAP2	TR20023	2.04218	Day 84	Placebo	ONC	OID21250	Q9UQB8	-0.728176
BAIAP2	TR20066	3.43397	Day 84	Placebo	ONC	OID21250	Q9UQB8	-0.728176
BAMBI	TR20042	-0.341263	Day 0	Placebo	ONC	OID21267	Q13145	0.728713
BAMBI	TR20109	-0.417043	Day 0	Placebo	ONC	OID21267	Q13145	0.728713
BAMBI	TR20066	0.41736	Day 0	Placebo	ONC	OID21267	Q13145	0.728713
BAMBI	TR20016	-0.467357	Day 0	Placebo	ONC	OID21267	Q13145	0.728713
BAMBI	TR20076	0.643786	Day 0	Placebo	ONC	OID21267	Q13145	0.408708
BAMBI	TR20080	0.00766595	Day 0	Placebo	ONC	OID21267	Q13145	0.408708
BAMBI	TR20098	-0.239616	Day 0	Placebo	ONC	OID21267	Q13145	0.408708
BAMBI	TR20096	-0.240473	Day 0	Placebo	ONC	OID21267	Q13145	0.408708
BAMBI	TR20022	-0.485261	Day 0	Placebo	ONC	OID21267	Q13145	0.408708
BAMBI	TR20023	0.815891	Day 0	Placebo	ONC	OID21267	Q13145	0.408708
BAMBI	TR20082	0.0331326	Day 0	Placebo	ONC	OID21267	Q13145	0.177477
BAMBI	TR20048	0.516023	Day 0	Placebo	ONC	OID21267	Q13145	0.177477
BAMBI	TR20103	0.344168	Day 0	Placebo	ONC	OID21267	Q13145	0.177477
BAMBI	TR20117	-0.291035	Day 0	Placebo	ONC	OID21267	Q13145	0.177477
BAMBI	TR20022	-0.302577	Day 84	Placebo	ONC	OID21267	Q13145	0.728713
BAMBI	TR20080	0.254501	Day 84	Placebo	ONC	OID21267	Q13145	0.408708
BAMBI	TR20016	-0.133437	Day 84	Placebo	ONC	OID21267	Q13145	0.408708
BAMBI	TR20042	0.298973	Day 84	Placebo	ONC	OID21267	Q13145	0.177477
BAMBI	TR20023	1.01785	Day 84	Placebo	ONC	OID21267	Q13145	0.177477
BAMBI	TR20066	0.32516	Day 84	Placebo	ONC	OID21267	Q13145	0.177477
BGN	TR20042	-0.512005	Day 0	Placebo	ONC	OID21198	P21810	-4.94657
BGN	TR20109	-0.411645	Day 0	Placebo	ONC	OID21198	P21810	-4.94657
BGN	TR20066	-1.49713	Day 0	Placebo	ONC	OID21198	P21810	-4.94657
BGN	TR20016	-0.175928	Day 0	Placebo	ONC	OID21198	P21810	-4.94657
BGN	TR20076	-2.05782	Day 0	Placebo	ONC	OID21198	P21810	-4.76491
BGN	TR20080	0.300368	Day 0	Placebo	ONC	OID21198	P21810	-4.76491
BGN	TR20098	-1.40828	Day 0	Placebo	ONC	OID21198	P21810	-4.76491
BGN	TR20096	-1.19843	Day 0	Placebo	ONC	OID21198	P21810	-4.76491
BGN	TR20022	-2.28054	Day 0	Placebo	ONC	OID21198	P21810	-4.76491
BGN	TR20023	0.924735	Day 0	Placebo	ONC	OID21198	P21810	-4.76491
BGN	TR20082	0.120914	Day 0	Placebo	ONC	OID21198	P21810	-4.0345
BGN	TR20048	0.185691	Day 0	Placebo	ONC	OID21198	P21810	-4.0345
BGN	TR20103	-0.826682	Day 0	Placebo	ONC	OID21198	P21810	-4.0345
BGN	TR20117	-1.83792	Day 0	Placebo	ONC	OID21198	P21810	-4.0345
BGN	TR20022	-1.41361	Day 84	Placebo	ONC	OID21198	P21810	-4.94657
BGN	TR20080	0.0334295	Day 84	Placebo	ONC	OID21198	P21810	-4.76491
BGN	TR20016	-0.497546	Day 84	Placebo	ONC	OID21198	P21810	-4.76491
BGN	TR20042	-0.621503	Day 84	Placebo	ONC	OID21198	P21810	-4.0345
BGN	TR20023	0.194591	Day 84	Placebo	ONC	OID21198	P21810	-4.0345
BGN	TR20066	-0.987996	Day 84	Placebo	ONC	OID21198	P21810	-4.0345
BIRC2	TR20042	-1.57002	Day 0	Placebo	ONC	OID21217	Q13490	-0.335975
BIRC2	TR20109	-1.84581	Day 0	Placebo	ONC	OID21217	Q13490	-0.335975
BIRC2	TR20066	-1.26053	Day 0	Placebo	ONC	OID21217	Q13490	-0.335975
BIRC2	TR20016	-0.873848	Day 0	Placebo	ONC	OID21217	Q13490	-0.335975
BIRC2	TR20076	-1.06426	Day 0	Placebo	ONC	OID21217	Q13490	-0.236453
BIRC2	TR20080	-0.93104	Day 0	Placebo	ONC	OID21217	Q13490	-0.236453
BIRC2	TR20098	-1.03951	Day 0	Placebo	ONC	OID21217	Q13490	-0.236453
BIRC2	TR20096	-1.15345	Day 0	Placebo	ONC	OID21217	Q13490	-0.236453
BIRC2	TR20022	-0.829225	Day 0	Placebo	ONC	OID21217	Q13490	-0.236453
BIRC2	TR20023	-0.323459	Day 0	Placebo	ONC	OID21217	Q13490	-0.236453
BIRC2	TR20082	-0.737589	Day 0	Placebo	ONC	OID21217	Q13490	-0.239032
BIRC2	TR20048	0.320723	Day 0	Placebo	ONC	OID21217	Q13490	-0.239032
BIRC2	TR20103	-0.967252	Day 0	Placebo	ONC	OID21217	Q13490	-0.239032
BIRC2	TR20117	-1.35119	Day 0	Placebo	ONC	OID21217	Q13490	-0.239032
BIRC2	TR20022	-0.981618	Day 84	Placebo	ONC	OID21217	Q13490	-0.335975
BIRC2	TR20080	-0.921673	Day 84	Placebo	ONC	OID21217	Q13490	-0.236453
BIRC2	TR20016	0.191181	Day 84	Placebo	ONC	OID21217	Q13490	-0.236453
BIRC2	TR20042	-0.520448	Day 84	Placebo	ONC	OID21217	Q13490	-0.239032
BIRC2	TR20023	0.319956	Day 84	Placebo	ONC	OID21217	Q13490	-0.239032
BIRC2	TR20066	-0.57052	Day 84	Placebo	ONC	OID21217	Q13490	-0.239032
BTC	TR20042	-0.337009	Day 0	Placebo	ONC	OID21199	P35070	-0.67478
BTC	TR20109	-0.30313	Day 0	Placebo	ONC	OID21199	P35070	-0.67478
BTC	TR20066	-0.222243	Day 0	Placebo	ONC	OID21199	P35070	-0.67478
BTC	TR20016	0.00323039	Day 0	Placebo	ONC	OID21199	P35070	-0.67478
BTC	TR20076	0.167505	Day 0	Placebo	ONC	OID21199	P35070	-0.511774
BTC	TR20080	0.138022	Day 0	Placebo	ONC	OID21199	P35070	-0.511774
BTC	TR20098	0.361552	Day 0	Placebo	ONC	OID21199	P35070	-0.511774
BTC	TR20096	0.175751	Day 0	Placebo	ONC	OID21199	P35070	-0.511774
BTC	TR20022	-0.0111363	Day 0	Placebo	ONC	OID21199	P35070	-0.511774
BTC	TR20023	0.371702	Day 0	Placebo	ONC	OID21199	P35070	-0.511774
BTC	TR20082	-0.446899	Day 0	Placebo	ONC	OID21199	P35070	-0.727106
BTC	TR20048	0.256377	Day 0	Placebo	ONC	OID21199	P35070	-0.727106
BTC	TR20103	-0.123151	Day 0	Placebo	ONC	OID21199	P35070	-0.727106
BTC	TR20117	-0.148333	Day 0	Placebo	ONC	OID21199	P35070	-0.727106
BTC	TR20022	0.00979019	Day 84	Placebo	ONC	OID21199	P35070	-0.67478
BTC	TR20080	0.198131	Day 84	Placebo	ONC	OID21199	P35070	-0.511774
BTC	TR20016	1.61848	Day 84	Placebo	ONC	OID21199	P35070	-0.511774
BTC	TR20042	0.15816	Day 84	Placebo	ONC	OID21199	P35070	-0.727106
BTC	TR20023	0.43	Day 84	Placebo	ONC	OID21199	P35070	-0.727106
BTC	TR20066	-0.682597	Day 84	Placebo	ONC	OID21199	P35070	-0.727106
C4BPB	TR20042	0.50347	Day 0	Placebo	ONC	OID21481	P20851	-4.13969
C4BPB	TR20109	1.35706	Day 0	Placebo	ONC	OID21481	P20851	-4.13969
C4BPB	TR20066	-2.45198	Day 0	Placebo	ONC	OID21481	P20851	-4.13969
C4BPB	TR20016	0.166327	Day 0	Placebo	ONC	OID21481	P20851	-4.13969
C4BPB	TR20076	0.706082	Day 0	Placebo	ONC	OID21481	P20851	-4.55528
C4BPB	TR20080	0.680337	Day 0	Placebo	ONC	OID21481	P20851	-4.55528
C4BPB	TR20098	0.516472	Day 0	Placebo	ONC	OID21481	P20851	-4.55528
C4BPB	TR20096	0.286018	Day 0	Placebo	ONC	OID21481	P20851	-4.55528
C4BPB	TR20022	0.270375	Day 0	Placebo	ONC	OID21481	P20851	-4.55528
C4BPB	TR20023	0.553717	Day 0	Placebo	ONC	OID21481	P20851	-4.55528
C4BPB	TR20082	0.593197	Day 0	Placebo	ONC	OID21481	P20851	-4.89626
C4BPB	TR20048	0.947229	Day 0	Placebo	ONC	OID21481	P20851	-4.89626
C4BPB	TR20103	0.543242	Day 0	Placebo	ONC	OID21481	P20851	-4.89626
C4BPB	TR20117	-1.25601	Day 0	Placebo	ONC	OID21481	P20851	-4.89626
C4BPB	TR20022	0.403747	Day 84	Placebo	ONC	OID21481	P20851	-4.13969
C4BPB	TR20080	0.91788	Day 84	Placebo	ONC	OID21481	P20851	-4.55528
C4BPB	TR20016	0.253066	Day 84	Placebo	ONC	OID21481	P20851	-4.55528
C4BPB	TR20042	-0.24002	Day 84	Placebo	ONC	OID21481	P20851	-4.89626
C4BPB	TR20023	-1.67112	Day 84	Placebo	ONC	OID21481	P20851	-4.89626
C4BPB	TR20066	-0.027727	Day 84	Placebo	ONC	OID21481	P20851	-4.89626
CA11	TR20042	-0.88028	Day 0	Placebo	ONC	OID21195	O75493	-2.36481
CA11	TR20109	-0.604396	Day 0	Placebo	ONC	OID21195	O75493	-2.36481
CA11	TR20066	-0.829071	Day 0	Placebo	ONC	OID21195	O75493	-2.36481
CA11	TR20016	-0.69484	Day 0	Placebo	ONC	OID21195	O75493	-2.36481
CA11	TR20076	-0.714392	Day 0	Placebo	ONC	OID21195	O75493	-2.47455
CA11	TR20080	-0.896161	Day 0	Placebo	ONC	OID21195	O75493	-2.47455
CA11	TR20098	-0.511141	Day 0	Placebo	ONC	OID21195	O75493	-2.47455
CA11	TR20096	-0.301183	Day 0	Placebo	ONC	OID21195	O75493	-2.47455
CA11	TR20022	-0.260771	Day 0	Placebo	ONC	OID21195	O75493	-2.47455
CA11	TR20023	-0.134229	Day 0	Placebo	ONC	OID21195	O75493	-2.47455
CA11	TR20082	-0.316271	Day 0	Placebo	ONC	OID21195	O75493	-1.89243
CA11	TR20048	-0.127757	Day 0	Placebo	ONC	OID21195	O75493	-1.89243
CA11	TR20103	-0.367362	Day 0	Placebo	ONC	OID21195	O75493	-1.89243
CA11	TR20117	-0.351223	Day 0	Placebo	ONC	OID21195	O75493	-1.89243
CA11	TR20022	-0.339458	Day 84	Placebo	ONC	OID21195	O75493	-2.36481
CA11	TR20080	-0.708635	Day 84	Placebo	ONC	OID21195	O75493	-2.47455
CA11	TR20016	-0.284128	Day 84	Placebo	ONC	OID21195	O75493	-2.47455
CA11	TR20042	-0.730799	Day 84	Placebo	ONC	OID21195	O75493	-1.89243
CA11	TR20023	0.891295	Day 84	Placebo	ONC	OID21195	O75493	-1.89243
CA11	TR20066	-0.28844	Day 84	Placebo	ONC	OID21195	O75493	-1.89243
CA12	TR20042	0.102334	Day 0	Placebo	ONC	OID21344	O43570	-3.91029
CA12	TR20109	0.128495	Day 0	Placebo	ONC	OID21344	O43570	-3.91029
CA12	TR20066	1.21888	Day 0	Placebo	ONC	OID21344	O43570	-3.91029
CA12	TR20016	-0.16982	Day 0	Placebo	ONC	OID21344	O43570	-3.91029
CA12	TR20076	0.8137	Day 0	Placebo	ONC	OID21344	O43570	-4.12232
CA12	TR20080	-0.466365	Day 0	Placebo	ONC	OID21344	O43570	-4.12232
CA12	TR20098	0.340311	Day 0	Placebo	ONC	OID21344	O43570	-4.12232
CA12	TR20096	0.345194	Day 0	Placebo	ONC	OID21344	O43570	-4.12232
CA12	TR20022	-0.0218589	Day 0	Placebo	ONC	OID21344	O43570	-4.12232
CA12	TR20023	0.591594	Day 0	Placebo	ONC	OID21344	O43570	-4.12232
CA12	TR20082	0.748695	Day 0	Placebo	ONC	OID21344	O43570	-4.09154
CA12	TR20048	0.873731	Day 0	Placebo	ONC	OID21344	O43570	-4.09154
CA12	TR20103	-0.404568	Day 0	Placebo	ONC	OID21344	O43570	-4.09154
CA12	TR20117	-0.0743721	Day 0	Placebo	ONC	OID21344	O43570	-4.09154
CA12	TR20022	1.16695	Day 84	Placebo	ONC	OID21344	O43570	-3.91029
CA12	TR20080	0.16648	Day 84	Placebo	ONC	OID21344	O43570	-4.12232
CA12	TR20016	0.591888	Day 84	Placebo	ONC	OID21344	O43570	-4.12232
CA12	TR20042	0.0457406	Day 84	Placebo	ONC	OID21344	O43570	-4.09154
CA12	TR20023	0.475403	Day 84	Placebo	ONC	OID21344	O43570	-4.09154
CA12	TR20066	1.13993	Day 84	Placebo	ONC	OID21344	O43570	-4.09154
CA14	TR20042	-0.775162	Day 0	Placebo	ONC	OID21401	Q9ULX7	-6.03556
CA14	TR20109	-1.54894	Day 0	Placebo	ONC	OID21401	Q9ULX7	-6.03556
CA14	TR20066	0.023974	Day 0	Placebo	ONC	OID21401	Q9ULX7	-6.03556
CA14	TR20016	-1.18474	Day 0	Placebo	ONC	OID21401	Q9ULX7	-6.03556
CA14	TR20076	0.220377	Day 0	Placebo	ONC	OID21401	Q9ULX7	-6.28814
CA14	TR20080	-1.20827	Day 0	Placebo	ONC	OID21401	Q9ULX7	-6.28814
CA14	TR20098	-0.67907	Day 0	Placebo	ONC	OID21401	Q9ULX7	-6.28814
CA14	TR20096	-0.978118	Day 0	Placebo	ONC	OID21401	Q9ULX7	-6.28814
CA14	TR20022	-1.10217	Day 0	Placebo	ONC	OID21401	Q9ULX7	-6.28814
CA14	TR20023	-0.68607	Day 0	Placebo	ONC	OID21401	Q9ULX7	-6.28814
CA14	TR20082	-0.244883	Day 0	Placebo	ONC	OID21401	Q9ULX7	-5.89598
CA14	TR20048	0.279594	Day 0	Placebo	ONC	OID21401	Q9ULX7	-5.89598
CA14	TR20103	-1.5265	Day 0	Placebo	ONC	OID21401	Q9ULX7	-5.89598
CA14	TR20117	-0.699116	Day 0	Placebo	ONC	OID21401	Q9ULX7	-5.89598
CA14	TR20022	-0.837133	Day 84	Placebo	ONC	OID21401	Q9ULX7	-6.03556
CA14	TR20080	-1.14631	Day 84	Placebo	ONC	OID21401	Q9ULX7	-6.28814
CA14	TR20016	-0.585331	Day 84	Placebo	ONC	OID21401	Q9ULX7	-6.28814
CA14	TR20042	-0.595785	Day 84	Placebo	ONC	OID21401	Q9ULX7	-5.89598
CA14	TR20023	-0.751723	Day 84	Placebo	ONC	OID21401	Q9ULX7	-5.89598
CA14	TR20066	-0.163283	Day 84	Placebo	ONC	OID21401	Q9ULX7	-5.89598
CA9	TR20042	-0.0455335	Day 0	Placebo	ONC	OID21417	Q16790	-4.93276
CA9	TR20109	0.0348121	Day 0	Placebo	ONC	OID21417	Q16790	-4.93276
CA9	TR20066	1.7411	Day 0	Placebo	ONC	OID21417	Q16790	-4.93276
CA9	TR20016	-1.73573	Day 0	Placebo	ONC	OID21417	Q16790	-4.93276
CA9	TR20076	1.537	Day 0	Placebo	ONC	OID21417	Q16790	-4.75126
CA9	TR20080	0.0865289	Day 0	Placebo	ONC	OID21417	Q16790	-4.75126
CA9	TR20098	-1.63851	Day 0	Placebo	ONC	OID21417	Q16790	-4.75126
CA9	TR20096	1.35225	Day 0	Placebo	ONC	OID21417	Q16790	-4.75126
CA9	TR20022	-0.0660315	Day 0	Placebo	ONC	OID21417	Q16790	-4.75126
CA9	TR20023	1.58384	Day 0	Placebo	ONC	OID21417	Q16790	-4.75126
CA9	TR20082	1.36865	Day 0	Placebo	ONC	OID21417	Q16790	-4.49314
CA9	TR20048	0.0309993	Day 0	Placebo	ONC	OID21417	Q16790	-4.49314
CA9	TR20103	0.977279	Day 0	Placebo	ONC	OID21417	Q16790	-4.49314
CA9	TR20117	1.07113	Day 0	Placebo	ONC	OID21417	Q16790	-4.49314
CA9	TR20022	0.521086	Day 84	Placebo	ONC	OID21417	Q16790	-4.93276
CA9	TR20080	0.284349	Day 84	Placebo	ONC	OID21417	Q16790	-4.75126
CA9	TR20016	-0.624788	Day 84	Placebo	ONC	OID21417	Q16790	-4.75126
CA9	TR20042	0.580422	Day 84	Placebo	ONC	OID21417	Q16790	-4.49314
CA9	TR20023	1.37708	Day 84	Placebo	ONC	OID21417	Q16790	-4.49314
CA9	TR20066	1.05711	Day 84	Placebo	ONC	OID21417	Q16790	-4.49314
CALB1	TR20042	0.655954	Day 0	Placebo	ONC	OID21306	P05937	-6.15308
CALB1	TR20109	0.560399	Day 0	Placebo	ONC	OID21306	P05937	-6.15308
CALB1	TR20066	1.26085	Day 0	Placebo	ONC	OID21306	P05937	-6.15308
CALB1	TR20016	-0.0715108	Day 0	Placebo	ONC	OID21306	P05937	-6.15308
CALB1	TR20076	0.7854	Day 0	Placebo	ONC	OID21306	P05937	-6.28887
CALB1	TR20080	0.0984467	Day 0	Placebo	ONC	OID21306	P05937	-6.28887
CALB1	TR20098	0.651974	Day 0	Placebo	ONC	OID21306	P05937	-6.28887
CALB1	TR20096	0.299812	Day 0	Placebo	ONC	OID21306	P05937	-6.28887
CALB1	TR20022	-0.253995	Day 0	Placebo	ONC	OID21306	P05937	-6.28887
CALB1	TR20023	0.560909	Day 0	Placebo	ONC	OID21306	P05937	-6.28887
CALB1	TR20082	0.089805	Day 0	Placebo	ONC	OID21306	P05937	-6.77206
CALB1	TR20048	0.555376	Day 0	Placebo	ONC	OID21306	P05937	-6.77206
CALB1	TR20103	-0.46724	Day 0	Placebo	ONC	OID21306	P05937	-6.77206
CALB1	TR20117	-0.0289139	Day 0	Placebo	ONC	OID21306	P05937	-6.77206
CALB1	TR20022	0.345595	Day 84	Placebo	ONC	OID21306	P05937	-6.15308
CALB1	TR20080	-0.0279786	Day 84	Placebo	ONC	OID21306	P05937	-6.28887
CALB1	TR20016	0.327512	Day 84	Placebo	ONC	OID21306	P05937	-6.28887
CALB1	TR20042	0.0421547	Day 84	Placebo	ONC	OID21306	P05937	-6.77206
CALB1	TR20023	0.628729	Day 84	Placebo	ONC	OID21306	P05937	-6.77206
CALB1	TR20066	0.986485	Day 84	Placebo	ONC	OID21306	P05937	-6.77206
CALCOCO1	TR20042	1.3091	Day 0	Placebo	ONC	OID21387	Q9P1Z2	-2.4075
CALCOCO1	TR20109	2.01955	Day 0	Placebo	ONC	OID21387	Q9P1Z2	-2.4075
CALCOCO1	TR20066	2.96912	Day 0	Placebo	ONC	OID21387	Q9P1Z2	-2.4075
CALCOCO1	TR20016	2.33119	Day 0	Placebo	ONC	OID21387	Q9P1Z2	-2.4075
CALCOCO1	TR20076	2.86898	Day 0	Placebo	ONC	OID21387	Q9P1Z2	-2.67137
CALCOCO1	TR20080	2.34851	Day 0	Placebo	ONC	OID21387	Q9P1Z2	-2.67137
CALCOCO1	TR20098	2.94569	Day 0	Placebo	ONC	OID21387	Q9P1Z2	-2.67137
CALCOCO1	TR20096	0.806511	Day 0	Placebo	ONC	OID21387	Q9P1Z2	-2.67137
CALCOCO1	TR20022	4.18602	Day 0	Placebo	ONC	OID21387	Q9P1Z2	-2.67137
CALCOCO1	TR20023	2.76577	Day 0	Placebo	ONC	OID21387	Q9P1Z2	-2.67137
CALCOCO1	TR20082	3.2952	Day 0	Placebo	ONC	OID21387	Q9P1Z2	-2.72755
CALCOCO1	TR20048	4.60577	Day 0	Placebo	ONC	OID21387	Q9P1Z2	-2.72755
CALCOCO1	TR20103	1.80764	Day 0	Placebo	ONC	OID21387	Q9P1Z2	-2.72755
CALCOCO1	TR20117	0.764285	Day 0	Placebo	ONC	OID21387	Q9P1Z2	-2.72755
CALCOCO1	TR20022	3.44506	Day 84	Placebo	ONC	OID21387	Q9P1Z2	-2.4075
CALCOCO1	TR20080	1.48227	Day 84	Placebo	ONC	OID21387	Q9P1Z2	-2.67137
CALCOCO1	TR20016	4.44124	Day 84	Placebo	ONC	OID21387	Q9P1Z2	-2.67137
CALCOCO1	TR20042	3.98399	Day 84	Placebo	ONC	OID21387	Q9P1Z2	-2.72755
CALCOCO1	TR20023	5.51725	Day 84	Placebo	ONC	OID21387	Q9P1Z2	-2.72755
CALCOCO1	TR20066	0.580978	Day 84	Placebo	ONC	OID21387	Q9P1Z2	-2.72755
CAMKK1	TR20042	-1.34237	Day 0	Placebo	ONC	OID21182	Q8N5S9	-0.2776
CAMKK1	TR20109	-0.815176	Day 0	Placebo	ONC	OID21182	Q8N5S9	-0.2776
CAMKK1	TR20066	-0.611411	Day 0	Placebo	ONC	OID21182	Q8N5S9	-0.2776
CAMKK1	TR20016	-0.0836055	Day 0	Placebo	ONC	OID21182	Q8N5S9	-0.2776
CAMKK1	TR20076	-0.155716	Day 0	Placebo	ONC	OID21182	Q8N5S9	-0.822267
CAMKK1	TR20080	-1.25382	Day 0	Placebo	ONC	OID21182	Q8N5S9	-0.822267
CAMKK1	TR20098	-0.325567	Day 0	Placebo	ONC	OID21182	Q8N5S9	-0.822267
CAMKK1	TR20096	-0.611594	Day 0	Placebo	ONC	OID21182	Q8N5S9	-0.822267
CAMKK1	TR20022	-0.645627	Day 0	Placebo	ONC	OID21182	Q8N5S9	-0.822267
CAMKK1	TR20023	-0.195657	Day 0	Placebo	ONC	OID21182	Q8N5S9	-0.822267
CAMKK1	TR20082	-0.0518143	Day 0	Placebo	ONC	OID21182	Q8N5S9	-0.155449
CAMKK1	TR20048	-0.131116	Day 0	Placebo	ONC	OID21182	Q8N5S9	-0.155449
CAMKK1	TR20103	-0.472874	Day 0	Placebo	ONC	OID21182	Q8N5S9	-0.155449
CAMKK1	TR20117	0.320004	Day 0	Placebo	ONC	OID21182	Q8N5S9	-0.155449
CAMKK1	TR20022	0.0835306	Day 84	Placebo	ONC	OID21182	Q8N5S9	-0.2776
CAMKK1	TR20080	-0.461419	Day 84	Placebo	ONC	OID21182	Q8N5S9	-0.822267
CAMKK1	TR20016	-0.043392	Day 84	Placebo	ONC	OID21182	Q8N5S9	-0.822267
CAMKK1	TR20042	-0.348963	Day 84	Placebo	ONC	OID21182	Q8N5S9	-0.155449
CAMKK1	TR20023	0.422621	Day 84	Placebo	ONC	OID21182	Q8N5S9	-0.155449
CAMKK1	TR20066	-0.224923	Day 84	Placebo	ONC	OID21182	Q8N5S9	-0.155449
CAPG	TR20042	0.482867	Day 0	Placebo	ONC	OID21431	P40121	-5.37371
CAPG	TR20109	0.109706	Day 0	Placebo	ONC	OID21431	P40121	-5.37371
CAPG	TR20066	0.500461	Day 0	Placebo	ONC	OID21431	P40121	-5.37371
CAPG	TR20016	-0.192184	Day 0	Placebo	ONC	OID21431	P40121	-5.37371
CAPG	TR20076	1.02502	Day 0	Placebo	ONC	OID21431	P40121	-4.91178
CAPG	TR20080	-0.62149	Day 0	Placebo	ONC	OID21431	P40121	-4.91178
CAPG	TR20098	0.689364	Day 0	Placebo	ONC	OID21431	P40121	-4.91178
CAPG	TR20096	-0.545434	Day 0	Placebo	ONC	OID21431	P40121	-4.91178
CAPG	TR20022	-1.18882	Day 0	Placebo	ONC	OID21431	P40121	-4.91178
CAPG	TR20023	-0.584603	Day 0	Placebo	ONC	OID21431	P40121	-4.91178
CAPG	TR20082	0.333822	Day 0	Placebo	ONC	OID21431	P40121	-5.55841
CAPG	TR20048	0.805181	Day 0	Placebo	ONC	OID21431	P40121	-5.55841
CAPG	TR20103	0.103166	Day 0	Placebo	ONC	OID21431	P40121	-5.55841
CAPG	TR20117	0.0412382	Day 0	Placebo	ONC	OID21431	P40121	-5.55841
CAPG	TR20022	-1.05365	Day 84	Placebo	ONC	OID21431	P40121	-5.37371
CAPG	TR20080	-0.140751	Day 84	Placebo	ONC	OID21431	P40121	-4.91178
CAPG	TR20016	0.333738	Day 84	Placebo	ONC	OID21431	P40121	-4.91178
CAPG	TR20042	0.42216	Day 84	Placebo	ONC	OID21431	P40121	-5.55841
CAPG	TR20023	-0.634591	Day 84	Placebo	ONC	OID21431	P40121	-5.55841
CAPG	TR20066	0.325693	Day 84	Placebo	ONC	OID21431	P40121	-5.55841
CASP8	TR20042	1.18838	Day 0	Placebo	ONC	OID21414	Q14790	-2.85852
CASP8	TR20109	1.19525	Day 0	Placebo	ONC	OID21414	Q14790	-2.85852
CASP8	TR20066	2.02544	Day 0	Placebo	ONC	OID21414	Q14790	-2.85852
CASP8	TR20016	1.19531	Day 0	Placebo	ONC	OID21414	Q14790	-2.85852
CASP8	TR20076	1.40105	Day 0	Placebo	ONC	OID21414	Q14790	-2.42582
CASP8	TR20080	0.778051	Day 0	Placebo	ONC	OID21414	Q14790	-2.42582
CASP8	TR20098	1.86165	Day 0	Placebo	ONC	OID21414	Q14790	-2.42582
CASP8	TR20096	1.51088	Day 0	Placebo	ONC	OID21414	Q14790	-2.42582
CASP8	TR20022	1.84997	Day 0	Placebo	ONC	OID21414	Q14790	-2.42582
CASP8	TR20023	0.741435	Day 0	Placebo	ONC	OID21414	Q14790	-2.42582
CASP8	TR20082	1.82492	Day 0	Placebo	ONC	OID21414	Q14790	-2.7629
CASP8	TR20048	2.59917	Day 0	Placebo	ONC	OID21414	Q14790	-2.7629
CASP8	TR20103	1.13693	Day 0	Placebo	ONC	OID21414	Q14790	-2.7629
CASP8	TR20117	0.813734	Day 0	Placebo	ONC	OID21414	Q14790	-2.7629
CASP8	TR20022	0.849674	Day 84	Placebo	ONC	OID21414	Q14790	-2.85852
CASP8	TR20080	1.75285	Day 84	Placebo	ONC	OID21414	Q14790	-2.42582
CASP8	TR20016	2.93474	Day 84	Placebo	ONC	OID21414	Q14790	-2.42582
CASP8	TR20042	1.93066	Day 84	Placebo	ONC	OID21414	Q14790	-2.7629
CASP8	TR20023	2.24386	Day 84	Placebo	ONC	OID21414	Q14790	-2.7629
CASP8	TR20066	1.60905	Day 84	Placebo	ONC	OID21414	Q14790	-2.7629
CBLN4	TR20042	-0.182535	Day 0	Placebo	ONC	OID21386	Q9NTU7	-4.36184
CBLN4	TR20109	-0.48157	Day 0	Placebo	ONC	OID21386	Q9NTU7	-4.36184
CBLN4	TR20066	0.602945	Day 0	Placebo	ONC	OID21386	Q9NTU7	-4.36184
CBLN4	TR20016	0.153401	Day 0	Placebo	ONC	OID21386	Q9NTU7	-4.36184
CBLN4	TR20076	0.196861	Day 0	Placebo	ONC	OID21386	Q9NTU7	-4.25854
CBLN4	TR20080	0.246846	Day 0	Placebo	ONC	OID21386	Q9NTU7	-4.25854
CBLN4	TR20098	0.336639	Day 0	Placebo	ONC	OID21386	Q9NTU7	-4.25854
CBLN4	TR20096	0.415555	Day 0	Placebo	ONC	OID21386	Q9NTU7	-4.25854
CBLN4	TR20022	0.299011	Day 0	Placebo	ONC	OID21386	Q9NTU7	-4.25854
CBLN4	TR20023	0.0259527	Day 0	Placebo	ONC	OID21386	Q9NTU7	-4.25854
CBLN4	TR20082	0.577858	Day 0	Placebo	ONC	OID21386	Q9NTU7	-4.53725
CBLN4	TR20048	0.463296	Day 0	Placebo	ONC	OID21386	Q9NTU7	-4.53725
CBLN4	TR20103	-0.246669	Day 0	Placebo	ONC	OID21386	Q9NTU7	-4.53725
CBLN4	TR20117	-0.627693	Day 0	Placebo	ONC	OID21386	Q9NTU7	-4.53725
CBLN4	TR20022	0.842196	Day 84	Placebo	ONC	OID21386	Q9NTU7	-4.36184
CBLN4	TR20080	0.48825	Day 84	Placebo	ONC	OID21386	Q9NTU7	-4.25854
CBLN4	TR20016	0.501519	Day 84	Placebo	ONC	OID21386	Q9NTU7	-4.25854
CBLN4	TR20042	-0.0937549	Day 84	Placebo	ONC	OID21386	Q9NTU7	-4.53725
CBLN4	TR20023	0.235892	Day 84	Placebo	ONC	OID21386	Q9NTU7	-4.53725
CBLN4	TR20066	0.259378	Day 84	Placebo	ONC	OID21386	Q9NTU7	-4.53725
CCL8	TR20042	-4.03006	Day 0	Placebo	ONC	OID21466	P80075	-11.3298
CCL8	TR20109	-4.01035	Day 0	Placebo	ONC	OID21466	P80075	-11.3298
CCL8	TR20066	-4.47448	Day 0	Placebo	ONC	OID21466	P80075	-11.3298
CCL8	TR20016	-4.12126	Day 0	Placebo	ONC	OID21466	P80075	-11.3298
CCL8	TR20076	-2.6417	Day 0	Placebo	ONC	OID21466	P80075	-11.3567
CCL8	TR20080	-3.87228	Day 0	Placebo	ONC	OID21466	P80075	-11.3567
CCL8	TR20098	-3.10379	Day 0	Placebo	ONC	OID21466	P80075	-11.3567
CCL8	TR20096	-3.61518	Day 0	Placebo	ONC	OID21466	P80075	-11.3567
CCL8	TR20022	-4.06276	Day 0	Placebo	ONC	OID21466	P80075	-11.3567
CCL8	TR20023	-4.49498	Day 0	Placebo	ONC	OID21466	P80075	-11.3567
CCL8	TR20082	-3.10056	Day 0	Placebo	ONC	OID21466	P80075	-11.6131
CCL8	TR20048	-2.90985	Day 0	Placebo	ONC	OID21466	P80075	-11.6131
CCL8	TR20103	-3.82071	Day 0	Placebo	ONC	OID21466	P80075	-11.6131
CCL8	TR20117	-3.65164	Day 0	Placebo	ONC	OID21466	P80075	-11.6131
CCL8	TR20022	-3.65716	Day 84	Placebo	ONC	OID21466	P80075	-11.3298
CCL8	TR20080	-3.75191	Day 84	Placebo	ONC	OID21466	P80075	-11.3567
CCL8	TR20016	-3.38105	Day 84	Placebo	ONC	OID21466	P80075	-11.3567
CCL8	TR20042	-3.7779	Day 84	Placebo	ONC	OID21466	P80075	-11.6131
CCL8	TR20023	-4.12301	Day 84	Placebo	ONC	OID21466	P80075	-11.6131
CCL8	TR20066	-4.59577	Day 84	Placebo	ONC	OID21466	P80075	-11.6131
CCN1	TR20042	0.57009	Day 0	Placebo	ONC	OID21368	O00622	-7.6923
CCN1	TR20109	0.0483116	Day 0	Placebo	ONC	OID21368	O00622	-7.6923
CCN1	TR20066	1.04021	Day 0	Placebo	ONC	OID21368	O00622	-7.6923
CCN1	TR20016	0.360802	Day 0	Placebo	ONC	OID21368	O00622	-7.6923
CCN1	TR20076	1.43443	Day 0	Placebo	ONC	OID21368	O00622	-7.17987
CCN1	TR20080	0.18346	Day 0	Placebo	ONC	OID21368	O00622	-7.17987
CCN1	TR20098	0.528777	Day 0	Placebo	ONC	OID21368	O00622	-7.17987
CCN1	TR20096	1.32054	Day 0	Placebo	ONC	OID21368	O00622	-7.17987
CCN1	TR20022	0.343178	Day 0	Placebo	ONC	OID21368	O00622	-7.17987
CCN1	TR20023	1.07639	Day 0	Placebo	ONC	OID21368	O00622	-7.17987
CCN1	TR20082	0.759318	Day 0	Placebo	ONC	OID21368	O00622	-7.96142
CCN1	TR20048	1.60237	Day 0	Placebo	ONC	OID21368	O00622	-7.96142
CCN1	TR20103	0.97471	Day 0	Placebo	ONC	OID21368	O00622	-7.96142
CCN1	TR20117	-0.73135	Day 0	Placebo	ONC	OID21368	O00622	-7.96142
CCN1	TR20022	1.56659	Day 84	Placebo	ONC	OID21368	O00622	-7.6923
CCN1	TR20080	0.176901	Day 84	Placebo	ONC	OID21368	O00622	-7.17987
CCN1	TR20016	1.70212	Day 84	Placebo	ONC	OID21368	O00622	-7.17987
CCN1	TR20042	0.639632	Day 84	Placebo	ONC	OID21368	O00622	-7.96142
CCN1	TR20023	1.54726	Day 84	Placebo	ONC	OID21368	O00622	-7.96142
CCN1	TR20066	0.37316	Day 84	Placebo	ONC	OID21368	O00622	-7.96142
CCT5	TR20042	-0.222958	Day 0	Placebo	ONC	OID21200	P48643	-0.131406
CCT5	TR20109	-0.799584	Day 0	Placebo	ONC	OID21200	P48643	-0.131406
CCT5	TR20066	-0.0182648	Day 0	Placebo	ONC	OID21200	P48643	-0.131406
CCT5	TR20016	0.0530915	Day 0	Placebo	ONC	OID21200	P48643	-0.131406
CCT5	TR20076	-0.410482	Day 0	Placebo	ONC	OID21200	P48643	-0.583985
CCT5	TR20080	-0.318841	Day 0	Placebo	ONC	OID21200	P48643	-0.583985
CCT5	TR20098	-0.366349	Day 0	Placebo	ONC	OID21200	P48643	-0.583985
CCT5	TR20096	1.55356	Day 0	Placebo	ONC	OID21200	P48643	-0.583985
CCT5	TR20022	-0.442007	Day 0	Placebo	ONC	OID21200	P48643	-0.583985
CCT5	TR20023	-0.444551	Day 0	Placebo	ONC	OID21200	P48643	-0.583985
CCT5	TR20082	0.580679	Day 0	Placebo	ONC	OID21200	P48643	-0.0792368
CCT5	TR20048	0.507632	Day 0	Placebo	ONC	OID21200	P48643	-0.0792368
CCT5	TR20103	0.228353	Day 0	Placebo	ONC	OID21200	P48643	-0.0792368
CCT5	TR20117	-0.066395	Day 0	Placebo	ONC	OID21200	P48643	-0.0792368
CCT5	TR20022	-0.200119	Day 84	Placebo	ONC	OID21200	P48643	-0.131406
CCT5	TR20080	-0.110836	Day 84	Placebo	ONC	OID21200	P48643	-0.583985
CCT5	TR20016	0.492084	Day 84	Placebo	ONC	OID21200	P48643	-0.583985
CCT5	TR20042	0.294948	Day 84	Placebo	ONC	OID21200	P48643	-0.0792368
CCT5	TR20023	1.22536	Day 84	Placebo	ONC	OID21200	P48643	-0.0792368
CCT5	TR20066	0.218906	Day 84	Placebo	ONC	OID21200	P48643	-0.0792368
CD1C	TR20042	-0.572981	Day 0	Placebo	ONC	OID21483	P29017	-4.18905
CD1C	TR20109	-0.287984	Day 0	Placebo	ONC	OID21483	P29017	-4.18905
CD1C	TR20066	-2.48985	Day 0	Placebo	ONC	OID21483	P29017	-4.18905
CD1C	TR20016	-1.08099	Day 0	Placebo	ONC	OID21483	P29017	-4.18905
CD1C	TR20076	0.37736	Day 0	Placebo	ONC	OID21483	P29017	-4.33801
CD1C	TR20080	-0.587787	Day 0	Placebo	ONC	OID21483	P29017	-4.33801
CD1C	TR20098	-0.176794	Day 0	Placebo	ONC	OID21483	P29017	-4.33801
CD1C	TR20096	-0.611104	Day 0	Placebo	ONC	OID21483	P29017	-4.33801
CD1C	TR20022	-0.248495	Day 0	Placebo	ONC	OID21483	P29017	-4.33801
CD1C	TR20023	0.113209	Day 0	Placebo	ONC	OID21483	P29017	-4.33801
CD1C	TR20082	0.0891765	Day 0	Placebo	ONC	OID21483	P29017	-4.41787
CD1C	TR20048	0.29498	Day 0	Placebo	ONC	OID21483	P29017	-4.41787
CD1C	TR20103	0.0010989	Day 0	Placebo	ONC	OID21483	P29017	-4.41787
CD1C	TR20117	-0.740917	Day 0	Placebo	ONC	OID21483	P29017	-4.41787
CD1C	TR20022	0.323632	Day 84	Placebo	ONC	OID21483	P29017	-4.18905
CD1C	TR20080	-0.366882	Day 84	Placebo	ONC	OID21483	P29017	-4.33801
CD1C	TR20016	-0.743777	Day 84	Placebo	ONC	OID21483	P29017	-4.33801
CD1C	TR20042	-0.928155	Day 84	Placebo	ONC	OID21483	P29017	-4.41787
CD1C	TR20023	-1.4842	Day 84	Placebo	ONC	OID21483	P29017	-4.41787
CD1C	TR20066	-0.465261	Day 84	Placebo	ONC	OID21483	P29017	-4.41787
CD207	TR20042	-0.587538	Day 0	Placebo	ONC	OID21298	Q9UJ71	-2.98408
CD207	TR20109	0.216426	Day 0	Placebo	ONC	OID21298	Q9UJ71	-2.98408
CD207	TR20066	0.747924	Day 0	Placebo	ONC	OID21298	Q9UJ71	-2.98408
CD207	TR20016	-0.301268	Day 0	Placebo	ONC	OID21298	Q9UJ71	-2.98408
CD207	TR20076	0.266863	Day 0	Placebo	ONC	OID21298	Q9UJ71	-2.80658
CD207	TR20080	-0.118048	Day 0	Placebo	ONC	OID21298	Q9UJ71	-2.80658
CD207	TR20098	0.669039	Day 0	Placebo	ONC	OID21298	Q9UJ71	-2.80658
CD207	TR20096	0.0605278	Day 0	Placebo	ONC	OID21298	Q9UJ71	-2.80658
CD207	TR20022	-0.420683	Day 0	Placebo	ONC	OID21298	Q9UJ71	-2.80658
CD207	TR20023	0.2688	Day 0	Placebo	ONC	OID21298	Q9UJ71	-2.80658
CD207	TR20082	0.445259	Day 0	Placebo	ONC	OID21298	Q9UJ71	-2.94509
CD207	TR20048	0.805889	Day 0	Placebo	ONC	OID21298	Q9UJ71	-2.94509
CD207	TR20103	0.696557	Day 0	Placebo	ONC	OID21298	Q9UJ71	-2.94509
CD207	TR20117	-0.34666	Day 0	Placebo	ONC	OID21298	Q9UJ71	-2.94509
CD207	TR20022	0.0682211	Day 84	Placebo	ONC	OID21298	Q9UJ71	-2.98408
CD207	TR20080	-0.215034	Day 84	Placebo	ONC	OID21298	Q9UJ71	-2.80658
CD207	TR20016	0.366903	Day 84	Placebo	ONC	OID21298	Q9UJ71	-2.80658
CD207	TR20042	-0.12131	Day 84	Placebo	ONC	OID21298	Q9UJ71	-2.94509
CD207	TR20023	0.597381	Day 84	Placebo	ONC	OID21298	Q9UJ71	-2.94509
CD207	TR20066	0.776435	Day 84	Placebo	ONC	OID21298	Q9UJ71	-2.94509
CD27	TR20042	1.24893	Day 0	Placebo	ONC	OID21527	P26842	-4.67971
CD27	TR20109	0.56838	Day 0	Placebo	ONC	OID21527	P26842	-4.67971
CD27	TR20066	-1.03976	Day 0	Placebo	ONC	OID21527	P26842	-4.67971
CD27	TR20016	0.750829	Day 0	Placebo	ONC	OID21527	P26842	-4.67971
CD27	TR20076	1.61775	Day 0	Placebo	ONC	OID21527	P26842	-5.85323
CD27	TR20080	-0.352262	Day 0	Placebo	ONC	OID21527	P26842	-5.85323
CD27	TR20098	1.05083	Day 0	Placebo	ONC	OID21527	P26842	-5.85323
CD27	TR20096	0.890734	Day 0	Placebo	ONC	OID21527	P26842	-5.85323
CD27	TR20022	0.0778049	Day 0	Placebo	ONC	OID21527	P26842	-5.85323
CD27	TR20023	0.937477	Day 0	Placebo	ONC	OID21527	P26842	-5.85323
CD27	TR20082	0.763794	Day 0	Placebo	ONC	OID21527	P26842	-5.32831
CD27	TR20048	1.86769	Day 0	Placebo	ONC	OID21527	P26842	-5.32831
CD27	TR20103	0.0775745	Day 0	Placebo	ONC	OID21527	P26842	-5.32831
CD27	TR20117	0.532924	Day 0	Placebo	ONC	OID21527	P26842	-5.32831
CD27	TR20022	0.943634	Day 84	Placebo	ONC	OID21527	P26842	-4.67971
CD27	TR20080	-0.179596	Day 84	Placebo	ONC	OID21527	P26842	-5.85323
CD27	TR20016	0.955205	Day 84	Placebo	ONC	OID21527	P26842	-5.85323
CD27	TR20042	0.288105	Day 84	Placebo	ONC	OID21527	P26842	-5.32831
CD27	TR20023	-1.26172	Day 84	Placebo	ONC	OID21527	P26842	-5.32831
CD27	TR20066	1.18347	Day 84	Placebo	ONC	OID21527	P26842	-5.32831
CD28	TR20042	0.241814	Day 0	Placebo	ONC	OID21265	P10747	-1.43113
CD28	TR20109	0.0828144	Day 0	Placebo	ONC	OID21265	P10747	-1.43113
CD28	TR20066	0.966613	Day 0	Placebo	ONC	OID21265	P10747	-1.43113
CD28	TR20016	0.368355	Day 0	Placebo	ONC	OID21265	P10747	-1.43113
CD28	TR20076	0.122896	Day 0	Placebo	ONC	OID21265	P10747	-2.15479
CD28	TR20080	-1.16535	Day 0	Placebo	ONC	OID21265	P10747	-2.15479
CD28	TR20098	0.340642	Day 0	Placebo	ONC	OID21265	P10747	-2.15479
CD28	TR20096	-0.205676	Day 0	Placebo	ONC	OID21265	P10747	-2.15479
CD28	TR20022	-0.37954	Day 0	Placebo	ONC	OID21265	P10747	-2.15479
CD28	TR20023	0.12429	Day 0	Placebo	ONC	OID21265	P10747	-2.15479
CD28	TR20082	1.35129	Day 0	Placebo	ONC	OID21265	P10747	-1.97752
CD28	TR20048	0.919085	Day 0	Placebo	ONC	OID21265	P10747	-1.97752
CD28	TR20103	-0.0780234	Day 0	Placebo	ONC	OID21265	P10747	-1.97752
CD28	TR20117	0.105791	Day 0	Placebo	ONC	OID21265	P10747	-1.97752
CD28	TR20022	0.489075	Day 84	Placebo	ONC	OID21265	P10747	-1.43113
CD28	TR20080	-0.838231	Day 84	Placebo	ONC	OID21265	P10747	-2.15479
CD28	TR20016	0.210284	Day 84	Placebo	ONC	OID21265	P10747	-2.15479
CD28	TR20042	-0.105908	Day 84	Placebo	ONC	OID21265	P10747	-1.97752
CD28	TR20023	0.68986	Day 84	Placebo	ONC	OID21265	P10747	-1.97752
CD28	TR20066	0.651622	Day 84	Placebo	ONC	OID21265	P10747	-1.97752
CD300E	TR20042	0.698364	Day 0	Placebo	ONC	OID21418	Q496F6	-5.56286
CD300E	TR20109	0.870773	Day 0	Placebo	ONC	OID21418	Q496F6	-5.56286
CD300E	TR20066	1.17981	Day 0	Placebo	ONC	OID21418	Q496F6	-5.56286
CD300E	TR20016	0.362245	Day 0	Placebo	ONC	OID21418	Q496F6	-5.56286
CD300E	TR20076	0.668944	Day 0	Placebo	ONC	OID21418	Q496F6	-4.93143
CD300E	TR20080	-0.133554	Day 0	Placebo	ONC	OID21418	Q496F6	-4.93143
CD300E	TR20098	0.601917	Day 0	Placebo	ONC	OID21418	Q496F6	-4.93143
CD300E	TR20096	0.124623	Day 0	Placebo	ONC	OID21418	Q496F6	-4.93143
CD300E	TR20022	-0.0610612	Day 0	Placebo	ONC	OID21418	Q496F6	-4.93143
CD300E	TR20023	0.615262	Day 0	Placebo	ONC	OID21418	Q496F6	-4.93143
CD300E	TR20082	-0.25864	Day 0	Placebo	ONC	OID21418	Q496F6	-5.04334
CD300E	TR20048	1.30476	Day 0	Placebo	ONC	OID21418	Q496F6	-5.04334
CD300E	TR20103	-0.715903	Day 0	Placebo	ONC	OID21418	Q496F6	-5.04334
CD300E	TR20117	0.216106	Day 0	Placebo	ONC	OID21418	Q496F6	-5.04334
CD300E	TR20022	0.550325	Day 84	Placebo	ONC	OID21418	Q496F6	-5.56286
CD300E	TR20080	0.203544	Day 84	Placebo	ONC	OID21418	Q496F6	-4.93143
CD300E	TR20016	0.77908	Day 84	Placebo	ONC	OID21418	Q496F6	-4.93143
CD300E	TR20042	0.988095	Day 84	Placebo	ONC	OID21418	Q496F6	-5.04334
CD300E	TR20023	0.940743	Day 84	Placebo	ONC	OID21418	Q496F6	-5.04334
CD300E	TR20066	1.04613	Day 84	Placebo	ONC	OID21418	Q496F6	-5.04334
CD300LF	TR20042	0.00210996	Day 0	Placebo	ONC	OID21469	Q8TDQ1	-7.64166
CD300LF	TR20109	0.953637	Day 0	Placebo	ONC	OID21469	Q8TDQ1	-7.64166
CD300LF	TR20066	1.72394	Day 0	Placebo	ONC	OID21469	Q8TDQ1	-7.64166
CD300LF	TR20016	0.718622	Day 0	Placebo	ONC	OID21469	Q8TDQ1	-7.64166
CD300LF	TR20076	0.58251	Day 0	Placebo	ONC	OID21469	Q8TDQ1	-6.94579
CD300LF	TR20080	-0.037133	Day 0	Placebo	ONC	OID21469	Q8TDQ1	-6.94579
CD300LF	TR20098	1.02148	Day 0	Placebo	ONC	OID21469	Q8TDQ1	-6.94579
CD300LF	TR20096	0.756	Day 0	Placebo	ONC	OID21469	Q8TDQ1	-6.94579
CD300LF	TR20022	0.653546	Day 0	Placebo	ONC	OID21469	Q8TDQ1	-6.94579
CD300LF	TR20023	0.206853	Day 0	Placebo	ONC	OID21469	Q8TDQ1	-6.94579
CD300LF	TR20082	0.0857382	Day 0	Placebo	ONC	OID21469	Q8TDQ1	-7.95625
CD300LF	TR20048	0.705137	Day 0	Placebo	ONC	OID21469	Q8TDQ1	-7.95625
CD300LF	TR20103	0.162385	Day 0	Placebo	ONC	OID21469	Q8TDQ1	-7.95625
CD300LF	TR20117	0.45343	Day 0	Placebo	ONC	OID21469	Q8TDQ1	-7.95625
CD300LF	TR20022	1.23032	Day 84	Placebo	ONC	OID21469	Q8TDQ1	-7.64166
CD300LF	TR20080	0.273323	Day 84	Placebo	ONC	OID21469	Q8TDQ1	-6.94579
CD300LF	TR20016	0.856243	Day 84	Placebo	ONC	OID21469	Q8TDQ1	-6.94579
CD300LF	TR20042	-0.0507085	Day 84	Placebo	ONC	OID21469	Q8TDQ1	-7.95625
CD300LF	TR20023	0.35704	Day 84	Placebo	ONC	OID21469	Q8TDQ1	-7.95625
CD300LF	TR20066	1.17723	Day 84	Placebo	ONC	OID21469	Q8TDQ1	-7.95625
CD302	TR20042	0.531449	Day 0	Placebo	ONC	OID21328	Q8IX05	-3.69697
CD302	TR20109	-0.00200314	Day 0	Placebo	ONC	OID21328	Q8IX05	-3.69697
CD302	TR20066	2.01357	Day 0	Placebo	ONC	OID21328	Q8IX05	-3.69697
CD302	TR20016	-0.125769	Day 0	Placebo	ONC	OID21328	Q8IX05	-3.69697
CD302	TR20076	2.2158	Day 0	Placebo	ONC	OID21328	Q8IX05	-2.90434
CD302	TR20080	0.109177	Day 0	Placebo	ONC	OID21328	Q8IX05	-2.90434
CD302	TR20098	0.265433	Day 0	Placebo	ONC	OID21328	Q8IX05	-2.90434
CD302	TR20096	0.685455	Day 0	Placebo	ONC	OID21328	Q8IX05	-2.90434
CD302	TR20022	-0.51865	Day 0	Placebo	ONC	OID21328	Q8IX05	-2.90434
CD302	TR20023	0.387384	Day 0	Placebo	ONC	OID21328	Q8IX05	-2.90434
CD302	TR20082	0.799688	Day 0	Placebo	ONC	OID21328	Q8IX05	-3.98169
CD302	TR20048	1.23332	Day 0	Placebo	ONC	OID21328	Q8IX05	-3.98169
CD302	TR20103	-0.164753	Day 0	Placebo	ONC	OID21328	Q8IX05	-3.98169
CD302	TR20117	-0.595628	Day 0	Placebo	ONC	OID21328	Q8IX05	-3.98169
CD302	TR20022	0.155402	Day 84	Placebo	ONC	OID21328	Q8IX05	-3.69697
CD302	TR20080	0.438769	Day 84	Placebo	ONC	OID21328	Q8IX05	-2.90434
CD302	TR20016	0.496411	Day 84	Placebo	ONC	OID21328	Q8IX05	-2.90434
CD302	TR20042	0.236227	Day 84	Placebo	ONC	OID21328	Q8IX05	-3.98169
CD302	TR20023	0.3678	Day 84	Placebo	ONC	OID21328	Q8IX05	-3.98169
CD302	TR20066	1.81499	Day 84	Placebo	ONC	OID21328	Q8IX05	-3.98169
CD33	TR20042	-0.423969	Day 0	Placebo	ONC	OID21472	P20138	-2.90968
CD33	TR20109	0.213168	Day 0	Placebo	ONC	OID21472	P20138	-2.90968
CD33	TR20066	-2.31398	Day 0	Placebo	ONC	OID21472	P20138	-2.90968
CD33	TR20016	-2.41183	Day 0	Placebo	ONC	OID21472	P20138	-2.90968
CD33	TR20076	0.784208	Day 0	Placebo	ONC	OID21472	P20138	-3.09621
CD33	TR20080	0.569985	Day 0	Placebo	ONC	OID21472	P20138	-3.09621
CD33	TR20098	1.25866	Day 0	Placebo	ONC	OID21472	P20138	-3.09621
CD33	TR20096	-0.869088	Day 0	Placebo	ONC	OID21472	P20138	-3.09621
CD33	TR20022	0.052771	Day 0	Placebo	ONC	OID21472	P20138	-3.09621
CD33	TR20023	0.526316	Day 0	Placebo	ONC	OID21472	P20138	-3.09621
CD33	TR20082	-1.82664	Day 0	Placebo	ONC	OID21472	P20138	-3.03572
CD33	TR20048	1.05778	Day 0	Placebo	ONC	OID21472	P20138	-3.03572
CD33	TR20103	-1.50088	Day 0	Placebo	ONC	OID21472	P20138	-3.03572
CD33	TR20117	-0.335135	Day 0	Placebo	ONC	OID21472	P20138	-3.03572
CD33	TR20022	0.502917	Day 84	Placebo	ONC	OID21472	P20138	-2.90968
CD33	TR20080	0.972852	Day 84	Placebo	ONC	OID21472	P20138	-3.09621
CD33	TR20016	-1.90623	Day 84	Placebo	ONC	OID21472	P20138	-3.09621
CD33	TR20042	-1.00283	Day 84	Placebo	ONC	OID21472	P20138	-3.03572
CD33	TR20023	-1.49652	Day 84	Placebo	ONC	OID21472	P20138	-3.03572
CD33	TR20066	-0.889855	Day 84	Placebo	ONC	OID21472	P20138	-3.03572
CD38	TR20042	0.41465	Day 0	Placebo	ONC	OID21316	P28907	-4.01536
CD38	TR20109	0.140196	Day 0	Placebo	ONC	OID21316	P28907	-4.01536
CD38	TR20066	1.58501	Day 0	Placebo	ONC	OID21316	P28907	-4.01536
CD38	TR20016	-0.156852	Day 0	Placebo	ONC	OID21316	P28907	-4.01536
CD38	TR20076	0.872649	Day 0	Placebo	ONC	OID21316	P28907	-4.63728
CD38	TR20080	-0.160057	Day 0	Placebo	ONC	OID21316	P28907	-4.63728
CD38	TR20098	0.559075	Day 0	Placebo	ONC	OID21316	P28907	-4.63728
CD38	TR20096	-0.008981	Day 0	Placebo	ONC	OID21316	P28907	-4.63728
CD38	TR20022	-0.578008	Day 0	Placebo	ONC	OID21316	P28907	-4.63728
CD38	TR20023	0.318895	Day 0	Placebo	ONC	OID21316	P28907	-4.63728
CD38	TR20082	0.321078	Day 0	Placebo	ONC	OID21316	P28907	-5.25642
CD38	TR20048	1.2312	Day 0	Placebo	ONC	OID21316	P28907	-5.25642
CD38	TR20103	-0.201813	Day 0	Placebo	ONC	OID21316	P28907	-5.25642
CD38	TR20117	-0.22405	Day 0	Placebo	ONC	OID21316	P28907	-5.25642
CD38	TR20022	0.36475	Day 84	Placebo	ONC	OID21316	P28907	-4.01536
CD38	TR20080	-0.0107421	Day 84	Placebo	ONC	OID21316	P28907	-4.63728
CD38	TR20016	0.0882474	Day 84	Placebo	ONC	OID21316	P28907	-4.63728
CD38	TR20042	0.140445	Day 84	Placebo	ONC	OID21316	P28907	-5.25642
CD38	TR20023	0.87476	Day 84	Placebo	ONC	OID21316	P28907	-5.25642
CD38	TR20066	1.25193	Day 84	Placebo	ONC	OID21316	P28907	-5.25642
CD5	TR20042	0.974041	Day 0	Placebo	ONC	OID21449	P06127	-6.18557
CD5	TR20109	0.679603	Day 0	Placebo	ONC	OID21449	P06127	-6.18557
CD5	TR20066	1.9483	Day 0	Placebo	ONC	OID21449	P06127	-6.18557
CD5	TR20016	1.0114	Day 0	Placebo	ONC	OID21449	P06127	-6.18557
CD5	TR20076	1.11353	Day 0	Placebo	ONC	OID21449	P06127	-6.29479
CD5	TR20080	0.973954	Day 0	Placebo	ONC	OID21449	P06127	-6.29479
CD5	TR20098	1.49331	Day 0	Placebo	ONC	OID21449	P06127	-6.29479
CD5	TR20096	0.96357	Day 0	Placebo	ONC	OID21449	P06127	-6.29479
CD5	TR20022	0.557765	Day 0	Placebo	ONC	OID21449	P06127	-6.29479
CD5	TR20023	0.790894	Day 0	Placebo	ONC	OID21449	P06127	-6.29479
CD5	TR20082	1.88203	Day 0	Placebo	ONC	OID21449	P06127	-5.55172
CD5	TR20048	2.01458	Day 0	Placebo	ONC	OID21449	P06127	-5.55172
CD5	TR20103	1.64848	Day 0	Placebo	ONC	OID21449	P06127	-5.55172
CD5	TR20117	0.783057	Day 0	Placebo	ONC	OID21449	P06127	-5.55172
CD5	TR20022	1.18321	Day 84	Placebo	ONC	OID21449	P06127	-6.18557
CD5	TR20080	1.36468	Day 84	Placebo	ONC	OID21449	P06127	-6.29479
CD5	TR20016	1.44585	Day 84	Placebo	ONC	OID21449	P06127	-6.29479
CD5	TR20042	1.20333	Day 84	Placebo	ONC	OID21449	P06127	-5.55172
CD5	TR20023	1.15354	Day 84	Placebo	ONC	OID21449	P06127	-5.55172
CD5	TR20066	1.56445	Day 84	Placebo	ONC	OID21449	P06127	-5.55172
CDC27	TR20042	-0.490322	Day 0	Placebo	ONC	OID21238	P30260	-0.293306
CDC27	TR20109	-0.918683	Day 0	Placebo	ONC	OID21238	P30260	-0.293306
CDC27	TR20066	-1.20613	Day 0	Placebo	ONC	OID21238	P30260	-0.293306
CDC27	TR20016	-0.162723	Day 0	Placebo	ONC	OID21238	P30260	-0.293306
CDC27	TR20076	0.00190871	Day 0	Placebo	ONC	OID21238	P30260	-0.597414
CDC27	TR20080	-0.108422	Day 0	Placebo	ONC	OID21238	P30260	-0.597414
CDC27	TR20098	-0.40115	Day 0	Placebo	ONC	OID21238	P30260	-0.597414
CDC27	TR20096	-0.266889	Day 0	Placebo	ONC	OID21238	P30260	-0.597414
CDC27	TR20022	-0.552407	Day 0	Placebo	ONC	OID21238	P30260	-0.597414
CDC27	TR20023	-0.095473	Day 0	Placebo	ONC	OID21238	P30260	-0.597414
CDC27	TR20082	-0.715583	Day 0	Placebo	ONC	OID21238	P30260	-0.718483
CDC27	TR20048	-0.698832	Day 0	Placebo	ONC	OID21238	P30260	-0.718483
CDC27	TR20103	-0.946278	Day 0	Placebo	ONC	OID21238	P30260	-0.718483
CDC27	TR20117	-1.21355	Day 0	Placebo	ONC	OID21238	P30260	-0.718483
CDC27	TR20022	-0.229211	Day 84	Placebo	ONC	OID21238	P30260	-0.293306
CDC27	TR20080	-0.128411	Day 84	Placebo	ONC	OID21238	P30260	-0.597414
CDC27	TR20016	0.680403	Day 84	Placebo	ONC	OID21238	P30260	-0.597414
CDC27	TR20042	-1.14227	Day 84	Placebo	ONC	OID21238	P30260	-0.718483
CDC27	TR20023	0.142588	Day 84	Placebo	ONC	OID21238	P30260	-0.718483
CDC27	TR20066	-0.712161	Day 84	Placebo	ONC	OID21238	P30260	-0.718483
CDC37	TR20042	0.0700661	Day 0	Placebo	ONC	OID21470	Q16543	-0.924239
CDC37	TR20109	0.0197261	Day 0	Placebo	ONC	OID21470	Q16543	-0.924239
CDC37	TR20066	-1.20679	Day 0	Placebo	ONC	OID21470	Q16543	-0.924239
CDC37	TR20016	0.378339	Day 0	Placebo	ONC	OID21470	Q16543	-0.924239
CDC37	TR20076	1.02133	Day 0	Placebo	ONC	OID21470	Q16543	-0.619149
CDC37	TR20080	0.251876	Day 0	Placebo	ONC	OID21470	Q16543	-0.619149
CDC37	TR20098	0.713556	Day 0	Placebo	ONC	OID21470	Q16543	-0.619149
CDC37	TR20096	0.103056	Day 0	Placebo	ONC	OID21470	Q16543	-0.619149
CDC37	TR20022	2.25031	Day 0	Placebo	ONC	OID21470	Q16543	-0.619149
CDC37	TR20023	0.614899	Day 0	Placebo	ONC	OID21470	Q16543	-0.619149
CDC37	TR20082	1.33499	Day 0	Placebo	ONC	OID21470	Q16543	-0.358618
CDC37	TR20048	3.09102	Day 0	Placebo	ONC	OID21470	Q16543	-0.358618
CDC37	TR20103	0.7017	Day 0	Placebo	ONC	OID21470	Q16543	-0.358618
CDC37	TR20117	-0.699874	Day 0	Placebo	ONC	OID21470	Q16543	-0.358618
CDC37	TR20022	0.346092	Day 84	Placebo	ONC	OID21470	Q16543	-0.924239
CDC37	TR20080	0.0298597	Day 84	Placebo	ONC	OID21470	Q16543	-0.619149
CDC37	TR20016	3.0083	Day 84	Placebo	ONC	OID21470	Q16543	-0.619149
CDC37	TR20042	1.33908	Day 84	Placebo	ONC	OID21470	Q16543	-0.358618
CDC37	TR20023	1.96463	Day 84	Placebo	ONC	OID21470	Q16543	-0.358618
CDC37	TR20066	0.241496	Day 84	Placebo	ONC	OID21470	Q16543	-0.358618
CDHR2	TR20042	1.26048	Day 0	Placebo	ONC	OID21282	Q9BYE9	-2.15391
CDHR2	TR20109	-0.151905	Day 0	Placebo	ONC	OID21282	Q9BYE9	-2.15391
CDHR2	TR20066	2.88345	Day 0	Placebo	ONC	OID21282	Q9BYE9	-2.15391
CDHR2	TR20016	1.39974	Day 0	Placebo	ONC	OID21282	Q9BYE9	-2.15391
CDHR2	TR20076	1.80159	Day 0	Placebo	ONC	OID21282	Q9BYE9	-2.286
CDHR2	TR20080	0.270187	Day 0	Placebo	ONC	OID21282	Q9BYE9	-2.286
CDHR2	TR20098	1.32953	Day 0	Placebo	ONC	OID21282	Q9BYE9	-2.286
CDHR2	TR20096	2.07916	Day 0	Placebo	ONC	OID21282	Q9BYE9	-2.286
CDHR2	TR20022	1.28053	Day 0	Placebo	ONC	OID21282	Q9BYE9	-2.286
CDHR2	TR20023	0.0584428	Day 0	Placebo	ONC	OID21282	Q9BYE9	-2.286
CDHR2	TR20082	2.51941	Day 0	Placebo	ONC	OID21282	Q9BYE9	-2.35921
CDHR2	TR20048	2.86107	Day 0	Placebo	ONC	OID21282	Q9BYE9	-2.35921
CDHR2	TR20103	1.70611	Day 0	Placebo	ONC	OID21282	Q9BYE9	-2.35921
CDHR2	TR20117	0.212205	Day 0	Placebo	ONC	OID21282	Q9BYE9	-2.35921
CDHR2	TR20022	1.88157	Day 84	Placebo	ONC	OID21282	Q9BYE9	-2.15391
CDHR2	TR20080	0.116355	Day 84	Placebo	ONC	OID21282	Q9BYE9	-2.286
CDHR2	TR20016	1.36848	Day 84	Placebo	ONC	OID21282	Q9BYE9	-2.286
CDHR2	TR20042	0.990351	Day 84	Placebo	ONC	OID21282	Q9BYE9	-2.35921
CDHR2	TR20023	0.227206	Day 84	Placebo	ONC	OID21282	Q9BYE9	-2.35921
CDHR2	TR20066	2.64754	Day 84	Placebo	ONC	OID21282	Q9BYE9	-2.35921
CDKN1A	TR20042	1.5209	Day 0	Placebo	ONC	OID21319	P38936	-0.728085
CDKN1A	TR20109	1.50291	Day 0	Placebo	ONC	OID21319	P38936	-0.728085
CDKN1A	TR20066	2.10211	Day 0	Placebo	ONC	OID21319	P38936	-0.728085
CDKN1A	TR20016	1.03599	Day 0	Placebo	ONC	OID21319	P38936	-0.728085
CDKN1A	TR20076	1.2882	Day 0	Placebo	ONC	OID21319	P38936	0.225631
CDKN1A	TR20080	1.37125	Day 0	Placebo	ONC	OID21319	P38936	0.225631
CDKN1A	TR20098	2.49017	Day 0	Placebo	ONC	OID21319	P38936	0.225631
CDKN1A	TR20096	0.608191	Day 0	Placebo	ONC	OID21319	P38936	0.225631
CDKN1A	TR20022	3.34946	Day 0	Placebo	ONC	OID21319	P38936	0.225631
CDKN1A	TR20023	2.79705	Day 0	Placebo	ONC	OID21319	P38936	0.225631
CDKN1A	TR20082	2.97797	Day 0	Placebo	ONC	OID21319	P38936	0.03913
CDKN1A	TR20048	4.50718	Day 0	Placebo	ONC	OID21319	P38936	0.03913
CDKN1A	TR20103	1.91282	Day 0	Placebo	ONC	OID21319	P38936	0.03913
CDKN1A	TR20117	0.110505	Day 0	Placebo	ONC	OID21319	P38936	0.03913
CDKN1A	TR20022	1.70211	Day 84	Placebo	ONC	OID21319	P38936	-0.728085
CDKN1A	TR20080	0.528905	Day 84	Placebo	ONC	OID21319	P38936	0.225631
CDKN1A	TR20016	4.7454	Day 84	Placebo	ONC	OID21319	P38936	0.225631
CDKN1A	TR20042	3.00398	Day 84	Placebo	ONC	OID21319	P38936	0.03913
CDKN1A	TR20023	4.93871	Day 84	Placebo	ONC	OID21319	P38936	0.03913
CDKN1A	TR20066	0.864041	Day 84	Placebo	ONC	OID21319	P38936	0.03913
CDKN2D	TR20042	0.388789	Day 0	Placebo	ONC	OID21295	P55273	-0.638928
CDKN2D	TR20109	0.544139	Day 0	Placebo	ONC	OID21295	P55273	-0.638928
CDKN2D	TR20066	1.06831	Day 0	Placebo	ONC	OID21295	P55273	-0.638928
CDKN2D	TR20016	0.605244	Day 0	Placebo	ONC	OID21295	P55273	-0.638928
CDKN2D	TR20076	0.403598	Day 0	Placebo	ONC	OID21295	P55273	-1.20072
CDKN2D	TR20080	-0.0395812	Day 0	Placebo	ONC	OID21295	P55273	-1.20072
CDKN2D	TR20098	0.42253	Day 0	Placebo	ONC	OID21295	P55273	-1.20072
CDKN2D	TR20096	-0.286357	Day 0	Placebo	ONC	OID21295	P55273	-1.20072
CDKN2D	TR20022	2.31383	Day 0	Placebo	ONC	OID21295	P55273	-1.20072
CDKN2D	TR20023	3.51021	Day 0	Placebo	ONC	OID21295	P55273	-1.20072
CDKN2D	TR20082	0.929806	Day 0	Placebo	ONC	OID21295	P55273	-1.08674
CDKN2D	TR20048	3.13814	Day 0	Placebo	ONC	OID21295	P55273	-1.08674
CDKN2D	TR20103	-0.254535	Day 0	Placebo	ONC	OID21295	P55273	-1.08674
CDKN2D	TR20117	-0.732978	Day 0	Placebo	ONC	OID21295	P55273	-1.08674
CDKN2D	TR20022	1.52986	Day 84	Placebo	ONC	OID21295	P55273	-0.638928
CDKN2D	TR20080	-0.601435	Day 84	Placebo	ONC	OID21295	P55273	-1.20072
CDKN2D	TR20016	3.51312	Day 84	Placebo	ONC	OID21295	P55273	-1.20072
CDKN2D	TR20042	1.76444	Day 84	Placebo	ONC	OID21295	P55273	-1.08674
CDKN2D	TR20023	4.51012	Day 84	Placebo	ONC	OID21295	P55273	-1.08674
CDKN2D	TR20066	-0.16968	Day 84	Placebo	ONC	OID21295	P55273	-1.08674
CDNF	TR20042	0.422188	Day 0	Placebo	ONC	OID21318	Q49AH0	-2.67493
CDNF	TR20109	-0.205436	Day 0	Placebo	ONC	OID21318	Q49AH0	-2.67493
CDNF	TR20066	1.07024	Day 0	Placebo	ONC	OID21318	Q49AH0	-2.67493
CDNF	TR20016	-0.291272	Day 0	Placebo	ONC	OID21318	Q49AH0	-2.67493
CDNF	TR20076	0.98656	Day 0	Placebo	ONC	OID21318	Q49AH0	-3.27091
CDNF	TR20080	-0.567808	Day 0	Placebo	ONC	OID21318	Q49AH0	-3.27091
CDNF	TR20098	0.313707	Day 0	Placebo	ONC	OID21318	Q49AH0	-3.27091
CDNF	TR20096	0.039154	Day 0	Placebo	ONC	OID21318	Q49AH0	-3.27091
CDNF	TR20022	-1.30861	Day 0	Placebo	ONC	OID21318	Q49AH0	-3.27091
CDNF	TR20023	-0.0347876	Day 0	Placebo	ONC	OID21318	Q49AH0	-3.27091
CDNF	TR20082	0.33051	Day 0	Placebo	ONC	OID21318	Q49AH0	-3.1366
CDNF	TR20048	1.12586	Day 0	Placebo	ONC	OID21318	Q49AH0	-3.1366
CDNF	TR20103	-0.39973	Day 0	Placebo	ONC	OID21318	Q49AH0	-3.1366
CDNF	TR20117	-0.5008	Day 0	Placebo	ONC	OID21318	Q49AH0	-3.1366
CDNF	TR20022	-0.27699	Day 84	Placebo	ONC	OID21318	Q49AH0	-2.67493
CDNF	TR20080	0.225674	Day 84	Placebo	ONC	OID21318	Q49AH0	-3.27091
CDNF	TR20016	0.159296	Day 84	Placebo	ONC	OID21318	Q49AH0	-3.27091
CDNF	TR20042	0.171651	Day 84	Placebo	ONC	OID21318	Q49AH0	-3.1366
CDNF	TR20023	0.722477	Day 84	Placebo	ONC	OID21318	Q49AH0	-3.1366
CDNF	TR20066	0.582177	Day 84	Placebo	ONC	OID21318	Q49AH0	-3.1366
CEACAM1	TR20042	-0.304996	Day 0	Placebo	ONC	OID21528	P13688	-8.2474
CEACAM1	TR20109	-0.208329	Day 0	Placebo	ONC	OID21528	P13688	-8.2474
CEACAM1	TR20066	-1.71606	Day 0	Placebo	ONC	OID21528	P13688	-8.2474
CEACAM1	TR20016	-0.323212	Day 0	Placebo	ONC	OID21528	P13688	-8.2474
CEACAM1	TR20076	0.0797255	Day 0	Placebo	ONC	OID21528	P13688	-7.49377
CEACAM1	TR20080	-0.578305	Day 0	Placebo	ONC	OID21528	P13688	-7.49377
CEACAM1	TR20098	-0.908686	Day 0	Placebo	ONC	OID21528	P13688	-7.49377
CEACAM1	TR20096	0.11179	Day 0	Placebo	ONC	OID21528	P13688	-7.49377
CEACAM1	TR20022	0.021735	Day 0	Placebo	ONC	OID21528	P13688	-7.49377
CEACAM1	TR20023	-0.414581	Day 0	Placebo	ONC	OID21528	P13688	-7.49377
CEACAM1	TR20082	-0.156805	Day 0	Placebo	ONC	OID21528	P13688	-7.94694
CEACAM1	TR20048	0.215975	Day 0	Placebo	ONC	OID21528	P13688	-7.94694
CEACAM1	TR20103	-0.469601	Day 0	Placebo	ONC	OID21528	P13688	-7.94694
CEACAM1	TR20117	-0.992444	Day 0	Placebo	ONC	OID21528	P13688	-7.94694
CEACAM1	TR20022	0.333077	Day 84	Placebo	ONC	OID21528	P13688	-8.2474
CEACAM1	TR20080	-0.0877149	Day 84	Placebo	ONC	OID21528	P13688	-7.49377
CEACAM1	TR20016	-0.0136431	Day 84	Placebo	ONC	OID21528	P13688	-7.49377
CEACAM1	TR20042	-1.17083	Day 84	Placebo	ONC	OID21528	P13688	-7.94694
CEACAM1	TR20023	-2.57344	Day 84	Placebo	ONC	OID21528	P13688	-7.94694
CEACAM1	TR20066	0.121242	Day 84	Placebo	ONC	OID21528	P13688	-7.94694
CEACAM3	TR20042	2.15951	Day 0	Placebo	ONC	OID21245	P40198	0.444046
CEACAM3	TR20109	-0.25745	Day 0	Placebo	ONC	OID21245	P40198	0.444046
CEACAM3	TR20066	-0.778099	Day 0	Placebo	ONC	OID21245	P40198	0.444046
CEACAM3	TR20016	-0.405477	Day 0	Placebo	ONC	OID21245	P40198	0.444046
CEACAM3	TR20076	0.133818	Day 0	Placebo	ONC	OID21245	P40198	0.0502416
CEACAM3	TR20080	-0.871872	Day 0	Placebo	ONC	OID21245	P40198	0.0502416
CEACAM3	TR20098	0.079348	Day 0	Placebo	ONC	OID21245	P40198	0.0502416
CEACAM3	TR20096	-0.525683	Day 0	Placebo	ONC	OID21245	P40198	0.0502416
CEACAM3	TR20022	-1.23092	Day 0	Placebo	ONC	OID21245	P40198	0.0502416
CEACAM3	TR20023	-0.104035	Day 0	Placebo	ONC	OID21245	P40198	0.0502416
CEACAM3	TR20082	0.510747	Day 0	Placebo	ONC	OID21245	P40198	0.422196
CEACAM3	TR20048	0.61564	Day 0	Placebo	ONC	OID21245	P40198	0.422196
CEACAM3	TR20103	-0.0427902	Day 0	Placebo	ONC	OID21245	P40198	0.422196
CEACAM3	TR20117	-0.482165	Day 0	Placebo	ONC	OID21245	P40198	0.422196
CEACAM3	TR20022	-0.060744	Day 84	Placebo	ONC	OID21245	P40198	0.444046
CEACAM3	TR20080	-0.809257	Day 84	Placebo	ONC	OID21245	P40198	0.0502416
CEACAM3	TR20016	-0.0409475	Day 84	Placebo	ONC	OID21245	P40198	0.0502416
CEACAM3	TR20042	1.3997	Day 84	Placebo	ONC	OID21245	P40198	0.422196
CEACAM3	TR20023	0.39366	Day 84	Placebo	ONC	OID21245	P40198	0.422196
CEACAM3	TR20066	-0.387378	Day 84	Placebo	ONC	OID21245	P40198	0.422196
CEACAM5	TR20042	-1.15676	Day 0	Placebo	ONC	OID21171	P06731	-1.19819
CEACAM5	TR20109	0.420914	Day 0	Placebo	ONC	OID21171	P06731	-1.19819
CEACAM5	TR20066	0.394087	Day 0	Placebo	ONC	OID21171	P06731	-1.19819
CEACAM5	TR20016	-1.06219	Day 0	Placebo	ONC	OID21171	P06731	-1.19819
CEACAM5	TR20076	-0.0627271	Day 0	Placebo	ONC	OID21171	P06731	-0.697055
CEACAM5	TR20080	-1.20592	Day 0	Placebo	ONC	OID21171	P06731	-0.697055
CEACAM5	TR20098	-0.302449	Day 0	Placebo	ONC	OID21171	P06731	-0.697055
CEACAM5	TR20096	0.0607538	Day 0	Placebo	ONC	OID21171	P06731	-0.697055
CEACAM5	TR20022	0.487843	Day 0	Placebo	ONC	OID21171	P06731	-0.697055
CEACAM5	TR20023	-1.00274	Day 0	Placebo	ONC	OID21171	P06731	-0.697055
CEACAM5	TR20082	3.38533	Day 0	Placebo	ONC	OID21171	P06731	-0.406783
CEACAM5	TR20048	0.585933	Day 0	Placebo	ONC	OID21171	P06731	-0.406783
CEACAM5	TR20103	0.911571	Day 0	Placebo	ONC	OID21171	P06731	-0.406783
CEACAM5	TR20117	0.203855	Day 0	Placebo	ONC	OID21171	P06731	-0.406783
CEACAM5	TR20022	0.931856	Day 84	Placebo	ONC	OID21171	P06731	-1.19819
CEACAM5	TR20080	-0.935321	Day 84	Placebo	ONC	OID21171	P06731	-0.697055
CEACAM5	TR20016	-0.456659	Day 84	Placebo	ONC	OID21171	P06731	-0.697055
CEACAM5	TR20042	-0.0197801	Day 84	Placebo	ONC	OID21171	P06731	-0.406783
CEACAM5	TR20023	-0.546742	Day 84	Placebo	ONC	OID21171	P06731	-0.406783
CEACAM5	TR20066	0.532432	Day 84	Placebo	ONC	OID21171	P06731	-0.406783
CEP85	TR20042	-0.711514	Day 0	Placebo	ONC	OID21241	Q6P2H3	0.479038
CEP85	TR20109	-0.847384	Day 0	Placebo	ONC	OID21241	Q6P2H3	0.479038
CEP85	TR20066	0.346165	Day 0	Placebo	ONC	OID21241	Q6P2H3	0.479038
CEP85	TR20016	0.884466	Day 0	Placebo	ONC	OID21241	Q6P2H3	0.479038
CEP85	TR20076	0.585065	Day 0	Placebo	ONC	OID21241	Q6P2H3	0.312312
CEP85	TR20080	0.127104	Day 0	Placebo	ONC	OID21241	Q6P2H3	0.312312
CEP85	TR20098	-0.118822	Day 0	Placebo	ONC	OID21241	Q6P2H3	0.312312
CEP85	TR20096	0.133689	Day 0	Placebo	ONC	OID21241	Q6P2H3	0.312312
CEP85	TR20022	0.720282	Day 0	Placebo	ONC	OID21241	Q6P2H3	0.312312
CEP85	TR20023	0.0193702	Day 0	Placebo	ONC	OID21241	Q6P2H3	0.312312
CEP85	TR20082	0.803974	Day 0	Placebo	ONC	OID21241	Q6P2H3	-0.368582
CEP85	TR20048	1.19626	Day 0	Placebo	ONC	OID21241	Q6P2H3	-0.368582
CEP85	TR20103	-0.113802	Day 0	Placebo	ONC	OID21241	Q6P2H3	-0.368582
CEP85	TR20117	-0.668046	Day 0	Placebo	ONC	OID21241	Q6P2H3	-0.368582
CEP85	TR20022	0.0476549	Day 84	Placebo	ONC	OID21241	Q6P2H3	0.479038
CEP85	TR20080	0.7071	Day 84	Placebo	ONC	OID21241	Q6P2H3	0.312312
CEP85	TR20016	1.87524	Day 84	Placebo	ONC	OID21241	Q6P2H3	0.312312
CEP85	TR20042	0.554461	Day 84	Placebo	ONC	OID21241	Q6P2H3	-0.368582
CEP85	TR20023	1.66898	Day 84	Placebo	ONC	OID21241	Q6P2H3	-0.368582
CEP85	TR20066	-0.13471	Day 84	Placebo	ONC	OID21241	Q6P2H3	-0.368582
CES2	TR20042	-1.12809	Day 0	Placebo	ONC	OID21366	O00748	-4.1349
CES2	TR20109	-0.72739	Day 0	Placebo	ONC	OID21366	O00748	-4.1349
CES2	TR20066	-0.635402	Day 0	Placebo	ONC	OID21366	O00748	-4.1349
CES2	TR20016	-0.467714	Day 0	Placebo	ONC	OID21366	O00748	-4.1349
CES2	TR20076	-1.25205	Day 0	Placebo	ONC	OID21366	O00748	-4.38867
CES2	TR20080	0.337959	Day 0	Placebo	ONC	OID21366	O00748	-4.38867
CES2	TR20098	-1.08529	Day 0	Placebo	ONC	OID21366	O00748	-4.38867
CES2	TR20096	-0.757383	Day 0	Placebo	ONC	OID21366	O00748	-4.38867
CES2	TR20022	-1.9668	Day 0	Placebo	ONC	OID21366	O00748	-4.38867
CES2	TR20023	-0.613956	Day 0	Placebo	ONC	OID21366	O00748	-4.38867
CES2	TR20082	-0.0879471	Day 0	Placebo	ONC	OID21366	O00748	-4.15147
CES2	TR20048	0.209163	Day 0	Placebo	ONC	OID21366	O00748	-4.15147
CES2	TR20103	-1.67946	Day 0	Placebo	ONC	OID21366	O00748	-4.15147
CES2	TR20117	-1.321	Day 0	Placebo	ONC	OID21366	O00748	-4.15147
CES2	TR20022	-0.562893	Day 84	Placebo	ONC	OID21366	O00748	-4.1349
CES2	TR20080	0.0736149	Day 84	Placebo	ONC	OID21366	O00748	-4.38867
CES2	TR20016	-0.452697	Day 84	Placebo	ONC	OID21366	O00748	-4.38867
CES2	TR20042	-1.40641	Day 84	Placebo	ONC	OID21366	O00748	-4.15147
CES2	TR20023	-0.640719	Day 84	Placebo	ONC	OID21366	O00748	-4.15147
CES2	TR20066	-0.414316	Day 84	Placebo	ONC	OID21366	O00748	-4.15147
CES3	TR20042	-0.955456	Day 0	Placebo	ONC	OID21340	Q6UWW8	-2.49601
CES3	TR20109	-1.87356	Day 0	Placebo	ONC	OID21340	Q6UWW8	-2.49601
CES3	TR20066	-0.919892	Day 0	Placebo	ONC	OID21340	Q6UWW8	-2.49601
CES3	TR20016	-2.64221	Day 0	Placebo	ONC	OID21340	Q6UWW8	-2.49601
CES3	TR20076	-1.05851	Day 0	Placebo	ONC	OID21340	Q6UWW8	-2.61982
CES3	TR20080	-1.04295	Day 0	Placebo	ONC	OID21340	Q6UWW8	-2.61982
CES3	TR20098	-1.87396	Day 0	Placebo	ONC	OID21340	Q6UWW8	-2.61982
CES3	TR20096	-1.37297	Day 0	Placebo	ONC	OID21340	Q6UWW8	-2.61982
CES3	TR20022	-0.998408	Day 0	Placebo	ONC	OID21340	Q6UWW8	-2.61982
CES3	TR20023	-2.00851	Day 0	Placebo	ONC	OID21340	Q6UWW8	-2.61982
CES3	TR20082	-0.489992	Day 0	Placebo	ONC	OID21340	Q6UWW8	-2.77874
CES3	TR20048	-0.903055	Day 0	Placebo	ONC	OID21340	Q6UWW8	-2.77874
CES3	TR20103	-0.790161	Day 0	Placebo	ONC	OID21340	Q6UWW8	-2.77874
CES3	TR20117	-0.654412	Day 0	Placebo	ONC	OID21340	Q6UWW8	-2.77874
CES3	TR20022	-0.88041	Day 84	Placebo	ONC	OID21340	Q6UWW8	-2.49601
CES3	TR20080	-0.95907	Day 84	Placebo	ONC	OID21340	Q6UWW8	-2.61982
CES3	TR20016	-2.44263	Day 84	Placebo	ONC	OID21340	Q6UWW8	-2.61982
CES3	TR20042	-1.48552	Day 84	Placebo	ONC	OID21340	Q6UWW8	-2.77874
CES3	TR20023	-0.920044	Day 84	Placebo	ONC	OID21340	Q6UWW8	-2.77874
CES3	TR20066	-1.03292	Day 84	Placebo	ONC	OID21340	Q6UWW8	-2.77874
CFC1	TR20042	-0.203214	Day 0	Placebo	ONC	OID21261	P0CG37	-2.7699
CFC1	TR20109	-0.373483	Day 0	Placebo	ONC	OID21261	P0CG37	-2.7699
CFC1	TR20066	0.383201	Day 0	Placebo	ONC	OID21261	P0CG37	-2.7699
CFC1	TR20016	0.214802	Day 0	Placebo	ONC	OID21261	P0CG37	-2.7699
CFC1	TR20076	0.802413	Day 0	Placebo	ONC	OID21261	P0CG37	-1.53982
CFC1	TR20080	-0.320301	Day 0	Placebo	ONC	OID21261	P0CG37	-1.53982
CFC1	TR20098	-0.284655	Day 0	Placebo	ONC	OID21261	P0CG37	-1.53982
CFC1	TR20096	0.189934	Day 0	Placebo	ONC	OID21261	P0CG37	-1.53982
CFC1	TR20022	0.4024	Day 0	Placebo	ONC	OID21261	P0CG37	-1.53982
CFC1	TR20023	0.482068	Day 0	Placebo	ONC	OID21261	P0CG37	-1.53982
CFC1	TR20082	1.68552	Day 0	Placebo	ONC	OID21261	P0CG37	-1.54223
CFC1	TR20048	0.978052	Day 0	Placebo	ONC	OID21261	P0CG37	-1.54223
CFC1	TR20103	0.0327457	Day 0	Placebo	ONC	OID21261	P0CG37	-1.54223
CFC1	TR20117	-0.349987	Day 0	Placebo	ONC	OID21261	P0CG37	-1.54223
CFC1	TR20022	0.376928	Day 84	Placebo	ONC	OID21261	P0CG37	-2.7699
CFC1	TR20080	-0.0793092	Day 84	Placebo	ONC	OID21261	P0CG37	-1.53982
CFC1	TR20016	0.344741	Day 84	Placebo	ONC	OID21261	P0CG37	-1.53982
CFC1	TR20042	0.484727	Day 84	Placebo	ONC	OID21261	P0CG37	-1.54223
CFC1	TR20023	0.977084	Day 84	Placebo	ONC	OID21261	P0CG37	-1.54223
CFC1	TR20066	0.708386	Day 84	Placebo	ONC	OID21261	P0CG37	-1.54223
CHAC2	TR20042	-0.649773	Day 0	Placebo	ONC	OID21230	Q8WUX2	-0.16445
CHAC2	TR20109	-0.234893	Day 0	Placebo	ONC	OID21230	Q8WUX2	-0.16445
CHAC2	TR20066	0.0686006	Day 0	Placebo	ONC	OID21230	Q8WUX2	-0.16445
CHAC2	TR20016	0.219896	Day 0	Placebo	ONC	OID21230	Q8WUX2	-0.16445
CHAC2	TR20076	0.0907628	Day 0	Placebo	ONC	OID21230	Q8WUX2	-0.0201658
CHAC2	TR20080	0.40828	Day 0	Placebo	ONC	OID21230	Q8WUX2	-0.0201658
CHAC2	TR20098	-0.130798	Day 0	Placebo	ONC	OID21230	Q8WUX2	-0.0201658
CHAC2	TR20096	0.0343641	Day 0	Placebo	ONC	OID21230	Q8WUX2	-0.0201658
CHAC2	TR20022	-0.0720374	Day 0	Placebo	ONC	OID21230	Q8WUX2	-0.0201658
CHAC2	TR20023	-0.33482	Day 0	Placebo	ONC	OID21230	Q8WUX2	-0.0201658
CHAC2	TR20082	0.58955	Day 0	Placebo	ONC	OID21230	Q8WUX2	-0.149321
CHAC2	TR20048	0.961855	Day 0	Placebo	ONC	OID21230	Q8WUX2	-0.149321
CHAC2	TR20103	0.00385482	Day 0	Placebo	ONC	OID21230	Q8WUX2	-0.149321
CHAC2	TR20117	2.08917	Day 0	Placebo	ONC	OID21230	Q8WUX2	-0.149321
CHAC2	TR20022	-0.253464	Day 84	Placebo	ONC	OID21230	Q8WUX2	-0.16445
CHAC2	TR20080	1.094	Day 84	Placebo	ONC	OID21230	Q8WUX2	-0.0201658
CHAC2	TR20016	0.482876	Day 84	Placebo	ONC	OID21230	Q8WUX2	-0.0201658
CHAC2	TR20042	0.16555	Day 84	Placebo	ONC	OID21230	Q8WUX2	-0.149321
CHAC2	TR20023	0.813403	Day 84	Placebo	ONC	OID21230	Q8WUX2	-0.149321
CHAC2	TR20066	1.12979	Day 84	Placebo	ONC	OID21230	Q8WUX2	-0.149321
CIAPIN1	TR20042	0.786336	Day 0	Placebo	ONC	OID21501	Q6FI81	-2.84169
CIAPIN1	TR20109	0.899248	Day 0	Placebo	ONC	OID21501	Q6FI81	-2.84169
CIAPIN1	TR20066	-0.258025	Day 0	Placebo	ONC	OID21501	Q6FI81	-2.84169
CIAPIN1	TR20016	1.38275	Day 0	Placebo	ONC	OID21501	Q6FI81	-2.84169
CIAPIN1	TR20076	1.73036	Day 0	Placebo	ONC	OID21501	Q6FI81	-2.87276
CIAPIN1	TR20080	0.770566	Day 0	Placebo	ONC	OID21501	Q6FI81	-2.87276
CIAPIN1	TR20098	1.57288	Day 0	Placebo	ONC	OID21501	Q6FI81	-2.87276
CIAPIN1	TR20096	1.06836	Day 0	Placebo	ONC	OID21501	Q6FI81	-2.87276
CIAPIN1	TR20022	2.23176	Day 0	Placebo	ONC	OID21501	Q6FI81	-2.87276
CIAPIN1	TR20023	1.34319	Day 0	Placebo	ONC	OID21501	Q6FI81	-2.87276
CIAPIN1	TR20082	1.99484	Day 0	Placebo	ONC	OID21501	Q6FI81	-3.06013
CIAPIN1	TR20048	3.22246	Day 0	Placebo	ONC	OID21501	Q6FI81	-3.06013
CIAPIN1	TR20103	1.51867	Day 0	Placebo	ONC	OID21501	Q6FI81	-3.06013
CIAPIN1	TR20117	0.372276	Day 0	Placebo	ONC	OID21501	Q6FI81	-3.06013
CIAPIN1	TR20022	1.5651	Day 84	Placebo	ONC	OID21501	Q6FI81	-2.84169
CIAPIN1	TR20080	1.19604	Day 84	Placebo	ONC	OID21501	Q6FI81	-2.87276
CIAPIN1	TR20016	3.23418	Day 84	Placebo	ONC	OID21501	Q6FI81	-2.87276
CIAPIN1	TR20042	1.56848	Day 84	Placebo	ONC	OID21501	Q6FI81	-3.06013
CIAPIN1	TR20023	1.57596	Day 84	Placebo	ONC	OID21501	Q6FI81	-3.06013
CIAPIN1	TR20066	1.4987	Day 84	Placebo	ONC	OID21501	Q6FI81	-3.06013
CLEC6A	TR20042	-0.782015	Day 0	Placebo	ONC	OID21228	Q6EIG7	-1.75746
CLEC6A	TR20109	-0.622672	Day 0	Placebo	ONC	OID21228	Q6EIG7	-1.75746
CLEC6A	TR20066	-0.348082	Day 0	Placebo	ONC	OID21228	Q6EIG7	-1.75746
CLEC6A	TR20016	-0.685261	Day 0	Placebo	ONC	OID21228	Q6EIG7	-1.75746
CLEC6A	TR20076	-0.883272	Day 0	Placebo	ONC	OID21228	Q6EIG7	-2.40452
CLEC6A	TR20080	-0.377029	Day 0	Placebo	ONC	OID21228	Q6EIG7	-2.40452
CLEC6A	TR20098	-0.1732	Day 0	Placebo	ONC	OID21228	Q6EIG7	-2.40452
CLEC6A	TR20096	-0.183174	Day 0	Placebo	ONC	OID21228	Q6EIG7	-2.40452
CLEC6A	TR20022	-0.0853793	Day 0	Placebo	ONC	OID21228	Q6EIG7	-2.40452
CLEC6A	TR20023	-0.00841938	Day 0	Placebo	ONC	OID21228	Q6EIG7	-2.40452
CLEC6A	TR20082	-0.492441	Day 0	Placebo	ONC	OID21228	Q6EIG7	-2.49925
CLEC6A	TR20048	-0.133733	Day 0	Placebo	ONC	OID21228	Q6EIG7	-2.49925
CLEC6A	TR20103	-0.571502	Day 0	Placebo	ONC	OID21228	Q6EIG7	-2.49925
CLEC6A	TR20117	-1.4079	Day 0	Placebo	ONC	OID21228	Q6EIG7	-2.49925
CLEC6A	TR20022	-0.361671	Day 84	Placebo	ONC	OID21228	Q6EIG7	-1.75746
CLEC6A	TR20080	-0.280988	Day 84	Placebo	ONC	OID21228	Q6EIG7	-2.40452
CLEC6A	TR20016	-0.537719	Day 84	Placebo	ONC	OID21228	Q6EIG7	-2.40452
CLEC6A	TR20042	-0.395843	Day 84	Placebo	ONC	OID21228	Q6EIG7	-2.49925
CLEC6A	TR20023	-0.195124	Day 84	Placebo	ONC	OID21228	Q6EIG7	-2.49925
CLEC6A	TR20066	-0.548715	Day 84	Placebo	ONC	OID21228	Q6EIG7	-2.49925
CLMP	TR20042	0.161334	Day 0	Placebo	ONC	OID21419	Q9H6B4	-6.92991
CLMP	TR20109	0.0377789	Day 0	Placebo	ONC	OID21419	Q9H6B4	-6.92991
CLMP	TR20066	0.70798	Day 0	Placebo	ONC	OID21419	Q9H6B4	-6.92991
CLMP	TR20016	0.115263	Day 0	Placebo	ONC	OID21419	Q9H6B4	-6.92991
CLMP	TR20076	0.42982	Day 0	Placebo	ONC	OID21419	Q9H6B4	-6.70467
CLMP	TR20080	-0.306903	Day 0	Placebo	ONC	OID21419	Q9H6B4	-6.70467
CLMP	TR20098	0.0326419	Day 0	Placebo	ONC	OID21419	Q9H6B4	-6.70467
CLMP	TR20096	0.0168359	Day 0	Placebo	ONC	OID21419	Q9H6B4	-6.70467
CLMP	TR20022	-0.901432	Day 0	Placebo	ONC	OID21419	Q9H6B4	-6.70467
CLMP	TR20023	0.337639	Day 0	Placebo	ONC	OID21419	Q9H6B4	-6.70467
CLMP	TR20082	0.202999	Day 0	Placebo	ONC	OID21419	Q9H6B4	-6.74429
CLMP	TR20048	0.654519	Day 0	Placebo	ONC	OID21419	Q9H6B4	-6.74429
CLMP	TR20103	-0.0611211	Day 0	Placebo	ONC	OID21419	Q9H6B4	-6.74429
CLMP	TR20117	-0.136496	Day 0	Placebo	ONC	OID21419	Q9H6B4	-6.74429
CLMP	TR20022	-0.215983	Day 84	Placebo	ONC	OID21419	Q9H6B4	-6.92991
CLMP	TR20080	-0.0837071	Day 84	Placebo	ONC	OID21419	Q9H6B4	-6.70467
CLMP	TR20016	0.311348	Day 84	Placebo	ONC	OID21419	Q9H6B4	-6.70467
CLMP	TR20042	0.262271	Day 84	Placebo	ONC	OID21419	Q9H6B4	-6.74429
CLMP	TR20023	0.483553	Day 84	Placebo	ONC	OID21419	Q9H6B4	-6.74429
CLMP	TR20066	0.538185	Day 84	Placebo	ONC	OID21419	Q9H6B4	-6.74429
CNPY4	TR20042	-0.477096	Day 0	Placebo	ONC	OID21317	Q8N129	-2.62959
CNPY4	TR20109	0.00172853	Day 0	Placebo	ONC	OID21317	Q8N129	-2.62959
CNPY4	TR20066	1.42651	Day 0	Placebo	ONC	OID21317	Q8N129	-2.62959
CNPY4	TR20016	0.454232	Day 0	Placebo	ONC	OID21317	Q8N129	-2.62959
CNPY4	TR20076	0.658233	Day 0	Placebo	ONC	OID21317	Q8N129	-2.11484
CNPY4	TR20080	0.227815	Day 0	Placebo	ONC	OID21317	Q8N129	-2.11484
CNPY4	TR20098	0.501256	Day 0	Placebo	ONC	OID21317	Q8N129	-2.11484
CNPY4	TR20096	0.00200538	Day 0	Placebo	ONC	OID21317	Q8N129	-2.11484
CNPY4	TR20022	1.14111	Day 0	Placebo	ONC	OID21317	Q8N129	-2.11484
CNPY4	TR20023	0.488432	Day 0	Placebo	ONC	OID21317	Q8N129	-2.11484
CNPY4	TR20082	0.775379	Day 0	Placebo	ONC	OID21317	Q8N129	-2.81256
CNPY4	TR20048	1.99307	Day 0	Placebo	ONC	OID21317	Q8N129	-2.81256
CNPY4	TR20103	-0.123408	Day 0	Placebo	ONC	OID21317	Q8N129	-2.81256
CNPY4	TR20117	-0.0580731	Day 0	Placebo	ONC	OID21317	Q8N129	-2.81256
CNPY4	TR20022	0.997358	Day 84	Placebo	ONC	OID21317	Q8N129	-2.62959
CNPY4	TR20080	0.0872181	Day 84	Placebo	ONC	OID21317	Q8N129	-2.11484
CNPY4	TR20016	2.07658	Day 84	Placebo	ONC	OID21317	Q8N129	-2.11484
CNPY4	TR20042	0.919909	Day 84	Placebo	ONC	OID21317	Q8N129	-2.81256
CNPY4	TR20023	2.73639	Day 84	Placebo	ONC	OID21317	Q8N129	-2.81256
CNPY4	TR20066	0.716017	Day 84	Placebo	ONC	OID21317	Q8N129	-2.81256
CNTN2	TR20042	0.254726	Day 0	Placebo	ONC	OID21426	Q02246	-5.37462
CNTN2	TR20109	1.30011	Day 0	Placebo	ONC	OID21426	Q02246	-5.37462
CNTN2	TR20066	0.69342	Day 0	Placebo	ONC	OID21426	Q02246	-5.37462
CNTN2	TR20016	0.0245291	Day 0	Placebo	ONC	OID21426	Q02246	-5.37462
CNTN2	TR20076	0.309667	Day 0	Placebo	ONC	OID21426	Q02246	-5.31297
CNTN2	TR20080	-0.316461	Day 0	Placebo	ONC	OID21426	Q02246	-5.31297
CNTN2	TR20098	0.201411	Day 0	Placebo	ONC	OID21426	Q02246	-5.31297
CNTN2	TR20096	0.427621	Day 0	Placebo	ONC	OID21426	Q02246	-5.31297
CNTN2	TR20022	0.0879204	Day 0	Placebo	ONC	OID21426	Q02246	-5.31297
CNTN2	TR20023	0.404824	Day 0	Placebo	ONC	OID21426	Q02246	-5.31297
CNTN2	TR20082	-0.365154	Day 0	Placebo	ONC	OID21426	Q02246	-5.33162
CNTN2	TR20048	1.04008	Day 0	Placebo	ONC	OID21426	Q02246	-5.33162
CNTN2	TR20103	0.064097	Day 0	Placebo	ONC	OID21426	Q02246	-5.33162
CNTN2	TR20117	0.69372	Day 0	Placebo	ONC	OID21426	Q02246	-5.33162
CNTN2	TR20022	0.802557	Day 84	Placebo	ONC	OID21426	Q02246	-5.37462
CNTN2	TR20080	-0.486939	Day 84	Placebo	ONC	OID21426	Q02246	-5.31297
CNTN2	TR20016	0.456049	Day 84	Placebo	ONC	OID21426	Q02246	-5.31297
CNTN2	TR20042	0.0194722	Day 84	Placebo	ONC	OID21426	Q02246	-5.33162
CNTN2	TR20023	0.562016	Day 84	Placebo	ONC	OID21426	Q02246	-5.33162
CNTN2	TR20066	0.502796	Day 84	Placebo	ONC	OID21426	Q02246	-5.33162
COX5B	TR20042	-0.160597	Day 0	Placebo	ONC	OID21297	P10606	-1.1725
COX5B	TR20109	-0.202265	Day 0	Placebo	ONC	OID21297	P10606	-1.1725
COX5B	TR20066	1.86032	Day 0	Placebo	ONC	OID21297	P10606	-1.1725
COX5B	TR20016	0.253147	Day 0	Placebo	ONC	OID21297	P10606	-1.1725
COX5B	TR20076	0.586872	Day 0	Placebo	ONC	OID21297	P10606	-1.44312
COX5B	TR20080	1.36462	Day 0	Placebo	ONC	OID21297	P10606	-1.44312
COX5B	TR20098	-0.138103	Day 0	Placebo	ONC	OID21297	P10606	-1.44312
COX5B	TR20096	0.472286	Day 0	Placebo	ONC	OID21297	P10606	-1.44312
COX5B	TR20022	2.51419	Day 0	Placebo	ONC	OID21297	P10606	-1.44312
COX5B	TR20023	1.26377	Day 0	Placebo	ONC	OID21297	P10606	-1.44312
COX5B	TR20082	2.02435	Day 0	Placebo	ONC	OID21297	P10606	-1.70967
COX5B	TR20048	2.28322	Day 0	Placebo	ONC	OID21297	P10606	-1.70967
COX5B	TR20103	1.32785	Day 0	Placebo	ONC	OID21297	P10606	-1.70967
COX5B	TR20117	-0.357395	Day 0	Placebo	ONC	OID21297	P10606	-1.70967
COX5B	TR20022	0.649464	Day 84	Placebo	ONC	OID21297	P10606	-1.1725
COX5B	TR20080	0.281856	Day 84	Placebo	ONC	OID21297	P10606	-1.44312
COX5B	TR20016	3.91317	Day 84	Placebo	ONC	OID21297	P10606	-1.44312
COX5B	TR20042	2.8748	Day 84	Placebo	ONC	OID21297	P10606	-1.70967
COX5B	TR20023	4.78641	Day 84	Placebo	ONC	OID21297	P10606	-1.70967
COX5B	TR20066	0.0194371	Day 84	Placebo	ONC	OID21297	P10606	-1.70967
CPE	TR20042	-0.528305	Day 0	Placebo	ONC	OID21392	P16870	-4.61384
CPE	TR20109	-2.1701	Day 0	Placebo	ONC	OID21392	P16870	-4.61384
CPE	TR20066	0.461487	Day 0	Placebo	ONC	OID21392	P16870	-4.61384
CPE	TR20016	-0.422743	Day 0	Placebo	ONC	OID21392	P16870	-4.61384
CPE	TR20076	0.29978	Day 0	Placebo	ONC	OID21392	P16870	-4.41923
CPE	TR20080	-0.352879	Day 0	Placebo	ONC	OID21392	P16870	-4.41923
CPE	TR20098	-0.266473	Day 0	Placebo	ONC	OID21392	P16870	-4.41923
CPE	TR20096	0.230063	Day 0	Placebo	ONC	OID21392	P16870	-4.41923
CPE	TR20022	0.057166	Day 0	Placebo	ONC	OID21392	P16870	-4.41923
CPE	TR20023	0.615772	Day 0	Placebo	ONC	OID21392	P16870	-4.41923
CPE	TR20082	0.367958	Day 0	Placebo	ONC	OID21392	P16870	-4.67433
CPE	TR20048	0.391019	Day 0	Placebo	ONC	OID21392	P16870	-4.67433
CPE	TR20103	-0.151942	Day 0	Placebo	ONC	OID21392	P16870	-4.67433
CPE	TR20117	-0.798041	Day 0	Placebo	ONC	OID21392	P16870	-4.67433
CPE	TR20022	0.379705	Day 84	Placebo	ONC	OID21392	P16870	-4.61384
CPE	TR20080	-0.462668	Day 84	Placebo	ONC	OID21392	P16870	-4.41923
CPE	TR20016	0.0331926	Day 84	Placebo	ONC	OID21392	P16870	-4.41923
CPE	TR20042	-0.597717	Day 84	Placebo	ONC	OID21392	P16870	-4.67433
CPE	TR20023	-0.560784	Day 84	Placebo	ONC	OID21392	P16870	-4.67433
CPE	TR20066	-0.45557	Day 84	Placebo	ONC	OID21392	P16870	-4.67433
CPVL	TR20042	-0.0163259	Day 0	Placebo	ONC	OID21435	Q9H3G5	-4.97966
CPVL	TR20109	-0.818043	Day 0	Placebo	ONC	OID21435	Q9H3G5	-4.97966
CPVL	TR20066	-0.292263	Day 0	Placebo	ONC	OID21435	Q9H3G5	-4.97966
CPVL	TR20016	-0.690886	Day 0	Placebo	ONC	OID21435	Q9H3G5	-4.97966
CPVL	TR20076	-1.05922	Day 0	Placebo	ONC	OID21435	Q9H3G5	-4.09979
CPVL	TR20080	-0.630792	Day 0	Placebo	ONC	OID21435	Q9H3G5	-4.09979
CPVL	TR20098	-0.88937	Day 0	Placebo	ONC	OID21435	Q9H3G5	-4.09979
CPVL	TR20096	-1.32226	Day 0	Placebo	ONC	OID21435	Q9H3G5	-4.09979
CPVL	TR20022	0.393667	Day 0	Placebo	ONC	OID21435	Q9H3G5	-4.09979
CPVL	TR20023	1.05089	Day 0	Placebo	ONC	OID21435	Q9H3G5	-4.09979
CPVL	TR20082	-0.998026	Day 0	Placebo	ONC	OID21435	Q9H3G5	-4.93381
CPVL	TR20048	0.464939	Day 0	Placebo	ONC	OID21435	Q9H3G5	-4.93381
CPVL	TR20103	-0.23807	Day 0	Placebo	ONC	OID21435	Q9H3G5	-4.93381
CPVL	TR20117	-0.473084	Day 0	Placebo	ONC	OID21435	Q9H3G5	-4.93381
CPVL	TR20022	1.40879	Day 84	Placebo	ONC	OID21435	Q9H3G5	-4.97966
CPVL	TR20080	-0.477093	Day 84	Placebo	ONC	OID21435	Q9H3G5	-4.09979
CPVL	TR20016	-0.0358823	Day 84	Placebo	ONC	OID21435	Q9H3G5	-4.09979
CPVL	TR20042	-0.582224	Day 84	Placebo	ONC	OID21435	Q9H3G5	-4.93381
CPVL	TR20023	0.857524	Day 84	Placebo	ONC	OID21435	Q9H3G5	-4.93381
CPVL	TR20066	-1.1367	Day 84	Placebo	ONC	OID21435	Q9H3G5	-4.93381
CPXM1	TR20042	-0.483326	Day 0	Placebo	ONC	OID21479	Q96SM3	-2.03023
CPXM1	TR20109	-1.55978	Day 0	Placebo	ONC	OID21479	Q96SM3	-2.03023
CPXM1	TR20066	-1.70341	Day 0	Placebo	ONC	OID21479	Q96SM3	-2.03023
CPXM1	TR20016	-0.423495	Day 0	Placebo	ONC	OID21479	Q96SM3	-2.03023
CPXM1	TR20076	0.37815	Day 0	Placebo	ONC	OID21479	Q96SM3	-2.05761
CPXM1	TR20080	-0.64849	Day 0	Placebo	ONC	OID21479	Q96SM3	-2.05761
CPXM1	TR20098	0.122314	Day 0	Placebo	ONC	OID21479	Q96SM3	-2.05761
CPXM1	TR20096	0.0566815	Day 0	Placebo	ONC	OID21479	Q96SM3	-2.05761
CPXM1	TR20022	-0.291582	Day 0	Placebo	ONC	OID21479	Q96SM3	-2.05761
CPXM1	TR20023	-0.304979	Day 0	Placebo	ONC	OID21479	Q96SM3	-2.05761
CPXM1	TR20082	-0.3875	Day 0	Placebo	ONC	OID21479	Q96SM3	-2.0946
CPXM1	TR20048	0.557825	Day 0	Placebo	ONC	OID21479	Q96SM3	-2.0946
CPXM1	TR20103	0.516025	Day 0	Placebo	ONC	OID21479	Q96SM3	-2.0946
CPXM1	TR20117	-0.244691	Day 0	Placebo	ONC	OID21479	Q96SM3	-2.0946
CPXM1	TR20022	-0.531107	Day 84	Placebo	ONC	OID21479	Q96SM3	-2.03023
CPXM1	TR20080	-0.546606	Day 84	Placebo	ONC	OID21479	Q96SM3	-2.05761
CPXM1	TR20016	0.701395	Day 84	Placebo	ONC	OID21479	Q96SM3	-2.05761
CPXM1	TR20042	-0.406175	Day 84	Placebo	ONC	OID21479	Q96SM3	-2.0946
CPXM1	TR20023	-0.918908	Day 84	Placebo	ONC	OID21479	Q96SM3	-2.0946
CPXM1	TR20066	0.439268	Day 84	Placebo	ONC	OID21479	Q96SM3	-2.0946
CRACR2A	TR20042	-0.526057	Day 0	Placebo	ONC	OID21249	Q9BSW2	-0.997261
CRACR2A	TR20109	-0.744132	Day 0	Placebo	ONC	OID21249	Q9BSW2	-0.997261
CRACR2A	TR20066	-0.190704	Day 0	Placebo	ONC	OID21249	Q9BSW2	-0.997261
CRACR2A	TR20016	-0.892868	Day 0	Placebo	ONC	OID21249	Q9BSW2	-0.997261
CRACR2A	TR20076	0.46519	Day 0	Placebo	ONC	OID21249	Q9BSW2	-0.446364
CRACR2A	TR20080	0.148238	Day 0	Placebo	ONC	OID21249	Q9BSW2	-0.446364
CRACR2A	TR20098	0.0657016	Day 0	Placebo	ONC	OID21249	Q9BSW2	-0.446364
CRACR2A	TR20096	-0.17337	Day 0	Placebo	ONC	OID21249	Q9BSW2	-0.446364
CRACR2A	TR20022	1.38938	Day 0	Placebo	ONC	OID21249	Q9BSW2	-0.446364
CRACR2A	TR20023	1.12045	Day 0	Placebo	ONC	OID21249	Q9BSW2	-0.446364
CRACR2A	TR20082	1.51481	Day 0	Placebo	ONC	OID21249	Q9BSW2	-1.6378
CRACR2A	TR20048	1.5065	Day 0	Placebo	ONC	OID21249	Q9BSW2	-1.6378
CRACR2A	TR20103	-0.0376757	Day 0	Placebo	ONC	OID21249	Q9BSW2	-1.6378
CRACR2A	TR20117	-0.209621	Day 0	Placebo	ONC	OID21249	Q9BSW2	-1.6378
CRACR2A	TR20022	0.33359	Day 84	Placebo	ONC	OID21249	Q9BSW2	-0.997261
CRACR2A	TR20080	-0.0275419	Day 84	Placebo	ONC	OID21249	Q9BSW2	-0.446364
CRACR2A	TR20016	2.01986	Day 84	Placebo	ONC	OID21249	Q9BSW2	-0.446364
CRACR2A	TR20042	1.7688	Day 84	Placebo	ONC	OID21249	Q9BSW2	-1.6378
CRACR2A	TR20023	3.24421	Day 84	Placebo	ONC	OID21249	Q9BSW2	-1.6378
CRACR2A	TR20066	-0.4851	Day 84	Placebo	ONC	OID21249	Q9BSW2	-1.6378
CREG1	TR20042	-0.209046	Day 0	Placebo	ONC	OID21515	O75629	-5.84657
CREG1	TR20109	-0.29649	Day 0	Placebo	ONC	OID21515	O75629	-5.84657
CREG1	TR20066	-1.75672	Day 0	Placebo	ONC	OID21515	O75629	-5.84657
CREG1	TR20016	0.336139	Day 0	Placebo	ONC	OID21515	O75629	-5.84657
CREG1	TR20076	0.167363	Day 0	Placebo	ONC	OID21515	O75629	-4.78093
CREG1	TR20080	-0.182309	Day 0	Placebo	ONC	OID21515	O75629	-4.78093
CREG1	TR20098	0.0750368	Day 0	Placebo	ONC	OID21515	O75629	-4.78093
CREG1	TR20096	0.62158	Day 0	Placebo	ONC	OID21515	O75629	-4.78093
CREG1	TR20022	0.176019	Day 0	Placebo	ONC	OID21515	O75629	-4.78093
CREG1	TR20023	0.188476	Day 0	Placebo	ONC	OID21515	O75629	-4.78093
CREG1	TR20082	0.812554	Day 0	Placebo	ONC	OID21515	O75629	-6.12982
CREG1	TR20048	1.73584	Day 0	Placebo	ONC	OID21515	O75629	-6.12982
CREG1	TR20103	-0.192453	Day 0	Placebo	ONC	OID21515	O75629	-6.12982
CREG1	TR20117	-0.991595	Day 0	Placebo	ONC	OID21515	O75629	-6.12982
CREG1	TR20022	0.733338	Day 84	Placebo	ONC	OID21515	O75629	-5.84657
CREG1	TR20080	-0.0772004	Day 84	Placebo	ONC	OID21515	O75629	-4.78093
CREG1	TR20016	1.02925	Day 84	Placebo	ONC	OID21515	O75629	-4.78093
CREG1	TR20042	-0.96573	Day 84	Placebo	ONC	OID21515	O75629	-6.12982
CREG1	TR20023	-1.30298	Day 84	Placebo	ONC	OID21515	O75629	-6.12982
CREG1	TR20066	0.341308	Day 84	Placebo	ONC	OID21515	O75629	-6.12982
CRH	TR20042	-1.70073	Day 0	Placebo	ONC	OID21257	P06850	-2.569
CRH	TR20109	-0.887164	Day 0	Placebo	ONC	OID21257	P06850	-2.569
CRH	TR20066	-1.94841	Day 0	Placebo	ONC	OID21257	P06850	-2.569
CRH	TR20016	-1.67856	Day 0	Placebo	ONC	OID21257	P06850	-2.569
CRH	TR20076	-2.26531	Day 0	Placebo	ONC	OID21257	P06850	-3.16118
CRH	TR20080	-0.899574	Day 0	Placebo	ONC	OID21257	P06850	-3.16118
CRH	TR20098	-2.33119	Day 0	Placebo	ONC	OID21257	P06850	-3.16118
CRH	TR20096	0.94301	Day 0	Placebo	ONC	OID21257	P06850	-3.16118
CRH	TR20022	-0.494182	Day 0	Placebo	ONC	OID21257	P06850	-3.16118
CRH	TR20023	0.745609	Day 0	Placebo	ONC	OID21257	P06850	-3.16118
CRH	TR20082	-1.06904	Day 0	Placebo	ONC	OID21257	P06850	-3.46499
CRH	TR20048	0.0015586	Day 0	Placebo	ONC	OID21257	P06850	-3.46499
CRH	TR20103	-0.0893208	Day 0	Placebo	ONC	OID21257	P06850	-3.46499
CRH	TR20117	-1.87761	Day 0	Placebo	ONC	OID21257	P06850	-3.46499
CRH	TR20022	0.230554	Day 84	Placebo	ONC	OID21257	P06850	-2.569
CRH	TR20080	-0.88017	Day 84	Placebo	ONC	OID21257	P06850	-3.16118
CRH	TR20016	-1.7738	Day 84	Placebo	ONC	OID21257	P06850	-3.16118
CRH	TR20042	-1.34574	Day 84	Placebo	ONC	OID21257	P06850	-3.46499
CRH	TR20023	-0.0866181	Day 84	Placebo	ONC	OID21257	P06850	-3.46499
CRH	TR20066	-1.71596	Day 84	Placebo	ONC	OID21257	P06850	-3.46499
CRISP2	TR20042	-2.27039	Day 0	Placebo	ONC	OID21456	P16562	-6.96312
CRISP2	TR20109	-1.00609	Day 0	Placebo	ONC	OID21456	P16562	-6.96312
CRISP2	TR20066	-0.0543092	Day 0	Placebo	ONC	OID21456	P16562	-6.96312
CRISP2	TR20016	0.137563	Day 0	Placebo	ONC	OID21456	P16562	-6.96312
CRISP2	TR20076	-0.45827	Day 0	Placebo	ONC	OID21456	P16562	-6.50138
CRISP2	TR20080	-1.3254	Day 0	Placebo	ONC	OID21456	P16562	-6.50138
CRISP2	TR20098	0.134059	Day 0	Placebo	ONC	OID21456	P16562	-6.50138
CRISP2	TR20096	-0.743769	Day 0	Placebo	ONC	OID21456	P16562	-6.50138
CRISP2	TR20022	-0.030055	Day 0	Placebo	ONC	OID21456	P16562	-6.50138
CRISP2	TR20023	-0.678612	Day 0	Placebo	ONC	OID21456	P16562	-6.50138
CRISP2	TR20082	0.289909	Day 0	Placebo	ONC	OID21456	P16562	-6.86885
CRISP2	TR20048	0.591852	Day 0	Placebo	ONC	OID21456	P16562	-6.86885
CRISP2	TR20103	-0.4534	Day 0	Placebo	ONC	OID21456	P16562	-6.86885
CRISP2	TR20117	0.302421	Day 0	Placebo	ONC	OID21456	P16562	-6.86885
CRISP2	TR20022	0.280288	Day 84	Placebo	ONC	OID21456	P16562	-6.96312
CRISP2	TR20080	-1.01904	Day 84	Placebo	ONC	OID21456	P16562	-6.50138
CRISP2	TR20016	0.515165	Day 84	Placebo	ONC	OID21456	P16562	-6.50138
CRISP2	TR20042	-2.10102	Day 84	Placebo	ONC	OID21456	P16562	-6.86885
CRISP2	TR20023	-0.726772	Day 84	Placebo	ONC	OID21456	P16562	-6.86885
CRISP2	TR20066	-0.148352	Day 84	Placebo	ONC	OID21456	P16562	-6.86885
CRNN	TR20042	-0.386575	Day 0	Placebo	ONC	OID21427	Q9UBG3	-5.12917
CRNN	TR20109	0.769255	Day 0	Placebo	ONC	OID21427	Q9UBG3	-5.12917
CRNN	TR20066	-1.79668	Day 0	Placebo	ONC	OID21427	Q9UBG3	-5.12917
CRNN	TR20016	0.479522	Day 0	Placebo	ONC	OID21427	Q9UBG3	-5.12917
CRNN	TR20076	-0.875336	Day 0	Placebo	ONC	OID21427	Q9UBG3	-5.43225
CRNN	TR20080	-0.420756	Day 0	Placebo	ONC	OID21427	Q9UBG3	-5.43225
CRNN	TR20098	-0.680016	Day 0	Placebo	ONC	OID21427	Q9UBG3	-5.43225
CRNN	TR20096	-0.340415	Day 0	Placebo	ONC	OID21427	Q9UBG3	-5.43225
CRNN	TR20022	-0.751458	Day 0	Placebo	ONC	OID21427	Q9UBG3	-5.43225
CRNN	TR20023	0.78013	Day 0	Placebo	ONC	OID21427	Q9UBG3	-5.43225
CRNN	TR20082	0.595544	Day 0	Placebo	ONC	OID21427	Q9UBG3	-5.24946
CRNN	TR20048	0.241107	Day 0	Placebo	ONC	OID21427	Q9UBG3	-5.24946
CRNN	TR20103	0.483731	Day 0	Placebo	ONC	OID21427	Q9UBG3	-5.24946
CRNN	TR20117	0.46219	Day 0	Placebo	ONC	OID21427	Q9UBG3	-5.24946
CRNN	TR20022	-0.47284	Day 84	Placebo	ONC	OID21427	Q9UBG3	-5.12917
CRNN	TR20080	0.649636	Day 84	Placebo	ONC	OID21427	Q9UBG3	-5.43225
CRNN	TR20016	0.720668	Day 84	Placebo	ONC	OID21427	Q9UBG3	-5.43225
CRNN	TR20042	-0.00522739	Day 84	Placebo	ONC	OID21427	Q9UBG3	-5.24946
CRNN	TR20023	0.0285678	Day 84	Placebo	ONC	OID21427	Q9UBG3	-5.24946
CRNN	TR20066	-1.92603	Day 84	Placebo	ONC	OID21427	Q9UBG3	-5.24946
CTSF	TR20042	-0.239265	Day 0	Placebo	ONC	OID21500	Q9UBX1	-6.0235
CTSF	TR20109	-0.609315	Day 0	Placebo	ONC	OID21500	Q9UBX1	-6.0235
CTSF	TR20066	-3.57028	Day 0	Placebo	ONC	OID21500	Q9UBX1	-6.0235
CTSF	TR20016	-0.304007	Day 0	Placebo	ONC	OID21500	Q9UBX1	-6.0235
CTSF	TR20076	0.516961	Day 0	Placebo	ONC	OID21500	Q9UBX1	-5.41217
CTSF	TR20080	-0.611479	Day 0	Placebo	ONC	OID21500	Q9UBX1	-5.41217
CTSF	TR20098	-0.0948056	Day 0	Placebo	ONC	OID21500	Q9UBX1	-5.41217
CTSF	TR20096	-0.13773	Day 0	Placebo	ONC	OID21500	Q9UBX1	-5.41217
CTSF	TR20022	-0.351092	Day 0	Placebo	ONC	OID21500	Q9UBX1	-5.41217
CTSF	TR20023	-0.599611	Day 0	Placebo	ONC	OID21500	Q9UBX1	-5.41217
CTSF	TR20082	0.246671	Day 0	Placebo	ONC	OID21500	Q9UBX1	-5.68898
CTSF	TR20048	1.38752	Day 0	Placebo	ONC	OID21500	Q9UBX1	-5.68898
CTSF	TR20103	0.00740394	Day 0	Placebo	ONC	OID21500	Q9UBX1	-5.68898
CTSF	TR20117	-1.16967	Day 0	Placebo	ONC	OID21500	Q9UBX1	-5.68898
CTSF	TR20022	-0.0132796	Day 84	Placebo	ONC	OID21500	Q9UBX1	-6.0235
CTSF	TR20080	-0.320613	Day 84	Placebo	ONC	OID21500	Q9UBX1	-5.41217
CTSF	TR20016	0.785973	Day 84	Placebo	ONC	OID21500	Q9UBX1	-5.41217
CTSF	TR20042	-1.13523	Day 84	Placebo	ONC	OID21500	Q9UBX1	-5.68898
CTSF	TR20023	-2.3532	Day 84	Placebo	ONC	OID21500	Q9UBX1	-5.68898
CTSF	TR20066	-0.861437	Day 84	Placebo	ONC	OID21500	Q9UBX1	-5.68898
CTSV	TR20042	-1.04398	Day 0	Placebo	ONC	OID21405	O60911	-6.41872
CTSV	TR20109	-0.986123	Day 0	Placebo	ONC	OID21405	O60911	-6.41872
CTSV	TR20066	0.798294	Day 0	Placebo	ONC	OID21405	O60911	-6.41872
CTSV	TR20016	-0.770972	Day 0	Placebo	ONC	OID21405	O60911	-6.41872
CTSV	TR20076	-0.434221	Day 0	Placebo	ONC	OID21405	O60911	-4.6223
CTSV	TR20080	-0.921958	Day 0	Placebo	ONC	OID21405	O60911	-4.6223
CTSV	TR20098	-0.198297	Day 0	Placebo	ONC	OID21405	O60911	-4.6223
CTSV	TR20096	-0.727477	Day 0	Placebo	ONC	OID21405	O60911	-4.6223
CTSV	TR20022	-0.613556	Day 0	Placebo	ONC	OID21405	O60911	-4.6223
CTSV	TR20023	-0.682715	Day 0	Placebo	ONC	OID21405	O60911	-4.6223
CTSV	TR20082	0.80585	Day 0	Placebo	ONC	OID21405	O60911	-5.76603
CTSV	TR20048	0.00138752	Day 0	Placebo	ONC	OID21405	O60911	-5.76603
CTSV	TR20103	-0.246281	Day 0	Placebo	ONC	OID21405	O60911	-5.76603
CTSV	TR20117	-1.11932	Day 0	Placebo	ONC	OID21405	O60911	-5.76603
CTSV	TR20022	0.0223794	Day 84	Placebo	ONC	OID21405	O60911	-6.41872
CTSV	TR20080	-0.875515	Day 84	Placebo	ONC	OID21405	O60911	-4.6223
CTSV	TR20016	-0.312342	Day 84	Placebo	ONC	OID21405	O60911	-4.6223
CTSV	TR20042	-0.912851	Day 84	Placebo	ONC	OID21405	O60911	-5.76603
CTSV	TR20023	-0.815049	Day 84	Placebo	ONC	OID21405	O60911	-5.76603
CTSV	TR20066	0.350838	Day 84	Placebo	ONC	OID21405	O60911	-5.76603
CXCL8	TR20042	-0.117228	Day 0	Placebo	ONC	OID21430	P10145	-5.68259
CXCL8	TR20109	0.199966	Day 0	Placebo	ONC	OID21430	P10145	-5.68259
CXCL8	TR20066	1.45549	Day 0	Placebo	ONC	OID21430	P10145	-5.68259
CXCL8	TR20016	0.0545136	Day 0	Placebo	ONC	OID21430	P10145	-5.68259
CXCL8	TR20076	1.09737	Day 0	Placebo	ONC	OID21430	P10145	-5.98505
CXCL8	TR20080	0.472313	Day 0	Placebo	ONC	OID21430	P10145	-5.98505
CXCL8	TR20098	0.688744	Day 0	Placebo	ONC	OID21430	P10145	-5.98505
CXCL8	TR20096	0.991434	Day 0	Placebo	ONC	OID21430	P10145	-5.98505
CXCL8	TR20022	0.140908	Day 0	Placebo	ONC	OID21430	P10145	-5.98505
CXCL8	TR20023	0.17831	Day 0	Placebo	ONC	OID21430	P10145	-5.98505
CXCL8	TR20082	1.26984	Day 0	Placebo	ONC	OID21430	P10145	-5.60309
CXCL8	TR20048	1.12365	Day 0	Placebo	ONC	OID21430	P10145	-5.60309
CXCL8	TR20103	1.54769	Day 0	Placebo	ONC	OID21430	P10145	-5.60309
CXCL8	TR20117	0.438479	Day 0	Placebo	ONC	OID21430	P10145	-5.60309
CXCL8	TR20022	0.0879274	Day 84	Placebo	ONC	OID21430	P10145	-5.68259
CXCL8	TR20080	0.712439	Day 84	Placebo	ONC	OID21430	P10145	-5.98505
CXCL8	TR20016	0.795566	Day 84	Placebo	ONC	OID21430	P10145	-5.98505
CXCL8	TR20042	1.08235	Day 84	Placebo	ONC	OID21430	P10145	-5.60309
CXCL8	TR20023	0.711312	Day 84	Placebo	ONC	OID21430	P10145	-5.60309
CXCL8	TR20066	1.29459	Day 84	Placebo	ONC	OID21430	P10145	-5.60309
DAB2	TR20042	1.09941	Day 0	Placebo	ONC	OID21428	P98082	-0.57469
DAB2	TR20109	1.08146	Day 0	Placebo	ONC	OID21428	P98082	-0.57469
DAB2	TR20066	2.05535	Day 0	Placebo	ONC	OID21428	P98082	-0.57469
DAB2	TR20016	1.09043	Day 0	Placebo	ONC	OID21428	P98082	-0.57469
DAB2	TR20076	1.85799	Day 0	Placebo	ONC	OID21428	P98082	-0.46966
DAB2	TR20080	1.31831	Day 0	Placebo	ONC	OID21428	P98082	-0.46966
DAB2	TR20098	2.0199	Day 0	Placebo	ONC	OID21428	P98082	-0.46966
DAB2	TR20096	1.24298	Day 0	Placebo	ONC	OID21428	P98082	-0.46966
DAB2	TR20022	3.8498	Day 0	Placebo	ONC	OID21428	P98082	-0.46966
DAB2	TR20023	2.7674	Day 0	Placebo	ONC	OID21428	P98082	-0.46966
DAB2	TR20082	2.31526	Day 0	Placebo	ONC	OID21428	P98082	-0.36352
DAB2	TR20048	4.7358	Day 0	Placebo	ONC	OID21428	P98082	-0.36352
DAB2	TR20103	1.71789	Day 0	Placebo	ONC	OID21428	P98082	-0.36352
DAB2	TR20117	0.74392	Day 0	Placebo	ONC	OID21428	P98082	-0.36352
DAB2	TR20022	1.38624	Day 84	Placebo	ONC	OID21428	P98082	-0.57469
DAB2	TR20080	0.906607	Day 84	Placebo	ONC	OID21428	P98082	-0.46966
DAB2	TR20016	5.37252	Day 84	Placebo	ONC	OID21428	P98082	-0.46966
DAB2	TR20042	3.89304	Day 84	Placebo	ONC	OID21428	P98082	-0.36352
DAB2	TR20023	5.97689	Day 84	Placebo	ONC	OID21428	P98082	-0.36352
DAB2	TR20066	0.714555	Day 84	Placebo	ONC	OID21428	P98082	-0.36352
DCBLD2	TR20042	0.531262	Day 0	Placebo	ONC	OID21474	Q96PD2	-5.09767
DCBLD2	TR20109	0.14239	Day 0	Placebo	ONC	OID21474	Q96PD2	-5.09767
DCBLD2	TR20066	-2.7117	Day 0	Placebo	ONC	OID21474	Q96PD2	-5.09767
DCBLD2	TR20016	0.462459	Day 0	Placebo	ONC	OID21474	Q96PD2	-5.09767
DCBLD2	TR20076	1.51644	Day 0	Placebo	ONC	OID21474	Q96PD2	-4.87568
DCBLD2	TR20080	-0.304043	Day 0	Placebo	ONC	OID21474	Q96PD2	-4.87568
DCBLD2	TR20098	0.273928	Day 0	Placebo	ONC	OID21474	Q96PD2	-4.87568
DCBLD2	TR20096	0.653039	Day 0	Placebo	ONC	OID21474	Q96PD2	-4.87568
DCBLD2	TR20022	0.440953	Day 0	Placebo	ONC	OID21474	Q96PD2	-4.87568
DCBLD2	TR20023	0.345131	Day 0	Placebo	ONC	OID21474	Q96PD2	-4.87568
DCBLD2	TR20082	0.961757	Day 0	Placebo	ONC	OID21474	Q96PD2	-5.00007
DCBLD2	TR20048	2.15987	Day 0	Placebo	ONC	OID21474	Q96PD2	-5.00007
DCBLD2	TR20103	0.107219	Day 0	Placebo	ONC	OID21474	Q96PD2	-5.00007
DCBLD2	TR20117	0.712506	Day 0	Placebo	ONC	OID21474	Q96PD2	-5.00007
DCBLD2	TR20022	1.12067	Day 84	Placebo	ONC	OID21474	Q96PD2	-5.09767
DCBLD2	TR20080	-0.0596113	Day 84	Placebo	ONC	OID21474	Q96PD2	-4.87568
DCBLD2	TR20016	0.616386	Day 84	Placebo	ONC	OID21474	Q96PD2	-4.87568
DCBLD2	TR20042	-0.549934	Day 84	Placebo	ONC	OID21474	Q96PD2	-5.00007
DCBLD2	TR20023	-2.09657	Day 84	Placebo	ONC	OID21474	Q96PD2	-5.00007
DCBLD2	TR20066	0.0303155	Day 84	Placebo	ONC	OID21474	Q96PD2	-5.00007
DCTN1	TR20042	1.10997	Day 0	Placebo	ONC	OID21399	Q14203	-1.50786
DCTN1	TR20109	0.982251	Day 0	Placebo	ONC	OID21399	Q14203	-1.50786
DCTN1	TR20066	2.91301	Day 0	Placebo	ONC	OID21399	Q14203	-1.50786
DCTN1	TR20016	1.68039	Day 0	Placebo	ONC	OID21399	Q14203	-1.50786
DCTN1	TR20076	1.49682	Day 0	Placebo	ONC	OID21399	Q14203	-1.83076
DCTN1	TR20080	0.55421	Day 0	Placebo	ONC	OID21399	Q14203	-1.83076
DCTN1	TR20098	1.66746	Day 0	Placebo	ONC	OID21399	Q14203	-1.83076
DCTN1	TR20096	1.16133	Day 0	Placebo	ONC	OID21399	Q14203	-1.83076
DCTN1	TR20022	3.18232	Day 0	Placebo	ONC	OID21399	Q14203	-1.83076
DCTN1	TR20023	2.17707	Day 0	Placebo	ONC	OID21399	Q14203	-1.83076
DCTN1	TR20082	2.2819	Day 0	Placebo	ONC	OID21399	Q14203	-1.47793
DCTN1	TR20048	3.32134	Day 0	Placebo	ONC	OID21399	Q14203	-1.47793
DCTN1	TR20103	1.99684	Day 0	Placebo	ONC	OID21399	Q14203	-1.47793
DCTN1	TR20117	0.902034	Day 0	Placebo	ONC	OID21399	Q14203	-1.47793
DCTN1	TR20022	1.40352	Day 84	Placebo	ONC	OID21399	Q14203	-1.50786
DCTN1	TR20080	0.529596	Day 84	Placebo	ONC	OID21399	Q14203	-1.83076
DCTN1	TR20016	3.76223	Day 84	Placebo	ONC	OID21399	Q14203	-1.83076
DCTN1	TR20042	3.04581	Day 84	Placebo	ONC	OID21399	Q14203	-1.47793
DCTN1	TR20023	3.96158	Day 84	Placebo	ONC	OID21399	Q14203	-1.47793
DCTN1	TR20066	2.6716	Day 84	Placebo	ONC	OID21399	Q14203	-1.47793
DCTN2	TR20042	-0.813027	Day 0	Placebo	ONC	OID21334	Q13561	-0.72799
DCTN2	TR20109	-0.584888	Day 0	Placebo	ONC	OID21334	Q13561	-0.72799
DCTN2	TR20066	-0.254298	Day 0	Placebo	ONC	OID21334	Q13561	-0.72799
DCTN2	TR20016	-0.924645	Day 0	Placebo	ONC	OID21334	Q13561	-0.72799
DCTN2	TR20076	-0.860383	Day 0	Placebo	ONC	OID21334	Q13561	-1.33616
DCTN2	TR20080	-1.57652	Day 0	Placebo	ONC	OID21334	Q13561	-1.33616
DCTN2	TR20098	-1.17328	Day 0	Placebo	ONC	OID21334	Q13561	-1.33616
DCTN2	TR20096	-1.26578	Day 0	Placebo	ONC	OID21334	Q13561	-1.33616
DCTN2	TR20022	-1.75235	Day 0	Placebo	ONC	OID21334	Q13561	-1.33616
DCTN2	TR20023	-1.35434	Day 0	Placebo	ONC	OID21334	Q13561	-1.33616
DCTN2	TR20082	-0.942169	Day 0	Placebo	ONC	OID21334	Q13561	-1.35793
DCTN2	TR20048	-0.0677717	Day 0	Placebo	ONC	OID21334	Q13561	-1.35793
DCTN2	TR20103	-0.848516	Day 0	Placebo	ONC	OID21334	Q13561	-1.35793
DCTN2	TR20117	-0.771282	Day 0	Placebo	ONC	OID21334	Q13561	-1.35793
DCTN2	TR20022	-0.662093	Day 84	Placebo	ONC	OID21334	Q13561	-0.72799
DCTN2	TR20080	-1.47054	Day 84	Placebo	ONC	OID21334	Q13561	-1.33616
DCTN2	TR20016	-0.498364	Day 84	Placebo	ONC	OID21334	Q13561	-1.33616
DCTN2	TR20042	-1.6651	Day 84	Placebo	ONC	OID21334	Q13561	-1.35793
DCTN2	TR20023	0.150749	Day 84	Placebo	ONC	OID21334	Q13561	-1.35793
DCTN2	TR20066	-0.788189	Day 84	Placebo	ONC	OID21334	Q13561	-1.35793
DCXR	TR20042	-1.31559	Day 0	Placebo	ONC	OID21480	Q7Z4W1	-3.15957
DCXR	TR20109	-1.38221	Day 0	Placebo	ONC	OID21480	Q7Z4W1	-3.15957
DCXR	TR20066	-0.82542	Day 0	Placebo	ONC	OID21480	Q7Z4W1	-3.15957
DCXR	TR20016	-1.11504	Day 0	Placebo	ONC	OID21480	Q7Z4W1	-3.15957
DCXR	TR20076	-0.24081	Day 0	Placebo	ONC	OID21480	Q7Z4W1	-3.30631
DCXR	TR20080	-1.54608	Day 0	Placebo	ONC	OID21480	Q7Z4W1	-3.30631
DCXR	TR20098	-1.32727	Day 0	Placebo	ONC	OID21480	Q7Z4W1	-3.30631
DCXR	TR20096	0.743131	Day 0	Placebo	ONC	OID21480	Q7Z4W1	-3.30631
DCXR	TR20022	-0.818762	Day 0	Placebo	ONC	OID21480	Q7Z4W1	-3.30631
DCXR	TR20023	-1.31428	Day 0	Placebo	ONC	OID21480	Q7Z4W1	-3.30631
DCXR	TR20082	0.0240484	Day 0	Placebo	ONC	OID21480	Q7Z4W1	-2.96281
DCXR	TR20048	0.187325	Day 0	Placebo	ONC	OID21480	Q7Z4W1	-2.96281
DCXR	TR20103	-0.669621	Day 0	Placebo	ONC	OID21480	Q7Z4W1	-2.96281
DCXR	TR20117	-1.48219	Day 0	Placebo	ONC	OID21480	Q7Z4W1	-2.96281
DCXR	TR20022	-0.0446577	Day 84	Placebo	ONC	OID21480	Q7Z4W1	-3.15957
DCXR	TR20080	-0.948858	Day 84	Placebo	ONC	OID21480	Q7Z4W1	-3.30631
DCXR	TR20016	-0.514525	Day 84	Placebo	ONC	OID21480	Q7Z4W1	-3.30631
DCXR	TR20042	-1.27555	Day 84	Placebo	ONC	OID21480	Q7Z4W1	-2.96281
DCXR	TR20023	-1.27935	Day 84	Placebo	ONC	OID21480	Q7Z4W1	-2.96281
DCXR	TR20066	0.8626	Day 84	Placebo	ONC	OID21480	Q7Z4W1	-2.96281
DDAH1	TR20042	0.00246429	Day 0	Placebo	ONC	OID21299	O94760	-2.05609
DDAH1	TR20109	0.533282	Day 0	Placebo	ONC	OID21299	O94760	-2.05609
DDAH1	TR20066	2.75429	Day 0	Placebo	ONC	OID21299	O94760	-2.05609
DDAH1	TR20016	0.175823	Day 0	Placebo	ONC	OID21299	O94760	-2.05609
DDAH1	TR20076	0.67619	Day 0	Placebo	ONC	OID21299	O94760	-1.82436
DDAH1	TR20080	-0.264828	Day 0	Placebo	ONC	OID21299	O94760	-1.82436
DDAH1	TR20098	0.143566	Day 0	Placebo	ONC	OID21299	O94760	-1.82436
DDAH1	TR20096	0.796048	Day 0	Placebo	ONC	OID21299	O94760	-1.82436
DDAH1	TR20022	-0.0619702	Day 0	Placebo	ONC	OID21299	O94760	-1.82436
DDAH1	TR20023	0.411528	Day 0	Placebo	ONC	OID21299	O94760	-1.82436
DDAH1	TR20082	0.614787	Day 0	Placebo	ONC	OID21299	O94760	-1.82099
DDAH1	TR20048	1.02126	Day 0	Placebo	ONC	OID21299	O94760	-1.82099
DDAH1	TR20103	0.459736	Day 0	Placebo	ONC	OID21299	O94760	-1.82099
DDAH1	TR20117	0.493535	Day 0	Placebo	ONC	OID21299	O94760	-1.82099
DDAH1	TR20022	0.419247	Day 84	Placebo	ONC	OID21299	O94760	-2.05609
DDAH1	TR20080	0.050492	Day 84	Placebo	ONC	OID21299	O94760	-1.82436
DDAH1	TR20016	0.711149	Day 84	Placebo	ONC	OID21299	O94760	-1.82436
DDAH1	TR20042	0.491004	Day 84	Placebo	ONC	OID21299	O94760	-1.82099
DDAH1	TR20023	1.16622	Day 84	Placebo	ONC	OID21299	O94760	-1.82099
DDAH1	TR20066	1.92517	Day 84	Placebo	ONC	OID21299	O94760	-1.82099
DDX58	TR20042	-0.29085	Day 0	Placebo	ONC	OID21226	O95786	-0.786663
DDX58	TR20109	-0.0745211	Day 0	Placebo	ONC	OID21226	O95786	-0.786663
DDX58	TR20066	0.541489	Day 0	Placebo	ONC	OID21226	O95786	-0.786663
DDX58	TR20016	-0.00667304	Day 0	Placebo	ONC	OID21226	O95786	-0.786663
DDX58	TR20076	0.2116	Day 0	Placebo	ONC	OID21226	O95786	-0.889113
DDX58	TR20080	0.930096	Day 0	Placebo	ONC	OID21226	O95786	-0.889113
DDX58	TR20098	0.439348	Day 0	Placebo	ONC	OID21226	O95786	-0.889113
DDX58	TR20096	0.397844	Day 0	Placebo	ONC	OID21226	O95786	-0.889113
DDX58	TR20022	0.494876	Day 0	Placebo	ONC	OID21226	O95786	-0.889113
DDX58	TR20023	0.328916	Day 0	Placebo	ONC	OID21226	O95786	-0.889113
DDX58	TR20082	0.327268	Day 0	Placebo	ONC	OID21226	O95786	-0.813375
DDX58	TR20048	1.16372	Day 0	Placebo	ONC	OID21226	O95786	-0.813375
DDX58	TR20103	0.211227	Day 0	Placebo	ONC	OID21226	O95786	-0.813375
DDX58	TR20117	-0.241939	Day 0	Placebo	ONC	OID21226	O95786	-0.813375
DDX58	TR20022	0.0964068	Day 84	Placebo	ONC	OID21226	O95786	-0.786663
DDX58	TR20080	1.00834	Day 84	Placebo	ONC	OID21226	O95786	-0.889113
DDX58	TR20016	1.26118	Day 84	Placebo	ONC	OID21226	O95786	-0.889113
DDX58	TR20042	0.286773	Day 84	Placebo	ONC	OID21226	O95786	-0.813375
DDX58	TR20023	1.29873	Day 84	Placebo	ONC	OID21226	O95786	-0.813375
DDX58	TR20066	0.48787	Day 84	Placebo	ONC	OID21226	O95786	-0.813375
DEFB4A_DEFB4B	TR20042	0.336823	Day 0	Placebo	ONC	OID21373	O15263	-4.19403
DEFB4A_DEFB4B	TR20109	1.67927	Day 0	Placebo	ONC	OID21373	O15263	-4.19403
DEFB4A_DEFB4B	TR20066	4.26964	Day 0	Placebo	ONC	OID21373	O15263	-4.19403
DEFB4A_DEFB4B	TR20016	0.210497	Day 0	Placebo	ONC	OID21373	O15263	-4.19403
DEFB4A_DEFB4B	TR20076	4.11881	Day 0	Placebo	ONC	OID21373	O15263	-4.38538
DEFB4A_DEFB4B	TR20080	0.38642	Day 0	Placebo	ONC	OID21373	O15263	-4.38538
DEFB4A_DEFB4B	TR20098	2.78558	Day 0	Placebo	ONC	OID21373	O15263	-4.38538
DEFB4A_DEFB4B	TR20096	1.78938	Day 0	Placebo	ONC	OID21373	O15263	-4.38538
DEFB4A_DEFB4B	TR20022	1.91528	Day 0	Placebo	ONC	OID21373	O15263	-4.38538
DEFB4A_DEFB4B	TR20023	2.54839	Day 0	Placebo	ONC	OID21373	O15263	-4.38538
DEFB4A_DEFB4B	TR20082	2.04196	Day 0	Placebo	ONC	OID21373	O15263	-4.59041
DEFB4A_DEFB4B	TR20048	2.63616	Day 0	Placebo	ONC	OID21373	O15263	-4.59041
DEFB4A_DEFB4B	TR20103	1.98799	Day 0	Placebo	ONC	OID21373	O15263	-4.59041
DEFB4A_DEFB4B	TR20117	3.5767	Day 0	Placebo	ONC	OID21373	O15263	-4.59041
DEFB4A_DEFB4B	TR20022	2.22411	Day 84	Placebo	ONC	OID21373	O15263	-4.19403
DEFB4A_DEFB4B	TR20080	-0.925769	Day 84	Placebo	ONC	OID21373	O15263	-4.38538
DEFB4A_DEFB4B	TR20016	0.382645	Day 84	Placebo	ONC	OID21373	O15263	-4.38538
DEFB4A_DEFB4B	TR20042	1.1797	Day 84	Placebo	ONC	OID21373	O15263	-4.59041
DEFB4A_DEFB4B	TR20023	2.97793	Day 84	Placebo	ONC	OID21373	O15263	-4.59041
DEFB4A_DEFB4B	TR20066	3.92587	Day 84	Placebo	ONC	OID21373	O15263	-4.59041
DKKL1	TR20042	0.510063	Day 0	Placebo	ONC	OID21313	Q9UK85	-3.57123
DKKL1	TR20109	-0.510754	Day 0	Placebo	ONC	OID21313	Q9UK85	-3.57123
DKKL1	TR20066	-1.11084	Day 0	Placebo	ONC	OID21313	Q9UK85	-3.57123
DKKL1	TR20016	-0.484263	Day 0	Placebo	ONC	OID21313	Q9UK85	-3.57123
DKKL1	TR20076	-0.128599	Day 0	Placebo	ONC	OID21313	Q9UK85	-3.8646
DKKL1	TR20080	-0.959215	Day 0	Placebo	ONC	OID21313	Q9UK85	-3.8646
DKKL1	TR20098	-0.364236	Day 0	Placebo	ONC	OID21313	Q9UK85	-3.8646
DKKL1	TR20096	-0.569767	Day 0	Placebo	ONC	OID21313	Q9UK85	-3.8646
DKKL1	TR20022	-1.13397	Day 0	Placebo	ONC	OID21313	Q9UK85	-3.8646
DKKL1	TR20023	0.50811	Day 0	Placebo	ONC	OID21313	Q9UK85	-3.8646
DKKL1	TR20082	0.580056	Day 0	Placebo	ONC	OID21313	Q9UK85	-4.05448
DKKL1	TR20048	0.678895	Day 0	Placebo	ONC	OID21313	Q9UK85	-4.05448
DKKL1	TR20103	-0.969815	Day 0	Placebo	ONC	OID21313	Q9UK85	-4.05448
DKKL1	TR20117	-0.306139	Day 0	Placebo	ONC	OID21313	Q9UK85	-4.05448
DKKL1	TR20022	-0.503112	Day 84	Placebo	ONC	OID21313	Q9UK85	-3.57123
DKKL1	TR20080	-0.45363	Day 84	Placebo	ONC	OID21313	Q9UK85	-3.8646
DKKL1	TR20016	-0.217809	Day 84	Placebo	ONC	OID21313	Q9UK85	-3.8646
DKKL1	TR20042	0.263632	Day 84	Placebo	ONC	OID21313	Q9UK85	-4.05448
DKKL1	TR20023	0.558241	Day 84	Placebo	ONC	OID21313	Q9UK85	-4.05448
[truncated: 161,392 more rows]

## Sheet: AD_all_patients
Measurement	LogFC (CMA - Day 84 vs CMA - Day 0)	P-Value (CMA - Day 84 vs CMA - Day 0)	FDR (CMA - Day 84 vs CMA - Day 0)	LogFC (Placebo - Day 84 vs Placebo - Day 0)	P-Value (Placebo - Day 84 vs Placebo - Day 0)	FDR (Placebo - Day 84 vs Placebo - Day 0)	LogFC (CMA vs Placebo - Day 0)	P-Value (CMA vs Placebo - Day 0)	FDR (CMA vs Placebo - Day 0)	LogFC (CMA vs Placebo - Day 84)	P-Value (CMA vs Placebo - Day 84)	FDR (CMA vs Placebo - Day 84)
AARSD1	-0.129274	0.151673	0.903625	0.311178	0.0422936	0.954224	-0.00262564	0.995776	0.999572	-0.443077	0.40125	0.997145
ABHD14B	-0.0399658	0.708498	0.999838	0.286884	0.114858	0.954224	0.135838	0.819375	0.999572	-0.191012	0.761957	0.997145
ABL1	-0.124741	0.204545	0.903625	0.235736	0.154249	0.955582	-0.611243	0.263171	0.999572	-0.97172	0.0962143	0.74085
ACAA1	0.0284868	0.847412	0.999838	0.0452458	0.855536	0.999596	0.540833	0.512705	0.999572	0.524074	0.549306	0.997145
ACAN	0.0475362	0.659394	0.999838	0.0759135	0.67498	0.999596	0.116338	0.846244	0.999572	0.0879606	0.889959	0.997145
ACE2	-0.0389274	0.551874	0.999838	0.0906891	0.409894	0.999596	0.296874	0.415956	0.999572	0.167258	0.664546	0.997145
ACOX1	0.0230924	0.792253	0.999838	0.21621	0.146648	0.954224	-0.144713	0.766911	0.999572	-0.337831	0.514626	0.997145
ACP5	0.0144067	0.910682	0.999838	0.0861409	0.689742	0.999596	-0.140702	0.844029	0.999572	-0.212437	0.779307	0.997145
ACP6	-0.0576209	0.179561	0.903625	0.0425116	0.551923	0.999596	0.265119	0.265804	0.999572	0.164986	0.511483	0.997145
ACTA2	-0.0489696	0.438591	0.999838	0.23178	0.0328922	0.954224	-0.939633	0.0100124	0.276307	-1.22038	0.00193594	0.0676862
ACTN4	-0.000717281	0.985816	0.999838	0.0552246	0.416693	0.999596	-0.0120519	0.957216	0.999572	-0.0679937	0.775295	0.997145
ACVRL1	-0.0848316	0.141648	0.903625	0.118435	0.219828	0.989976	-0.220242	0.488859	0.999572	-0.423509	0.212078	0.904577
ACY1	0.0696162	0.590334	0.999838	0.109855	0.612752	0.999596	-0.149213	0.835585	0.999572	-0.189452	0.803656	0.997145
ADA	-0.0644365	0.172159	0.903625	0.0858502	0.276632	0.999596	0.120464	0.643434	0.999572	-0.0298225	0.913789	0.997145
ADA2	-0.0242897	0.858339	0.999838	0.160597	0.483249	0.999596	-0.203078	0.788729	0.999572	-0.387965	0.629395	0.997145
ADAM15	-0.0818975	0.225487	0.925787	0.0985417	0.383006	0.999596	0.0273376	0.941572	0.999572	-0.153102	0.698763	0.997145
ADAM22	-0.0511129	0.356326	0.98654	0.0193283	0.834635	0.999596	-1.00313	0.00202226	0.0986191	-1.07357	0.00184496	0.0674793
ADAM23	-0.0337126	0.458296	0.999838	0.0061445	0.935618	0.999596	-0.193616	0.444357	0.999572	-0.233473	0.384631	0.997145
ADAM8	0.0107447	0.92592	0.999838	0.0318908	0.869437	0.999596	-0.10953	0.864841	0.999572	-0.130676	0.848047	0.997145
ADAMTS13	0.00796541	0.957343	0.999838	0.0151691	0.951616	0.999596	0.226631	0.784686	0.999572	0.219427	0.802877	0.997145
ADAMTS15	-0.133412	0.107344	0.903625	0.292554	0.0373644	0.954224	-0.346416	0.447293	0.999572	-0.772382	0.11393	0.789712
ADAMTS16	-0.0447568	0.500757	0.999838	0.184418	0.102842	0.954224	0.158811	0.667365	0.999572	-0.0703636	0.857285	0.997145
ADAMTS8	-0.0717774	0.595202	0.999838	0.000307801	0.998915	0.999596	0.0708655	0.924819	0.999572	-0.00121973	0.998777	0.99946
ADCYAP1R1	-0.0413677	0.438188	0.999838	0.0079596	0.92895	0.999596	-0.142931	0.629709	0.999572	-0.192259	0.540916	0.997145
ADGRB3	-0.045327	0.333549	0.983288	0.0687913	0.381533	0.999596	-0.206979	0.426913	0.999572	-0.321097	0.246808	0.931417
ADGRE2	0.00467219	0.9743	0.999838	0.0221998	0.92735	0.999596	0.567078	0.483759	0.999572	0.54955	0.521759	0.997145
ADGRG1	-0.0348132	0.649019	0.999838	-0.0145469	0.909702	0.999596	1.78171	0.000126304	0.0161161	1.76144	0.000303112	0.0313535
ADGRG2	-0.0255378	0.847928	0.999838	0.0427991	0.848182	0.999596	-0.530175	0.475818	0.999572	-0.598512	0.447713	0.997145
ADH4	-0.0385076	0.769072	0.999838	0.315337	0.15676	0.955582	-0.282273	0.699212	0.999572	-0.636118	0.41273	0.997145
ADM	-0.0443048	0.306822	0.975827	0.000521496	0.994248	0.999596	0.24817	0.303942	0.999572	0.203344	0.42558	0.997145
AFP	0.0116714	0.803893	0.999838	0.0590439	0.455599	0.999596	0.643661	0.0173473	0.362559	0.596288	0.0361158	0.459456
AGER	0.0346761	0.794168	0.999838	-0.029491	0.894814	0.999596	-0.966364	0.195795	0.999572	-0.902197	0.253426	0.931417
AGR2	-0.12721	0.360513	0.98654	0.302715	0.197098	0.989976	-0.934595	0.229266	0.999572	-1.36452	0.100175	0.757495
AGR3	-0.05042	0.461443	0.999838	0.155535	0.179178	0.989976	-0.134416	0.723715	0.999572	-0.340371	0.399933	0.997145
AGRN	0.0232497	0.891309	0.999838	0.00282593	0.992105	0.999596	0.3933	0.678288	0.999572	0.413723	0.680539	0.997145
AGRP	-0.0315562	0.534232	0.999838	0.00612257	0.942604	0.999596	-0.194528	0.491563	0.999572	-0.232207	0.438841	0.997145
AGXT	0.285477	0.0584701	0.899664	0.137994	0.578581	0.999596	0.133053	0.871504	0.999572	0.280536	0.747717	0.997145
AHCY	-0.0666977	0.417826	0.999838	0.394913	0.00608645	0.901536	-0.0714233	0.875714	0.999572	-0.533034	0.274026	0.94552
AHSP	-0.0788218	0.613764	0.999838	0.131921	0.614835	0.999596	0.551534	0.52625	0.999572	0.340792	0.711333	0.997145
AIF1	-0.0740583	0.554014	0.999838	0.276753	0.191281	0.989976	-0.449516	0.519017	0.999572	-0.800328	0.280768	0.958871
AIFM1	-0.105039	0.688622	0.999838	0.639606	0.150628	0.954224	-0.0890645	0.951293	0.999572	-0.83371	0.590154	0.997145
AK1	-0.105083	0.43598	0.999838	0.286308	0.208723	0.989976	0.187014	0.802745	0.999572	-0.204377	0.796732	0.997145
AKR1B1	0.00821099	0.941665	0.999838	0.301367	0.114864	0.954224	0.0409776	0.947703	0.999572	-0.252179	0.703524	0.997145
AKR1C4	0.0158604	0.820789	0.999838	0.219097	0.0675143	0.954224	-0.395703	0.312816	0.999572	-0.59894	0.151923	0.829341
AKT1S1	-0.144159	0.24949	0.938768	0.313533	0.137742	0.954224	0.204657	0.767401	0.999572	-0.253036	0.730097	0.997145
AKT3	-0.112552	0.246394	0.93601	0.0701092	0.664983	0.999596	0.104342	0.845792	0.999572	-0.0783192	0.890427	0.997145
ALCAM	-0.0249744	0.846073	0.999838	-0.00859383	0.968252	0.999596	0.064008	0.928782	0.999572	0.0476275	0.949963	0.997145
ALDH1A1	-0.0285086	0.803023	0.999838	0.151693	0.430678	0.999596	0.288505	0.650552	0.999572	0.108303	0.872388	0.997145
ALDH3A1	-0.0151193	0.835809	0.999838	0.192166	0.121722	0.954224	-0.704972	0.0879021	0.840528	-0.912257	0.0387356	0.471802
ALPP	-0.0775318	0.359617	0.98654	-0.0691485	0.625255	0.999596	0.411981	0.381751	0.999572	0.403598	0.418484	0.997145
AMBN	-0.0825017	0.0878976	0.903625	0.0452091	0.571631	0.999596	-0.210221	0.428579	0.999572	-0.337932	0.23205	0.931417
AMBP	-0.0165383	0.578579	0.999838	-0.00356702	0.943006	0.999596	-0.236121	0.158442	0.997219	-0.249092	0.160316	0.84896
AMFR	0.0410861	0.661005	0.999838	0.318257	0.0477698	0.954224	-1.26265	0.019	0.381517	-1.53982	0.00752755	0.196657
AMIGO2	0.0218611	0.636944	0.999838	0.114975	0.14372	0.954224	-0.0151558	0.953076	0.999572	-0.108269	0.691887	0.997145
AMN	-0.116176	0.114153	0.903625	0.140499	0.251769	0.989976	0.637196	0.119492	0.908423	0.380521	0.375714	0.997145
AMY2A	0.0526297	0.698331	0.999838	0.00978763	0.965723	0.999596	-0.3541	0.639671	0.999572	-0.311258	0.69768	0.997145
AMY2B	0.0243254	0.859646	0.999838	0.0252557	0.912907	0.999596	-0.339563	0.657841	0.999572	-0.340493	0.675141	0.997145
ANG	0.00196717	0.987035	0.999838	0.0894505	0.660194	0.999596	0.522989	0.439411	0.999572	0.435506	0.542963	0.997145
ANGPT1	-0.158203	0.329526	0.983288	0.741666	0.00858443	0.954224	-2.71193	0.00405324	0.152714	-3.6118	0.000428901	0.0313741
ANGPT2	0.0188144	0.696065	0.999838	0.00913909	0.909932	0.999596	0.353453	0.191529	0.999572	0.363128	0.205203	0.890016
ANGPTL1	-0.0197598	0.853819	0.999838	0.12754	0.479895	0.999596	0.289305	0.628435	0.999572	0.142005	0.822464	0.997145
ANGPTL2	0.062489	0.727446	0.999838	0.0398019	0.894734	0.999596	0.385793	0.699203	0.999572	0.408481	0.699469	0.997145
ANGPTL3	-0.0281854	0.838072	0.999838	-0.0339684	0.883346	0.999596	-0.011017	0.98855	0.999572	-0.00523412	0.994867	0.998279
ANGPTL4	0.0333782	0.831401	0.999838	0.200391	0.44783	0.999596	0.635119	0.468111	0.999572	0.468106	0.613283	0.997145
ANGPTL7	-0.0467419	0.26165	0.94751	0.0635921	0.361771	0.999596	-0.254734	0.271743	0.999572	-0.365068	0.139489	0.810121
ANKRD54	-0.091599	0.153109	0.903625	0.0546816	0.607692	0.999596	-0.106629	0.762545	0.999572	-0.25291	0.499829	0.997145
ANPEP	0.013781	0.904986	0.999838	-0.043106	0.824033	0.999596	0.618702	0.338364	0.999572	0.675589	0.324073	0.978057
ANXA10	0.373381	0.0228833	0.811166	0.203626	0.447489	0.999596	-0.501426	0.572184	0.999572	-0.331671	0.724135	0.997145
ANXA11	-0.290611	0.13724	0.903625	0.472574	0.149666	0.954224	-0.249503	0.816469	0.999572	-1.01269	0.376125	0.997145
ANXA3	-0.119733	0.258044	0.947339	0.142758	0.420083	0.999596	-0.589663	0.316323	0.999572	-0.852154	0.173951	0.866433
ANXA4	-0.0710805	0.410727	0.999838	0.0746473	0.60596	0.999596	0.208235	0.664235	0.999572	0.0625073	0.90205	0.997145
ANXA5	-0.0104281	0.865339	0.999838	0.0978768	0.345504	0.999596	0.0349142	0.918768	0.999572	-0.0733908	0.839725	0.997145
AOC1	-0.100057	0.211296	0.909194	-0.0360792	0.786501	0.999596	1.46577	0.00174473	0.0911622	1.40179	0.00432355	0.125847
AOC3	0.0920315	0.434601	0.999838	0.0300953	0.878614	0.999596	0.357306	0.585179	0.999572	0.419243	0.545791	0.997145
APBB1IP	0.0103896	0.846174	0.999838	0.092175	0.308085	0.999596	-0.601642	0.0485701	0.651909	-0.683428	0.0351057	0.455934
APEX1	-0.0729866	0.512347	0.999838	0.0957955	0.608125	0.999596	0.111498	0.857007	0.999572	-0.0572841	0.930383	0.997145
APLP1	0.0694523	0.670986	0.999838	-0.23573	0.391954	0.999596	1.08341	0.237333	0.999572	1.38859	0.15451	0.837214
APOH	-0.0058113	0.932558	0.999838	-0.118064	0.308684	0.999596	0.339515	0.376713	0.999572	0.451768	0.268306	0.939186
APOM	-0.0549963	0.689845	0.999838	-0.0220552	0.923985	0.999596	0.0442003	0.954022	0.999572	0.0112592	0.988943	0.997713
APP	-0.106915	0.302428	0.972423	0.341689	0.0533046	0.954224	-0.588198	0.308144	0.999572	-1.0368	0.0934722	0.73228
APRT	-0.159137	0.290561	0.959574	0.224328	0.373904	0.999596	0.142247	0.86441	0.999572	-0.241219	0.784726	0.997145
AREG	0.0102217	0.898041	0.999838	0.251043	0.0660905	0.954224	-0.43045	0.335062	0.999572	-0.671271	0.158646	0.84896
ARG1	-0.162969	0.0315175	0.847299	0.0257679	0.835145	0.999596	-0.0749696	0.855137	0.999572	-0.263707	0.545331	0.997145
ARHGAP1	-0.0340019	0.679581	0.999838	0.149067	0.283514	0.999596	0.118585	0.795729	0.999572	-0.0644838	0.894298	0.997145
ARHGAP25	-0.0228452	0.825343	0.999838	0.181298	0.299761	0.999596	-0.347574	0.547233	0.999572	-0.551718	0.368562	0.997145
ARHGEF12	-0.24541	0.181903	0.903625	0.342188	0.265992	0.995268	-0.518105	0.609544	0.999572	-1.1057	0.305973	0.974861
ARID4B	-0.0600371	0.441745	0.999838	-0.192029	0.146335	0.954224	0.468111	0.282957	0.999572	0.600103	0.195395	0.866433
ARNT	0.0349527	0.53467	0.999838	0.0131485	0.889109	0.999596	0.405432	0.199162	0.999572	0.427236	0.201675	0.882502
ARSA	-0.0498633	0.559176	0.999838	0.143845	0.317411	0.999596	0.501874	0.293212	0.999572	0.308166	0.540793	0.997145
ARSB	-0.114072	0.234354	0.929657	0.172193	0.284162	0.999596	0.0059347	0.99106	0.999572	-0.28033	0.618003	0.997145
ART3	-0.037434	0.75445	0.999838	0.0411793	0.837553	0.999596	-0.0981887	0.882804	0.999572	-0.176802	0.802274	0.997145
ARTN	-0.0262111	0.604953	0.999838	0.163874	0.0588469	0.954224	-0.818705	0.00549812	0.171144	-1.00879	0.00146747	0.0564976
ASAH2	-0.17537	0.00322129	0.333962	0.0405611	0.669425	0.999596	0.818414	0.0122409	0.288846	0.602483	0.0762374	0.644713
ASGR1	-0.0745147	0.196796	0.903625	0.0155204	0.871545	0.999596	-0.0253716	0.93647	0.999572	-0.115407	0.732438	0.997145
ATF2	-0.0709964	0.284226	0.957722	0.161122	0.149926	0.954224	0.230646	0.530261	0.999572	-0.00147245	0.996977	0.998532
ATG4A	-0.062691	0.435646	0.999838	0.28585	0.0382894	0.954224	0.275798	0.537372	0.999572	-0.0727433	0.877748	0.997145
ATOX1	-0.0809821	0.46129	0.999838	0.105732	0.566172	0.999596	0.113075	0.852987	0.999572	-0.0736398	0.909327	0.997145
ATP5IF1	-0.395523	0.112288	0.903625	0.300906	0.466521	0.999596	-0.495977	0.716814	0.999572	-1.19241	0.412088	0.997145
ATP5PO	-0.176338	0.203725	0.903625	0.382371	0.102762	0.954224	-1.45852	0.0618533	0.701483	-2.01723	0.0162233	0.289447
ATP6AP2	0.00906537	0.827094	0.999838	0.00566039	0.935233	0.999596	0.239232	0.303403	0.999572	0.242637	0.324414	0.978057
ATP6V1D	0.0243276	0.588488	0.999838	0.0497903	0.509863	0.999596	-0.237179	0.34515	0.999572	-0.262642	0.324166	0.978057
ATP6V1F	-0.0812549	0.376038	0.98654	0.186297	0.228491	0.989976	0.559222	0.27501	0.999572	0.29167	0.589153	0.997145
ATXN10	-0.212301	0.247099	0.93601	0.158436	0.604612	0.999596	0.0403258	0.968255	0.999572	-0.330412	0.75845	0.997145
AXIN1	-0.211191	0.21876	0.915702	0.316755	0.271015	0.999596	-0.581803	0.540146	0.999572	-1.10975	0.272558	0.94552
AXL	-0.0113748	0.925732	0.999838	0.0798627	0.696886	0.999596	-0.166441	0.806533	0.999572	-0.257678	0.720632	0.997145
AZU1	-0.157267	0.253184	0.944917	0.00316135	0.988999	0.999596	-0.483862	0.525572	0.999572	-0.64429	0.425758	0.997145
B4GALT1	-0.042884	0.763968	0.999838	0.0657428	0.783903	0.999596	0.00758543	0.992385	0.999572	-0.101041	0.90452	0.997145
B4GAT1	0.00278614	0.98534	0.999838	-0.120188	0.637246	0.999596	0.61523	0.467536	0.999572	0.738204	0.411185	0.997145
BACH1	-0.0952903	0.374654	0.98654	0.359903	0.0498121	0.954224	-0.30004	0.614512	0.999572	-0.755233	0.234801	0.931417
BAG3	-0.0579562	0.405985	0.999838	0.0815858	0.485393	0.999596	-0.581549	0.137727	0.959496	-0.721091	0.083885	0.689459
BAG6	-0.0865759	0.193974	0.903625	0.291849	0.0112227	0.954224	-0.427297	0.248569	0.999572	-0.805721	0.0434045	0.495299
BAIAP2	0.0685374	0.515895	0.999838	0.346057	0.0552527	0.954224	-0.257244	0.660982	0.999572	-0.534764	0.391166	0.997145
BAMBI	-0.109007	0.0225883	0.811166	0.0732668	0.348918	0.999596	-0.367652	0.159133	0.997219	-0.549926	0.0493906	0.515662
BANK1	-0.352786	0.105099	0.903625	0.162949	0.651046	0.999596	-0.58557	0.624151	0.999572	-1.10131	0.385987	0.997145
BAX	-0.150579	0.470123	0.999838	0.610739	0.0854049	0.954224	-1.32384	0.256222	0.999572	-2.08516	0.0944393	0.734919
BCAM	0.00976997	0.929392	0.999838	0.0426058	0.817996	0.999596	0.229423	0.708827	0.999572	0.196587	0.76264	0.997145
BCAN	-0.00405599	0.93984	0.999838	0.047348	0.600295	0.999596	-0.460809	0.128696	0.939267	-0.512213	0.111532	0.789712
BCL2L11	-0.168358	0.113234	0.903625	0.0400804	0.819741	0.999596	-0.143667	0.805475	0.999572	-0.352105	0.569604	0.997145
BCR	-0.232403	0.155382	0.903625	0.433275	0.115585	0.954224	0.192997	0.830247	0.999572	-0.472681	0.620699	0.997145
BGN	0.319926	0.000424905	0.120947	-0.0914698	0.518886	0.999596	1.40463	0.00433857	0.154813	1.81603	0.000656665	0.03695
BID	0.0280788	0.800675	0.999838	0.195909	0.296938	0.999596	0.535301	0.389213	0.999572	0.367472	0.576064	0.997145
BIN2	-0.25302	0.140199	0.903625	0.106644	0.707806	0.999596	-0.295632	0.754012	0.999572	-0.655296	0.513035	0.997145
BIRC2	-0.079387	0.438973	0.999838	0.203814	0.238753	0.989976	-0.0436391	0.938881	0.999572	-0.32684	0.588535	0.997145
BLMH	-0.00498089	0.964316	0.999838	0.127395	0.49664	0.999596	0.131937	0.831491	0.999572	-0.000438968	0.999467	0.999467
BLVRB	-0.0624902	0.611776	0.999838	0.0575813	0.780339	0.999596	0.361729	0.597775	0.999572	0.241657	0.739201	0.997145
BMP4	-0.0957124	0.17841	0.903625	-0.0239166	0.839606	0.999596	-0.467921	0.236247	0.999572	-0.539717	0.198044	0.875343
BMP6	-0.127273	0.0895719	0.903625	0.324372	0.0115948	0.954224	-0.280779	0.495037	0.999572	-0.732424	0.0975182	0.746959
BOC	-0.06891	0.238653	0.929657	0.0578314	0.553392	0.999596	-0.211644	0.513307	0.999572	-0.338386	0.325573	0.978057
BPIFB1	-0.068405	0.634633	0.999838	-0.179681	0.457995	0.999596	0.889532	0.269832	0.999572	1.00081	0.241845	0.931417
BRK1	-0.118218	0.121015	0.903625	-0.0758717	0.548533	0.999596	-0.192875	0.645332	0.999572	-0.235221	0.596512	0.997145
BSG	-0.0425838	0.388375	0.987525	0.105619	0.204819	0.989976	-0.23102	0.400546	0.999572	-0.379223	0.195436	0.866433
BST1	-0.0165542	0.880454	0.999838	-0.0307016	0.868044	0.999596	0.614799	0.318543	0.999572	0.628947	0.33544	0.994291
BST2	0.0776723	0.527894	0.999838	0.061145	0.766817	0.999596	0.117597	0.863424	0.999572	0.134124	0.853136	0.997145
BTC	0.00535677	0.943773	0.999838	0.0202235	0.87399	0.999596	-0.00541285	0.989787	0.999572	-0.0202796	0.963907	0.997145
BTN2A1	-0.0424298	0.722554	0.999838	0.0296537	0.88242	0.999596	-0.266301	0.689047	0.999572	-0.338385	0.631528	0.997145
BTN3A2	-0.107271	0.0471751	0.86589	0.107343	0.229871	0.989976	0.121767	0.67906	0.999572	-0.0928473	0.765837	0.997145
C19orf12	-0.0545557	0.382885	0.98654	-0.142732	0.176566	0.989976	0.25469	0.463793	0.999572	0.342866	0.352978	0.997145
C1QA	0.0447956	0.143544	0.903625	0.0192357	0.705002	0.999596	0.265448	0.120129	0.908423	0.291008	0.108232	0.783877
C1QTNF1	0.0925315	0.661751	0.999838	0.370696	0.298983	0.999596	0.834484	0.479348	0.999572	0.556319	0.65578	0.997145
C2	-0.0479868	0.733014	0.999838	0.00110891	0.996251	0.999596	0.29452	0.706939	0.999572	0.245425	0.767448	0.997145
C2CD2L	-0.00661956	0.954642	0.999838	0.0248932	0.898621	0.999596	-0.827016	0.206093	0.999572	-0.858528	0.215358	0.913242
C4BPB	0.0509826	0.713756	0.999838	-0.12569	0.590437	0.999596	0.990164	0.204623	0.999572	1.16684	0.159312	0.84896
CA1	-0.0688225	0.639001	0.999838	-0.00588642	0.980908	0.999596	0.984385	0.231492	0.999572	0.921449	0.289706	0.964373
CA11	-0.0523037	0.191886	0.903625	0.185093	0.00772248	0.954224	-0.491831	0.0303613	0.488116	-0.729228	0.00311199	0.101174
CA12	-0.0484424	0.383523	0.98654	0.12349	0.188265	0.989976	-0.327911	0.290413	0.999572	-0.499844	0.130988	0.810121
CA13	-0.338806	0.0840707	0.903625	0.195199	0.547091	0.999596	-0.371578	0.72928	0.999572	-0.905582	0.427496	0.997145
CA14	-0.0409197	0.360374	0.98654	0.0323892	0.665083	0.999596	-0.28073	0.260932	0.999572	-0.354039	0.182299	0.866433
CA2	-0.11285	0.495318	0.999838	0.153436	0.580414	0.999596	1.34127	0.149354	0.990145	1.07498	0.273066	0.94552
CA3	0.0100463	0.94339	0.999838	0.247788	0.299841	0.999596	0.398519	0.613432	0.999572	0.160776	0.847308	0.997145
CA4	-0.0707994	0.532174	0.999838	0.057383	0.762552	0.999596	0.12213	0.84622	0.999572	-0.00605272	0.992762	0.997765
CA5A	-0.0339089	0.795433	0.999838	0.0486453	0.824642	0.999596	-0.0387251	0.957573	0.999572	-0.121279	0.875097	0.997145
CA6	-0.0768644	0.550647	0.999838	0.118767	0.582682	0.999596	0.480053	0.50345	0.999572	0.284422	0.707869	0.997145
CA9	-0.00477883	0.940149	0.999838	0.0606849	0.570783	0.999596	-0.370421	0.298944	0.999572	-0.435884	0.249474	0.931417
CALB1	-0.0517266	0.318449	0.979393	-0.0266882	0.757897	0.999596	-0.424756	0.143875	0.983596	-0.449795	0.144188	0.810121
CALB2	-0.0656734	0.398197	0.995711	0.152488	0.244372	0.989976	0.459616	0.289418	0.999572	0.241455	0.597671	0.997145
CALCA	0.000239261	0.996997	0.999838	0.0763419	0.475737	0.999596	-0.0313162	0.929505	0.999572	-0.107419	0.774718	0.997145
CALCOCO1	-0.369781	0.120457	0.903625	0.186388	0.636711	0.999596	-0.128908	0.921447	0.999572	-0.685077	0.621433	0.997145
CAMKK1	-0.108793	0.0841305	0.903625	0.251268	0.0192231	0.954224	-0.906796	0.0113018	0.280247	-1.26686	0.00113036	0.0480162
CANT1	-0.101675	0.411195	0.999838	0.100429	0.627832	0.999596	-0.330716	0.630273	0.999572	-0.532819	0.465118	0.997145
CAPG	-0.046529	0.376963	0.98654	-0.00276894	0.9749	0.999596	-0.289351	0.324285	0.999572	-0.333111	0.284777	0.959952
CARHSP1	-0.136046	0.0934612	0.903625	-0.0506719	0.705378	0.999596	0.460385	0.302952	0.999572	0.375011	0.427334	0.997145
CASC4	-0.0647101	0.547169	0.999838	0.0349656	0.846067	0.999596	0.122263	0.837827	0.999572	0.0225875	0.971532	0.997145
CASP1	-0.0597921	0.516034	0.999838	0.0913347	0.554371	0.999596	-0.450616	0.380317	0.999572	-0.601743	0.270224	0.943526
CASP10	-0.106832	0.49869	0.999838	0.143312	0.588403	0.999596	0.879569	0.318626	0.999572	0.629426	0.499338	0.997145
CASP2	-0.0729602	0.583319	0.999838	0.110177	0.621587	0.999596	-0.614445	0.407761	0.999572	-0.797582	0.31157	0.978057
CASP3	-0.224381	0.193696	0.903625	0.321513	0.265994	0.995268	-0.14424	0.87955	0.999572	-0.690135	0.495002	0.997145
CASP8	-0.125752	0.244789	0.93601	0.0727599	0.686442	0.999596	0.292517	0.624757	0.999572	0.0940053	0.881943	0.997145
CBLIF	0.00736395	0.952636	0.999838	0.0498691	0.810693	0.999596	0.708348	0.307755	0.999572	0.665843	0.365033	0.997145
CBLN4	-0.0944406	0.0717185	0.899664	-0.0287358	0.73951	0.999596	0.463464	0.110948	0.908423	0.397759	0.194511	0.866433
CC2D1A	-0.132365	0.391171	0.988398	0.398077	0.128027	0.954224	-0.381039	0.656498	0.999572	-0.91148	0.31772	0.978057
CCDC80	-0.09501	0.532608	0.999838	0.203455	0.426683	0.999596	-1.081	0.205464	0.999572	-1.37947	0.128952	0.810121
CCL11	-0.0319423	0.493347	0.999838	0.0245014	0.753772	0.999596	0.65818	0.014169	0.312151	0.601737	0.0327919	0.440134
CCL13	-0.18674	0.0237053	0.811166	0.12335	0.361306	0.999596	-0.450881	0.314874	0.999572	-0.760971	0.112651	0.789712
CCL14	-0.0151428	0.9161	0.999838	0.0492693	0.838241	0.999596	0.150237	0.851114	0.999572	0.085825	0.9194	0.997145
CCL15	-0.045056	0.752192	0.999838	0.114145	0.63397	0.999596	-0.706586	0.375732	0.999572	-0.865787	0.306518	0.974861
CCL16	0.00691428	0.963163	0.999838	0.0745253	0.766938	0.999596	0.243477	0.770321	0.999572	0.175866	0.842234	0.997145
CCL17	-0.0763871	0.590993	0.999838	0.534269	0.0292141	0.954224	-0.714481	0.368105	0.999572	-1.32514	0.118742	0.789712
CCL18	-0.0262656	0.845121	0.999838	0.134095	0.553183	0.999596	0.502938	0.502727	0.999572	0.342577	0.666163	0.997145
CCL19	0.0268062	0.855463	0.999838	0.408455	0.103518	0.954224	-0.343179	0.675594	0.999572	-0.724827	0.405701	0.997145
CCL2	-0.00445601	0.942486	0.999838	0.0478447	0.644885	0.999596	-0.0840706	0.806925	0.999572	-0.136371	0.708486	0.997145
CCL20	0.0683635	0.562998	0.999838	0.134909	0.496877	0.999596	0.37122	0.572655	0.999572	0.304674	0.661954	0.997145
CCL21	0.0375485	0.798609	0.999838	0.121834	0.622265	0.999596	-0.189557	0.817035	0.999572	-0.273843	0.752541	0.997145
CCL22	0.0498321	0.790682	0.999838	0.140574	0.655826	0.999596	-0.260001	0.803561	0.999572	-0.350743	0.751585	0.997145
CCL23	-0.0717021	0.664029	0.999838	0.0567345	0.837647	0.999596	-0.227958	0.803974	0.999572	-0.356395	0.714364	0.997145
CCL24	-0.160967	0.30156	0.971769	0.179645	0.490696	0.999596	0.102697	0.905185	0.999572	-0.237915	0.794633	0.997145
CCL25	0.0155214	0.733921	0.999838	0.0482367	0.52985	0.999596	0.39022	0.129701	0.939267	0.357504	0.188738	0.866433
CCL26	0.0261739	0.822519	0.999838	-0.0786682	0.688174	0.999596	0.784571	0.230987	0.999572	0.889414	0.200638	0.882502
CCL27	0.0136687	0.946694	0.999838	0.0607045	0.859629	0.999596	0.624382	0.583981	0.999572	0.577347	0.632678	0.997145
CCL28	-0.0488316	0.601687	0.999838	0.379865	0.0190268	0.954224	0.288298	0.580002	0.999572	-0.140399	0.798996	0.997145
CCL3	0.0859224	0.200517	0.903625	0.0486658	0.66314	0.999596	-0.311183	0.402444	0.999572	-0.273926	0.486228	0.997145
CCL4	0.0689328	0.602606	0.999838	0.0449558	0.839494	0.999596	-0.369434	0.616213	0.999572	-0.345457	0.658205	0.997145
CCL5	-0.263092	0.161203	0.903625	0.804748	0.0128005	0.954224	-3.11845	0.00407099	0.152714	-4.18629	0.000393633	0.0313535
CCL7	0.0368904	0.583689	0.999838	0.00711326	0.949724	0.999596	0.720481	0.0593404	0.69452	0.750258	0.063724	0.586341
CCL8	-0.0536943	0.329821	0.983288	0.162687	0.0823128	0.954224	0.040826	0.893556	0.999572	-0.175556	0.587794	0.997145
CCN1	-0.00175561	0.982676	0.999838	0.166425	0.22414	0.989976	0.396621	0.38042	0.999572	0.22844	0.632504	0.997145
CCN2	-0.0645825	0.59455	0.999838	0.343098	0.0969143	0.954224	-0.729378	0.282767	0.999572	-1.13706	0.116904	0.789712
CCN3	-0.116561	0.368834	0.98654	0.136448	0.529891	0.999596	-0.819937	0.257542	0.999572	-1.07295	0.163745	0.855565
CCS	-0.064586	0.485479	0.999838	0.011435	0.941192	0.999596	0.753607	0.147623	0.990145	0.677586	0.217707	0.917885
CCT5	-0.111753	0.139317	0.903625	0.271879	0.0345496	0.954224	-0.0350698	0.93274	0.999572	-0.418702	0.344227	0.996166
CD109	0.0110328	0.925126	0.999838	0.108327	0.583195	0.999596	-0.243735	0.709441	0.999572	-0.341029	0.622979	0.997145
CD14	-0.00956886	0.966375	0.999838	-0.111307	0.77032	0.999596	0.0111598	0.992955	0.999572	0.112898	0.932828	0.997145
CD160	-0.0524351	0.3548	0.98654	0.0301413	0.750293	0.999596	0.136806	0.66334	0.999572	0.0542298	0.870539	0.997145
CD163	0.0839806	0.499292	0.999838	0.123554	0.553545	0.999596	0.622881	0.369111	0.999572	0.583307	0.426938	0.997145
CD164	-0.0213433	0.773368	0.999838	0.0916355	0.462629	0.999596	0.239624	0.562034	0.999572	0.126645	0.772135	0.997145
CD177	0.0379276	0.736405	0.999838	0.0478278	0.800321	0.999596	-0.582738	0.355032	0.999572	-0.592638	0.374613	0.997145
CD1C	-0.0898216	0.406422	0.999838	0.03782	0.834433	0.999596	0.285005	0.635202	0.999572	0.157364	0.804595	0.997145
CD200	-0.0958281	0.104187	0.903625	-0.065402	0.503374	0.999596	0.167764	0.604385	0.999572	0.137337	0.688816	0.997145
CD200R1	-0.110141	0.0589537	0.899664	0.00483434	0.959782	0.999596	0.125497	0.693329	0.999572	0.0105214	0.975091	0.997145
CD207	-0.0438784	0.361592	0.98654	0.205035	0.0138218	0.954224	-0.0934089	0.726125	0.999572	-0.342323	0.229398	0.931417
CD209	-0.0627922	0.617075	0.999838	0.094185	0.654962	0.999596	-0.835554	0.235282	0.999572	-0.992531	0.184335	0.866433
CD22	-0.0253472	0.560433	0.999838	0.0384829	0.598387	0.999596	0.23332	0.337437	0.999572	0.16949	0.509651	0.997145
CD244	0.00868381	0.91732	0.999838	0.110124	0.434541	0.999596	0.527206	0.261158	0.999572	0.425766	0.390395	0.997145
CD27	-0.0484855	0.715038	0.999838	-0.0454115	0.838506	0.999596	-0.325131	0.660252	0.999572	-0.328204	0.675414	0.997145
CD274	-0.0634725	0.56547	0.999838	0.0897765	0.628023	0.999596	-0.522544	0.396506	0.999572	-0.675793	0.30181	0.974213
CD276	-0.0486609	0.685307	0.999838	0.0436833	0.828328	0.999596	-0.198665	0.766257	0.999572	-0.29101	0.681298	0.997145
CD28	-0.0566532	0.3865	0.987525	0.0833781	0.447277	0.999596	-0.276907	0.446668	0.999572	-0.416938	0.281272	0.958871
CD2AP	-0.174101	0.176263	0.903625	0.285372	0.186475	0.989976	0.0488971	0.945028	0.999572	-0.410577	0.585498	0.997145
CD300C	0.0131593	0.910514	0.999838	0.0105578	0.957161	0.999596	-0.687812	0.294468	0.999572	-0.685211	0.32403	0.978057
CD300E	-0.0176665	0.720748	0.999838	0.134154	0.110908	0.954224	-0.370938	0.181886	0.999572	-0.522759	0.0781716	0.65727
CD300LF	-0.0287434	0.571752	0.999838	0.0177425	0.835025	0.999596	-0.142291	0.614987	0.999572	-0.188777	0.529278	0.997145
CD300LG	0.00798727	0.940868	0.999838	0.158938	0.381381	0.999596	0.033453	0.9555	0.999572	-0.117497	0.853309	0.997145
CD302	-0.0893679	0.119777	0.903625	0.0919568	0.33605	0.999596	0.304693	0.336509	0.999572	0.123369	0.712214	0.997145
CD33	0.0137504	0.905969	0.999838	-0.0368007	0.850644	0.999596	0.679352	0.297589	0.999572	0.729903	0.291061	0.964373
CD34	-0.0728628	0.554686	0.999838	-0.0611121	0.767533	0.999596	0.607681	0.377415	0.999572	0.59593	0.41376	0.997145
CD38	-0.111859	0.045473	0.86589	0.105061	0.255461	0.989976	0.218492	0.473778	0.999572	0.00157228	0.996107	0.998532
CD4	-0.0792098	0.151826	0.903625	0.135705	0.143787	0.954224	-0.169735	0.577358	0.999572	-0.384649	0.236433	0.931417
CD40	-0.0742826	0.524457	0.999838	0.257466	0.192181	0.989976	0.106325	0.869737	0.999572	-0.225423	0.742977	0.997145
CD40LG	-0.148791	0.425322	0.999838	0.27996	0.372022	0.999596	-0.0812711	0.937432	0.999572	-0.510023	0.642463	0.997145
CD46	-0.0672251	0.548446	0.999838	0.112475	0.549784	0.999596	-0.355847	0.56825	0.999572	-0.535547	0.418643	0.997145
CD48	0.0835218	0.505127	0.999838	-0.0132556	0.949632	0.999596	-0.0183077	0.979014	0.999572	0.0784697	0.91528	0.997145
CD5	-0.132793	0.0202531	0.805773	0.0517307	0.57875	0.999596	-0.190642	0.537457	0.999572	-0.375165	0.254741	0.931417
CD55	-0.0908708	0.446938	0.999838	0.0792036	0.692218	0.999596	-0.338825	0.609864	0.999572	-0.5089	0.470264	0.997145
CD58	-0.0216186	0.867999	0.999838	0.0327197	0.880887	0.999596	0.173464	0.810738	0.999572	0.119126	0.876656	0.997145
CD59	-0.0637892	0.608465	0.999838	0.118013	0.572513	0.999596	-0.00297618	0.99657	0.999572	-0.184779	0.801219	0.997145
CD6	-0.0805349	0.137773	0.903625	0.0273552	0.761093	0.999596	1.12378	0.000463634	0.0376831	1.01589	0.00235365	0.0800789
CD63	-0.109509	0.28011	0.957722	0.301812	0.0795487	0.954224	0.634571	0.261243	0.999572	0.22325	0.707354	0.997145
CD69	-0.372934	0.0751977	0.899664	0.199751	0.563767	0.999596	-0.344532	0.763697	0.999572	-0.917217	0.451406	0.997145
CD70	-0.0481396	0.430496	0.999838	0.0660968	0.518569	0.999596	-0.765812	0.0280177	0.471148	-0.880048	0.0177389	0.301767
CD74	-0.0115147	0.925331	0.999838	-0.0186792	0.927838	0.999596	0.224673	0.742724	0.999572	0.231838	0.74926	0.997145
CD79B	-0.0742491	0.209585	0.909194	0.0607537	0.537977	0.999596	-0.305505	0.3518	0.999572	-0.440508	0.207158	0.89139
CD83	-0.0669678	0.26712	0.950843	0.0331915	0.741549	0.999596	-0.0341384	0.918491	0.999572	-0.134298	0.704267	0.997145
CD84	0.0342974	0.484989	0.999838	0.0523251	0.525477	0.999596	-0.32878	0.231838	0.999572	-0.346807	0.233995	0.931417
CD8A	-0.165428	0.284544	0.957722	-0.0528288	0.83765	0.999596	1.04172	0.227003	0.999572	0.92912	0.308082	0.97771
CD93	-0.134347	0.315792	0.979393	0.0983099	0.6604	0.999596	-0.462019	0.534032	0.999572	-0.694676	0.378725	0.997145
CD97	0.0108977	0.93874	0.999838	0.0648777	0.785285	0.999596	0.451981	0.567716	0.999572	0.398001	0.63474	0.997145
CD99	-0.0510161	0.684829	0.999838	0.0778425	0.712146	0.999596	-0.114842	0.869547	0.999572	-0.243701	0.742387	0.997145
CD99L2	0.00695282	0.958601	0.999838	0.0960708	0.669518	0.999596	0.18127	0.808014	0.999572	0.092152	0.907186	0.997145
CDC27	-0.0837368	0.237153	0.929657	0.00145572	0.990152	0.999596	0.486014	0.218158	0.999572	0.400821	0.336237	0.994291
CDC37	-0.182913	0.22591	0.925787	0.315063	0.214254	0.989976	0.582987	0.485666	0.999572	0.0850113	0.923361	0.997145
CDCP1	-0.0182521	0.761205	0.999838	0.038844	0.700138	0.999596	-0.135885	0.684607	0.999572	-0.192982	0.586518	0.997145
CDH1	-0.0626719	0.634792	0.999838	0.0238316	0.914212	0.999596	0.158754	0.828731	0.999572	0.072251	0.925967	0.997145
CDH15	0.0124614	0.916852	0.999838	0.116324	0.562307	0.999596	1.60637	0.0192765	0.381517	1.50251	0.0375633	0.465721
CDH17	-0.0406301	0.766519	0.999838	0.0659456	0.77404	0.999596	0.30955	0.684648	0.999572	0.202975	0.801484	0.997145
CDH2	-0.0452184	0.761414	0.999838	0.0376068	0.880385	0.999596	0.697516	0.401928	0.999572	0.614691	0.485264	0.997145
CDH3	-0.0119129	0.926643	0.999838	-0.0350885	0.871682	0.999596	-0.208921	0.771915	0.999572	-0.185745	0.807843	0.997145
CDH5	-0.0584877	0.691823	0.999838	-0.0038446	0.987605	0.999596	0.24845	0.762245	0.999572	0.193807	0.823742	0.997145
CDH6	0.0241065	0.839883	0.999838	0.0938723	0.63966	0.999596	-0.706069	0.290891	0.999572	-0.775835	0.273729	0.94552
CDHR1	-0.0748309	0.121846	0.903625	0.0672996	0.402521	0.999596	0.436839	0.105262	0.902327	0.294709	0.298068	0.973963
CDHR2	-0.0197347	0.688804	0.999838	0.0433879	0.600185	0.999596	1.17978	8.77e-05	0.0149118	1.11666	0.000368089	0.0313535
CDHR5	-0.00208078	0.986605	0.999838	0.071938	0.729698	0.999596	-1.00745	0.149232	0.990145	-1.08147	0.144179	0.810121
CDKN1A	-0.251034	0.199999	0.903625	0.258566	0.428929	0.999596	0.0863564	0.93628	0.999572	-0.423243	0.711804	0.997145
CDKN2D	-0.239612	0.234492	0.929657	0.132548	0.693093	0.999596	0.494326	0.65728	0.999572	0.122165	0.917508	0.997145
CDNF	-0.102806	0.0743813	0.899664	0.149391	0.120762	0.954224	0.224165	0.47777	0.999572	-0.0280327	0.933048	0.997145
CDON	-0.0649198	0.671966	0.999838	-0.0393011	0.878522	0.999596	-0.158144	0.852896	0.999572	-0.183762	0.838903	0.997145
CDSN	0.00479166	0.926911	0.999838	0.0726939	0.408962	0.999596	-0.00692993	0.980989	0.999572	-0.0748322	0.808228	0.997145
CEACAM1	0.0146538	0.90607	0.999838	-0.0897691	0.667079	0.999596	0.583741	0.400456	0.999572	0.688164	0.35011	0.997145
CEACAM21	-0.0202687	0.712809	0.999838	0.0413592	0.654697	0.999596	0.798596	0.0120343	0.288626	0.736968	0.0274153	0.387816
CEACAM3	-0.0396052	0.656016	0.999838	-0.0100566	0.946224	0.999596	0.212844	0.667222	0.999572	0.183295	0.726706	0.997145
CEACAM5	-0.023016	0.709314	0.999838	0.137167	0.189809	0.989976	-0.523434	0.132646	0.939267	-0.683617	0.0656526	0.594818
CEACAM8	-0.19989	0.0203784	0.805773	0.0265325	0.849874	0.999596	0.307295	0.509621	0.999572	0.0808726	0.869616	0.997145
CEBPB	-0.0922797	0.175335	0.903625	-0.0674512	0.551666	0.999596	0.754414	0.0492775	0.655391	0.729586	0.071728	0.620935
CELA3A	0.107399	0.448261	0.999838	0.0674604	0.77598	0.999596	0.911108	0.249999	0.999572	0.951046	0.257094	0.931417
CEP164	-0.163998	0.0123634	0.69568	0.0802283	0.450826	0.999596	-1.98636	1.06e-06	0.000774082	-2.23059	3.41e-07	0.000249362
CEP85	-0.146798	0.235604	0.929657	0.242439	0.243164	0.989976	0.490361	0.474408	0.999572	0.101125	0.888978	0.997145
CERT	-0.286055	0.213422	0.912971	-0.150315	0.694567	0.999596	1.38133	0.27947	0.999572	1.24559	0.35656	0.997145
CES1	-0.16295	0.279822	0.957722	0.232882	0.356649	0.999596	0.428832	0.607576	0.999572	0.0329997	0.970209	0.997145
CES2	-0.10094	0.147193	0.903625	0.16414	0.159986	0.963205	-0.202597	0.597385	0.999572	-0.467677	0.252833	0.931417
CES3	-0.150279	0.00401989	0.367568	0.13641	0.107567	0.954224	-0.492893	0.0804061	0.814761	-0.779583	0.0105986	0.230747
CETN2	-0.0511119	0.669555	0.999838	0.116117	0.56393	0.999596	0.417307	0.531949	0.999572	0.250078	0.723355	0.997145
CFC1	-0.122137	0.0933531	0.903625	0.063911	0.595487	0.999596	0.532646	0.185966	0.999572	0.346597	0.41378	0.997145
CGA	-0.0265582	0.83048	0.999838	0.170475	0.41472	0.999596	-0.258868	0.707972	0.999572	-0.455901	0.534226	0.997145
CGREF1	-0.0854557	0.394409	0.99315	0.0116103	0.944817	0.999596	-0.370951	0.505996	0.999572	-0.468017	0.42899	0.997145
CHAC2	-0.0483391	0.483492	0.999838	0.330727	0.00616224	0.901536	-1.64298	9.17e-05	0.0149118	-2.02205	9.74e-06	0.00356301
CHEK2	-0.0942793	0.447229	0.999838	-0.0301939	0.884339	0.999596	0.290318	0.673505	0.999572	0.226233	0.756593	0.997145
CHGB	0.0284253	0.843567	0.999838	0.0105173	0.965301	0.999596	-0.0336808	0.966496	0.999572	-0.0157728	0.985191	0.997464
CHI3L1	-0.141732	0.363622	0.98654	0.00864201	0.973549	0.999596	0.272851	0.752412	0.999572	0.122476	0.893658	0.997145
CHIT1	-0.0801163	0.484261	0.999838	0.0450541	0.814279	0.999596	-0.768704	0.230653	0.999572	-0.893874	0.189185	0.866433
CHL1	-0.0339514	0.792888	0.999838	0.00465537	0.982883	0.999596	0.219814	0.760159	0.999572	0.181207	0.812263	0.997145
CHMP1A	-0.184436	0.279021	0.957722	0.148683	0.60126	0.999596	-0.35314	0.708009	0.999572	-0.686259	0.493068	0.997145
CHRDL1	0.00971609	0.953288	0.999838	0.203386	0.466499	0.999596	-0.263389	0.775583	0.999572	-0.457058	0.640919	0.997145
CHRDL2	-0.125338	0.46282	0.999838	0.166322	0.561203	0.999596	-0.4269	0.652688	0.999572	-0.71856	0.475555	0.997145
CIAPIN1	-0.13308	0.230129	0.92858	0.234708	0.207798	0.989976	0.405206	0.509162	0.999572	0.0374172	0.954015	0.997145
CKAP4	-0.0410718	0.42397	0.999838	-0.00913787	0.9153	0.999596	-0.245758	0.390465	0.999572	-0.277692	0.360152	0.997145
CKMT1A_CKMT1B	0.188158	0.301288	0.971769	0.161041	0.596495	0.999596	-0.273738	0.78587	0.999572	-0.246621	0.817329	0.997145
CLC	0.107715	0.259458	0.94751	-0.00488238	0.975528	0.999596	-1.54723	0.00514661	0.163685	-1.43463	0.0133952	0.264827
CLEC10A	-0.0986505	0.08836	0.903625	0.0680059	0.477854	0.999596	0.606375	0.0608598	0.701086	0.439719	0.194764	0.866433
CLEC11A	0.142693	0.383692	0.98654	0.183772	0.503168	0.999596	0.594838	0.513443	0.999572	0.553759	0.565725	0.997145
CLEC14A	-0.027452	0.814258	0.999838	-0.0308466	0.875023	0.999596	0.257443	0.692493	0.999572	0.260837	0.705348	0.997145
CLEC1A	-0.132832	0.0392058	0.86589	0.179391	0.0942839	0.954224	-0.19811	0.57184	0.999572	-0.510333	0.17326	0.866433
CLEC1B	-0.234283	0.202784	0.903625	0.459519	0.138064	0.954224	-0.945712	0.353639	0.999572	-1.63951	0.132376	0.810121
CLEC4A	-0.0726568	0.192367	0.903625	0.00594327	0.948846	0.999596	0.090557	0.7683	0.999572	0.0119569	0.970707	0.997145
CLEC4C	-0.0394421	0.413031	0.999838	0.0858945	0.289569	0.999596	0.035063	0.895618	0.999572	-0.0902736	0.750053	0.997145
CLEC4D	-0.127219	0.0269814	0.839868	0.172486	0.0712569	0.954224	-0.956785	0.0034694	0.150772	-1.25649	0.000407188	0.0313535
CLEC4G	-0.230156	0.00190286	0.278388	0.112194	0.342117	0.999596	-0.113904	0.770137	0.999572	-0.456254	0.272575	0.94552
CLEC5A	-0.0608036	0.632752	0.999838	0.0815868	0.702363	0.999596	-0.599132	0.399063	0.999572	-0.741523	0.325438	0.978057
CLEC6A	-0.051966	0.437788	0.999838	-0.0518357	0.644006	0.999596	0.893074	0.0199323	0.388813	0.892944	0.0275686	0.387816
CLEC7A	-0.000515139	0.990099	0.999838	0.00496491	0.943205	0.999596	-0.426899	0.0700509	0.748062	-0.432379	0.0828943	0.685166
CLIP2	-0.431024	0.131275	0.903625	0.0732479	0.876975	0.999596	-0.0121854	0.993804	0.999572	-0.516457	0.756256	0.997145
CLMP	-0.0651822	0.0698833	0.899664	0.0571927	0.336681	0.999596	-0.328698	0.0994922	0.879648	-0.451073	0.0347643	0.455934
CLPP	-0.332375	0.197545	0.903625	0.265041	0.537425	0.999596	0.128455	0.928035	0.999572	-0.46896	0.755829	0.997145
CLPS	0.121173	0.420836	0.999838	0.0886947	0.724789	0.999596	-0.930944	0.2683	0.999572	-0.898466	0.312824	0.978057
CLSPN	-0.00507141	0.943144	0.999838	0.0458314	0.701267	0.999596	0.78505	0.0524562	0.675651	0.734147	0.0855258	0.695887
CLSTN1	-0.0571757	0.556869	0.999838	0.0863192	0.597118	0.999596	0.341156	0.529077	0.999572	0.197662	0.73035	0.997145
CLSTN2	-0.0406725	0.371239	0.98654	-0.00910346	0.904668	0.999596	0.441474	0.0852428	0.831401	0.409905	0.130074	0.810121
CLTA	-0.0467635	0.592392	0.999838	0.100313	0.494368	0.999596	-0.0119459	0.98037	0.999572	-0.159022	0.757412	0.997145
CLUL1	-0.0162255	0.890449	0.999838	-0.0522844	0.791544	0.999596	0.401478	0.541305	0.999572	0.437537	0.529962	0.997145
CNDP1	-0.00257336	0.983173	0.999838	0.110343	0.590711	0.999596	0.0802215	0.906004	0.999572	-0.0326948	0.963779	0.997145
CNPY2	-0.0976963	0.233655	0.929657	0.029672	0.828039	0.999596	0.15922	0.725376	0.999572	0.0318521	0.947095	0.997145
CNPY4	-0.223065	0.0888581	0.903625	0.302397	0.166968	0.984975	0.0538032	0.940235	0.999572	-0.471659	0.536051	0.997145
CNST	-0.40383	0.0611571	0.899664	0.293514	0.409768	0.999596	-0.43163	0.713874	0.999572	-1.12897	0.367413	0.997145
CNTN1	-0.0605953	0.680883	0.999838	0.0301146	0.90301	0.999596	-0.163005	0.84238	0.999572	-0.253715	0.770313	0.997145
CNTN2	-0.0637165	0.205678	0.903625	-0.00680869	0.935191	0.999596	0.0479079	0.863052	0.999572	-0.00899989	0.975604	0.997145
CNTN3	-0.061753	0.625884	0.999838	0.0318312	0.880855	0.999596	1.13446	0.112483	0.908423	1.04087	0.167875	0.856303
CNTN4	-0.0185272	0.87548	0.999838	0.104516	0.599027	0.999596	0.464632	0.481515	0.999572	0.341588	0.624835	0.997145
CNTN5	-0.0276259	0.804418	0.999838	0.0306554	0.869951	0.999596	0.235621	0.704572	0.999572	0.17734	0.787636	0.997145
CNTNAP2	-0.0850268	0.09547	0.903625	0.145689	0.089027	0.954224	0.445511	0.115986	0.908423	0.214796	0.469473	0.997145
COL18A1	-0.0246332	0.837326	0.999838	0.133928	0.507077	0.999596	-0.000118739	0.999858	0.999858	-0.15868	0.822657	0.997145
COL1A1	0.0554158	0.461319	0.999838	0.0849297	0.501014	0.999596	-0.708963	0.0948345	0.867143	-0.738477	0.100447	0.757495
COL4A1	-0.026041	0.879992	0.999838	0.0160048	0.955915	0.999596	-0.206382	0.829863	0.999572	-0.248428	0.807199	0.997145
COL6A3	-0.0791234	0.624426	0.999838	0.145419	0.592065	0.999596	-0.962634	0.287235	0.999572	-1.18718	0.216637	0.916009
COL9A1	-0.0778008	0.187806	0.903625	0.0217523	0.824669	0.999596	0.138447	0.670965	0.999572	0.0388944	0.91025	0.997145
COLEC12	-0.022255	0.863911	0.999838	0.116253	0.594356	0.999596	-0.302468	0.675927	0.999572	-0.440975	0.565601	0.997145
COMP	0.0371891	0.793766	0.999838	0.0288473	0.903823	0.999596	-0.455795	0.565575	0.999572	-0.447453	0.594459	0.997145
COMT	-0.128627	0.373854	0.98654	0.387798	0.113863	0.954224	0.156874	0.844879	0.999572	-0.359551	0.672449	0.997145
COPE	-0.00872479	0.881147	0.999838	-0.135015	0.172744	0.989976	0.019828	0.951332	0.999572	0.146119	0.671591	0.997145
CORO1A	-0.207436	0.186958	0.903625	0.177423	0.498127	0.999596	0.172736	0.841989	0.999572	-0.212123	0.817334	0.997145
COX5B	-0.219422	0.369025	0.98654	0.280364	0.493293	0.999596	-0.679212	0.616333	0.999572	-1.179	0.412983	0.997145
CPA1	0.000590616	0.996443	0.999838	0.0508932	0.81905	0.999596	0.295004	0.689474	0.999572	0.244701	0.754395	0.997145
CPA2	0.126119	0.382663	0.98654	0.245401	0.312335	0.999596	-0.224365	0.779432	0.999572	-0.343647	0.68581	0.997145
CPB1	0.0971856	0.447055	0.999838	0.0399475	0.851846	0.999596	0.690653	0.332834	0.999572	0.747891	0.32253	0.978057
CPE	-0.019901	0.812056	0.999838	-0.0564481	0.688051	0.999596	0.266507	0.568005	0.999572	0.303054	0.540218	0.997145
CPM	-0.0195882	0.890877	0.999838	0.109786	0.647292	0.999596	0.584792	0.463317	0.999572	0.455418	0.589403	0.997145
CPPED1	0.0109824	0.91355	0.999838	0.172559	0.31245	0.999596	0.437183	0.439219	0.999572	0.275606	0.644682	0.997145
CPVL	-0.0881233	0.276523	0.957722	-0.0459877	0.733557	0.999596	-0.0541636	0.903729	0.999572	-0.0962992	0.839229	0.997145
CPXM1	-0.0777597	0.430373	0.999838	0.319704	0.0577538	0.954224	-0.825884	0.136191	0.956564	-1.22335	0.0395927	0.474788
CR2	0.0863319	0.514706	0.999838	0.0421392	0.849412	0.999596	0.439056	0.551603	0.999572	0.483249	0.536436	0.997145
CRACR2A	-0.176719	0.294831	0.961001	0.300525	0.288674	0.999596	-0.665247	0.477236	0.999572	-1.14249	0.251667	0.931417
CRADD	-0.177901	0.243153	0.93601	0.330162	0.197734	0.989976	-0.210802	0.802358	0.999572	-0.718866	0.42218	0.997145
CREG1	-0.0975669	0.39951	0.995711	-0.00493797	0.979652	0.999596	0.92789	0.153336	0.997219	0.835261	0.223685	0.927539
CRELD2	-0.136696	0.303669	0.974273	0.0950436	0.668497	0.999596	-0.153216	0.834991	0.999572	-0.384955	0.62183	0.997145
CRH	0.0149972	0.822584	0.999838	-0.049451	0.659905	0.999596	0.76201	0.0456005	0.62349	0.826458	0.0409907	0.478459
CRHBP	-0.0334629	0.814686	0.999838	0.033744	0.888011	0.999596	0.0240982	0.975807	0.999572	-0.0431087	0.959176	0.997145
CRHR1	-0.129338	0.192977	0.903625	-0.0146213	0.929448	0.999596	-0.0460009	0.933065	0.999572	-0.160717	0.781957	0.997145
CRIM1	0.11433	0.345975	0.98654	-0.0495139	0.80699	0.999596	0.659743	0.32888	0.999572	0.823587	0.251126	0.931417
CRIP2	0.0799472	0.230623	0.92858	0.200537	0.0761979	0.954224	-0.347241	0.348136	0.999572	-0.467831	0.23445	0.931417
CRISP2	-0.0486614	0.285678	0.957722	0.00217748	0.977144	0.999596	0.434393	0.0901955	0.85133	0.383555	0.155946	0.840411
CRKL	-0.266021	0.134936	0.903625	0.297616	0.31562	0.999596	0.279248	0.775307	0.999572	-0.284389	0.783851	0.997145
CRLF1	-0.310612	0.0238415	0.811166	0.0307878	0.890637	0.999596	0.424856	0.567958	0.999572	0.0834562	0.915549	0.997145
CRNN	-0.134109	0.0267112	0.839868	-0.0439398	0.656556	0.999596	-0.971597	0.00465572	0.162174	-1.06177	0.00361448	0.11303
CRTAC1	0.108947	0.40103	0.997802	0.103705	0.632999	0.999596	-0.148321	0.836683	0.999572	-0.143078	0.851158	0.997145
CRTAM	-0.13005	0.0395835	0.86589	0.0107803	0.917017	0.999596	0.809598	0.0221691	0.410549	0.668767	0.0712205	0.620212
CRX	0.0344172	0.552901	0.999838	-0.0734457	0.451217	0.999596	0.216192	0.503421	0.999572	0.324055	0.345219	0.996166
CSF1	-0.15991	0.254208	0.945097	-0.0730011	0.754843	0.999596	0.199341	0.797072	0.999572	0.112433	0.89112	0.997145
CSF2RA	-0.0398061	0.381391	0.98654	0.0916139	0.231937	0.989976	0.591664	0.0228216	0.412197	0.460244	0.0902618	0.721601
CSF3	-0.0610467	0.513976	0.999838	0.211296	0.181893	0.989976	0.0730163	0.888234	0.999572	-0.199327	0.71752	0.997145
CST3	-0.0465322	0.759013	0.999838	0.00748031	0.976551	0.999596	0.0997488	0.905934	0.999572	0.0457363	0.959223	0.997145
CST5	-0.0405245	0.495275	0.999838	0.195634	0.0543642	0.954224	-0.483835	0.147521	0.990145	-0.719993	0.0443929	0.498361
CST6	-0.0650064	0.658568	0.999838	0.0612983	0.80382	0.999596	0.248777	0.761193	0.999572	0.122472	0.887685	0.997145
CST7	-0.10888	0.410609	0.999838	0.279592	0.210551	0.989976	0.284286	0.698712	0.999572	-0.104186	0.893442	0.997145
CSTB	-0.125104	0.31643	0.979393	0.0812373	0.696936	0.999596	0.122681	0.859149	0.999572	-0.0836604	0.90908	0.997145
CTF1	-0.0666326	0.591349	0.999838	0.0470397	0.821133	0.999596	1.44254	0.0413204	0.592664	1.32887	0.0744486	0.640696
CTRB1	0.0940411	0.46462	0.999838	-0.00558617	0.979292	0.999596	0.671741	0.349132	0.999572	0.771368	0.310786	0.978057
CTRC	0.191228	0.204243	0.903625	0.0131685	0.958073	0.999596	0.265785	0.749161	0.999572	0.443845	0.614696	0.997145
CTSB	0.10834	0.444318	0.999838	0.0414283	0.861233	0.999596	-0.6562	0.405636	0.999572	-0.589289	0.480519	0.997145
CTSC	0.000819888	0.995083	0.999838	-0.254993	0.257137	0.989976	1.25123	0.0965196	0.87707	1.50705	0.0600849	0.573761
CTSD	0.0272608	0.662417	0.999838	-0.0293512	0.779333	0.999596	0.192635	0.579778	0.999572	0.249247	0.49941	0.997145
CTSF	-0.0552777	0.689058	0.999838	0.0936922	0.686223	0.999596	0.497237	0.518616	0.999572	0.348267	0.669251	0.997145
CTSH	-0.125445	0.0804309	0.903625	0.154764	0.195223	0.989976	-1.3496	0.00123235	0.0783881	-1.62981	0.000292251	0.0313535
CTSL	0.0174371	0.886152	0.999838	-0.0771917	0.705963	0.999596	-0.383788	0.57208	0.999572	-0.289159	0.687657	0.997145
CTSO	-0.0397485	0.372892	0.98654	-0.0525078	0.482417	0.999596	0.634578	0.0133102	0.309093	0.647337	0.0169087	0.298042
CTSS	-0.0500166	0.653107	0.999838	0.069338	0.710419	0.999596	0.199702	0.747081	0.999572	0.080347	0.902509	0.997145
CTSV	0.0611339	0.269168	0.953494	-0.00594075	0.948634	0.999596	0.776847	0.0142395	0.312151	0.843922	0.0121316	0.246507
CTSZ	-0.0563983	0.56069	0.999838	0.0869448	0.593024	0.999596	-0.208331	0.699175	0.999572	-0.351674	0.538758	0.997145
CX3CL1	-0.0172217	0.785198	0.999838	-0.0443307	0.676186	0.999596	-0.0360469	0.91836	0.999572	-0.00893788	0.980867	0.997145
CXADR	0.0057482	0.927572	0.999838	0.0383948	0.717786	0.999596	-0.374841	0.290185	0.999572	-0.407488	0.278102	0.952842
CXCL1	-0.125596	0.290362	0.959574	0.275285	0.169369	0.987201	-0.404358	0.539175	0.999572	-0.805239	0.25118	0.931417
CXCL10	0.0226038	0.878329	0.999838	0.259057	0.298958	0.999596	0.369738	0.653228	0.999572	0.133286	0.878413	0.997145
CXCL11	-0.0924845	0.50246	0.999838	0.249141	0.283841	0.999596	0.353603	0.644685	0.999572	0.011978	0.988225	0.997713
CXCL12	-0.10236	0.119435	0.903625	-0.0427882	0.694351	0.999596	-0.183798	0.611013	0.999572	-0.24337	0.525464	0.997145
CXCL13	0.0243706	0.854283	0.999838	0.210577	0.346918	0.999596	0.172458	0.815455	0.999572	-0.0137484	0.985988	0.99758
CXCL14	-0.000932216	0.991431	0.999838	0.211465	0.151622	0.954224	0.0913486	0.850105	0.999572	-0.121049	0.813222	0.997145
CXCL16	-0.0384932	0.772679	0.999838	0.0477634	0.830887	0.999596	-0.138849	0.851504	0.999572	-0.225105	0.774655	0.997145
CXCL17	-0.0425866	0.615153	0.999838	-0.0996581	0.484039	0.999596	0.879468	0.0671193	0.740469	0.936539	0.065865	0.594818
CXCL3	-0.310092	0.0590394	0.899664	0.471522	0.0861022	0.954224	-3.12395	0.00106742	0.0743635	-3.90556	0.000158988	0.0211454
CXCL5	-0.283648	0.0921089	0.903625	0.469721	0.0964558	0.954224	-2.53652	0.00830494	0.247962	-3.28989	0.00152216	0.0571006
CXCL6	-0.179281	0.0461289	0.86589	0.268282	0.0741036	0.954224	0.521439	0.289377	0.999572	0.0738766	0.88664	0.997145
CXCL8	0.0026769	0.967838	0.999838	0.072866	0.514301	0.999596	0.08905	0.809691	0.999572	0.0188609	0.961601	0.997145
CXCL9	0.0552659	0.679957	0.999838	0.155753	0.489387	0.999596	0.426634	0.567705	0.999572	0.326148	0.679919	0.997145
DAB2	-0.200449	0.415586	0.999838	0.285644	0.489057	0.999596	-0.203604	0.881492	0.999572	-0.689696	0.634124	0.997145
DAG1	-0.0660531	0.573856	0.999838	0.133992	0.497144	0.999596	0.247435	0.70487	0.999572	0.0473895	0.945385	0.997145
DAPP1	-0.270633	0.289296	0.959574	0.343083	0.422284	0.999596	0.386366	0.784554	0.999572	-0.22735	0.879313	0.997145
DARS	-0.122146	0.494894	0.999838	0.275023	0.360995	0.999596	0.220066	0.824778	0.999572	-0.177104	0.866467	0.997145
DBI	-0.055662	0.677304	0.999838	0.211793	0.347577	0.999596	0.243353	0.743746	0.999572	-0.0241021	0.975614	0.997145
DBNL	-0.26358	0.121554	0.903625	0.21662	0.443616	0.999596	0.423006	0.651213	0.999572	-0.0571936	0.953953	0.997145
DCBLD2	-0.0468291	0.782808	0.999838	-0.150069	0.599166	0.999596	-0.0627272	0.947102	0.999572	0.0405123	0.967748	0.997145
DCN	-0.0361094	0.525652	0.999838	0.0492075	0.606132	0.999596	-0.0698585	0.825106	0.999572	-0.155175	0.643564	0.997145
DCTN1	-0.234572	0.145744	0.903625	0.229617	0.392436	0.999596	0.26822	0.762394	0.999572	-0.195969	0.834845	0.997145
DCTN2	0.0358055	0.623605	0.999838	0.0335838	0.783733	0.999596	0.0256991	0.949488	0.999572	0.0279208	0.948219	0.997145
DCTN6	-0.075543	0.58672	0.999838	0.145957	0.531783	0.999596	0.351901	0.649083	0.999572	0.130401	0.873453	0.997145
DCTPP1	-0.0159664	0.879997	0.999838	-0.0127795	0.942611	0.999596	0.129759	0.82561	0.999572	0.126572	0.839286	0.997145
DCXR	-0.101287	0.305251	0.975072	0.249449	0.135268	0.954224	0.435847	0.427006	0.999572	0.085111	0.883222	0.997145
DDAH1	-0.0292441	0.663775	0.999838	0.115598	0.308442	0.999596	-0.217455	0.561875	0.999572	-0.362297	0.363206	0.997145
DDC	-0.0338992	0.803431	0.999838	-0.00399743	0.986045	0.999596	-0.000874356	0.99908	0.999858	-0.0307762	0.96944	0.997145
DDR1	-0.0417757	0.74369	0.999838	0.00251053	0.990655	0.999596	0.106549	0.88088	0.999572	0.0622627	0.934142	0.997145
DDX58	-0.0638778	0.355462	0.98654	0.0492736	0.669908	0.999596	0.536734	0.165814	0.999572	0.423583	0.299697	0.974213
DECR1	-0.285247	0.285986	0.957722	0.3847	0.390234	0.999596	-1.04991	0.47895	0.999572	-1.71986	0.27575	0.949228
DEFA1_DEFA1B	-0.0149614	0.904583	0.999838	0.0672299	0.748433	0.999596	-0.385111	0.580097	0.999572	-0.467302	0.526676	0.997145
DEFB4A_DEFB4B	-0.154754	0.166217	0.903625	0.0970844	0.601389	0.999596	-2.43297	0.000262852	0.0240346	-2.68481	0.000158312	0.0211454
DFFA	-0.0358414	0.71968	0.999838	0.227325	0.17939	0.989976	-0.328577	0.555084	0.999572	-0.591743	0.317773	0.978057
DGKZ	0.0106323	0.859633	0.999838	0.229089	0.0274016	0.954224	0.058803	0.86056	0.999572	-0.159654	0.65302	0.997145
DIABLO	-0.302847	0.152173	0.903625	0.331422	0.347279	0.999596	-0.643228	0.581038	0.999572	-1.2775	0.303184	0.974213
DKK1	-0.151774	0.24717	0.93601	0.394897	0.0759754	0.954224	-0.50748	0.484888	0.999572	-1.05415	0.174428	0.866433
DKK3	0.0547967	0.710301	0.999838	-0.00806893	0.973987	0.999596	0.203322	0.804402	0.999572	0.266187	0.759699	0.997145
DKK4	-0.0952931	0.212018	0.909625	0.157315	0.219573	0.989976	0.270109	0.522386	0.999572	0.0175006	0.968731	0.997145
DKKL1	-0.0569481	0.256034	0.946669	0.0852568	0.310358	0.999596	-0.0978043	0.724268	0.999572	-0.240009	0.415504	0.997145
DLK1	-0.137703	0.286283	0.957722	0.150528	0.4858	0.999596	-0.0044468	0.995032	0.999572	-0.292677	0.69926	0.997145
DLL1	-0.0428231	0.772567	0.999838	0.0340178	0.891177	0.999596	0.0668993	0.935338	0.999572	-0.00994153	0.990923	0.997743
DNAJA2	-0.265321	0.19544	0.903625	0.253884	0.457569	0.999596	-0.125753	0.911384	0.999572	-0.644958	0.590773	0.997145
DNAJB1	-0.196023	0.171037	0.903625	0.353409	0.14219	0.954224	-0.183065	0.816478	0.999572	-0.732496	0.38289	0.997145
DNAJB8	-0.136625	0.0355019	0.865655	0.137426	0.200278	0.989976	-0.740848	0.0403278	0.588504	-1.0149	0.00907122	0.222058
DNER	-0.0451786	0.745748	0.999838	0.0384909	0.869232	0.999596	0.16242	0.834104	0.999572	0.0787505	0.923648	0.997145
DNMBP	-0.11111	0.294935	0.961001	0.199112	0.263978	0.995268	-0.283152	0.629933	0.999572	-0.593374	0.342619	0.996166
DNPH1	-0.0779422	0.491542	0.999838	0.215196	0.260157	0.992251	0.784945	0.21628	0.999572	0.491807	0.462176	0.997145
DOK2	-0.283134	0.173586	0.903625	0.435761	0.211416	0.989976	-0.0716472	0.950147	0.999572	-0.790543	0.51612	0.997145
DPEP1	-0.00493642	0.898206	0.999838	0.0305275	0.63786	0.999596	-0.399342	0.0683276	0.740469	-0.434806	0.061377	0.57932
DPEP2	0.0273739	0.61332	0.999838	0.13334	0.146939	0.954224	-0.100285	0.739293	0.999572	-0.206251	0.519147	0.997145
DPP10	-0.0101412	0.879736	0.999838	0.0365106	0.745689	0.999596	0.62283	0.100411	0.879648	0.576178	0.150041	0.825224
DPP4	0.00872874	0.945261	0.999838	-0.00346876	0.987032	0.999596	0.357396	0.61414	0.999572	0.369593	0.622721	0.997145
DPP6	-0.0732034	0.195456	0.903625	0.0890821	0.345777	0.999596	0.365965	0.244174	0.999572	0.20368	0.538469	0.997145
DPP7	-0.168541	0.11957	0.903625	0.296008	0.103876	0.954224	-0.397787	0.504409	0.999572	-0.862336	0.175607	0.866433
DPT	0.0407518	0.754791	0.999838	0.124494	0.570294	0.999596	0.144603	0.842171	0.999572	0.0608603	0.93696	0.997145
DPY30	-0.303685	0.0587673	0.899664	0.306953	0.248866	0.989976	0.256453	0.769822	0.999572	-0.354185	0.703068	0.997145
DRAXIN	-0.0611061	0.411736	0.999838	0.166803	0.184764	0.989976	-0.997783	0.0192975	0.381517	-1.22569	0.00727511	0.193518
DRG2	-0.0262232	0.778023	0.999838	0.223891	0.156335	0.955582	-0.0751418	0.884609	0.999572	-0.325256	0.55411	0.997145
DSC2	-0.0135477	0.927007	0.999838	0.0329419	0.894441	0.999596	-0.33612	0.683385	0.999572	-0.38261	0.661387	0.997145
DSG2	0.0109199	0.933488	0.999838	0.0709531	0.74682	0.999596	-0.113989	0.875677	0.999572	-0.174023	0.821717	0.997145
DSG3	-0.0516257	0.279463	0.957722	-0.015432	0.846282	0.999596	-0.385045	0.149571	0.990145	-0.421238	0.137176	0.810121
DSG4	-0.0222634	0.623397	0.999838	-0.102871	0.180481	0.989976	-1.0421	0.00014995	0.0168653	-0.961494	0.000770211	0.0396599
DTX3	-0.0791114	0.146278	0.903625	0.114457	0.209112	0.989976	-0.311095	0.301877	0.999572	-0.504663	0.117023	0.789712
DUOX2	-0.0777193	0.196367	0.903625	-0.00567878	0.954715	0.999596	-0.328135	0.325233	0.999572	-0.400175	0.258479	0.931417
DUSP3	-0.0618845	0.505755	0.999838	-0.198973	0.20556	0.989976	0.582051	0.263222	0.999572	0.71914	0.193278	0.866433
EBAG9	-0.228189	0.362038	0.98654	0.24098	0.565236	0.999596	-0.276313	0.84214	0.999572	-0.745482	0.612606	0.997145
EBI3_IL27	0.0526937	0.183177	0.903625	0.0200619	0.760469	0.999596	0.0730189	0.737985	0.999572	0.105651	0.648065	0.997145
ECE1	-0.0811379	0.271607	0.955939	0.167786	0.177224	0.989976	0.148118	0.716799	0.999572	-0.100806	0.815723	0.997145
EDA2R	-0.082592	0.0985159	0.903625	0.0629107	0.447738	0.999596	-0.102873	0.70746	0.999572	-0.248376	0.394218	0.997145
EDAR	-0.120874	0.192758	0.903625	0.167301	0.281365	0.999596	0.192032	0.707615	0.999572	-0.0961422	0.859277	0.997145
EDIL3	-0.0326707	0.546383	0.999838	-0.036103	0.690971	0.999596	0.284374	0.347162	0.999572	0.287806	0.36909	0.997145
EFEMP1	-0.0852805	0.597984	0.999838	0.0488752	0.856936	0.999596	-0.467096	0.603935	0.999572	-0.601252	0.528959	0.997145
EFNA1	0.0393788	0.734384	0.999838	0.0305885	0.875181	0.999596	0.136699	0.832393	0.999572	0.14549	0.831691	0.997145
EFNA4	-0.0277244	0.650024	0.999838	0.0427271	0.67696	0.999596	-0.172416	0.612406	0.999572	-0.242868	0.501187	0.997145
EGF	-0.363407	0.107964	0.903625	0.36152	0.336098	0.999596	-0.668423	0.590411	0.999572	-1.39335	0.292073	0.964373
EGFL7	-0.153519	0.00342408	0.333962	0.2922	0.00105604	0.54799	-0.0966122	0.72792	0.999572	-0.542331	0.0704849	0.620212
EGFR	-0.0321822	0.776569	0.999838	-0.0212667	0.911016	0.999596	0.165303	0.793454	0.999572	0.154387	0.8175	0.997145
EGLN1	-0.0121621	0.826987	0.999838	0.116919	0.214711	0.989976	-0.109564	0.723726	0.999572	-0.238645	0.468582	0.997145
EIF4B	-0.146453	0.370244	0.98654	0.243935	0.373962	0.999596	0.345921	0.70277	0.999572	-0.0444663	0.963054	0.997145
EIF4EBP1	-0.0748674	0.570232	0.999838	0.340611	0.128358	0.954224	-0.174517	0.811842	0.999572	-0.589996	0.449004	0.997145
EIF4G1	-0.317437	0.180588	0.903625	0.328146	0.40661	0.999596	-0.515966	0.693091	0.999572	-1.16155	0.403336	0.997145
EIF5A	0.0179698	0.739545	0.999838	0.138595	0.131535	0.954224	-0.363892	0.230236	0.999572	-0.484517	0.133583	0.810121
ELOA	-0.143411	0.116124	0.903625	0.0124145	0.934483	0.999596	-0.207769	0.678568	0.999572	-0.363595	0.494526	0.997145
ENAH	-0.177106	0.0392961	0.86589	0.129158	0.360914	0.999596	-0.298051	0.523937	0.999572	-0.604315	0.22565	0.927539
ENG	0.0292479	0.80882	0.999838	0.0239887	0.905878	0.999596	0.234707	0.727399	0.999572	0.239966	0.73664	0.997145
ENO1	-0.148767	0.2525	0.944917	0.252033	0.248239	0.989976	0.312186	0.664188	0.999572	-0.0886131	0.907339	0.997145
ENO2	-0.0814743	0.444233	0.999838	0.1571	0.38005	0.999596	0.533329	0.369021	0.999572	0.294754	0.638305	0.997145
ENPP2	0.0190211	0.88168	0.999838	0.0336801	0.875255	0.999596	0.171283	0.80981	0.999572	0.156624	0.835483	0.997145
ENPP5	0.0474021	0.699978	0.999838	0.00768484	0.970289	0.999596	0.694862	0.312791	0.999572	0.734579	0.313983	0.978057
ENPP7	-0.0322498	0.807503	0.999838	0.122567	0.581762	0.999596	0.0683382	0.926096	0.999572	-0.0864788	0.911811	0.997145
ENTPD2	-0.0509998	0.407417	0.999838	0.170981	0.102009	0.954224	-0.0711631	0.834912	0.999572	-0.293144	0.41957	0.997145
ENTPD5	-0.0341486	0.58402	0.999838	0.188173	0.0771408	0.954224	-0.0145271	0.966573	0.999572	-0.236848	0.520133	0.997145
ENTPD6	-0.0770423	0.18997	0.903625	0.0985768	0.31578	0.999596	0.285495	0.38037	0.999572	0.109876	0.749115	0.997145
EPCAM	0.153133	0.287546	0.957722	0.0883444	0.713148	0.999596	0.315357	0.692381	0.999572	0.380145	0.652799	0.997145
EPHA1	-0.102186	0.39617	0.995419	0.000641604	0.997457	0.999596	-0.50691	0.449277	0.999572	-0.609738	0.390933	0.997145
EPHA10	-0.20434	0.0155793	0.805773	0.235689	0.0907187	0.954224	-0.265491	0.559797	0.999572	-0.70552	0.147843	0.820283
EPHA2	-0.046476	0.327478	0.983288	0.0660136	0.40664	0.999596	-0.624493	0.0212774	0.406701	-0.736982	0.0108828	0.230747
EPHB4	-0.0703101	0.556877	0.999838	0.0351004	0.861058	0.999596	-0.438293	0.510912	0.999572	-0.543704	0.442014	0.997145
EPHB6	-0.0420601	0.482624	0.999838	-0.0133352	0.894219	0.999596	-0.315283	0.345661	0.999572	-0.344008	0.331747	0.992529
EPHX2	-0.150066	0.0528964	0.899664	0.0714276	0.575417	0.999596	0.0580823	0.890588	0.999572	-0.163412	0.715159	0.997145
EPO	-0.0805099	0.312762	0.979393	0.152169	0.256493	0.989976	0.2226	0.614588	0.999572	-0.0100796	0.98281	0.997145
EPS8L2	-0.0400374	0.491773	0.999838	0.0945523	0.334775	0.999596	-0.40811	0.211091	0.999572	-0.542699	0.118501	0.789712
ERBB2	-0.0209362	0.874518	0.999838	0.0535376	0.809933	0.999596	0.788655	0.288438	0.999572	0.714181	0.363519	0.997145
ERBB3	-0.0187184	0.88566	0.999838	0.0277117	0.899086	0.999596	0.0397537	0.956253	0.999572	-0.0066764	0.993064	0.997765
ERBB4	0.00013251	0.999154	0.999838	-0.0754968	0.719262	0.999596	1.07779	0.126699	0.936164	1.15342	0.123124	0.794933
ERBIN	-0.223626	0.319508	0.979393	0.285669	0.447643	0.999596	-0.0508607	0.967375	0.999572	-0.560156	0.671129	0.997145
EREG	0.0202435	0.837921	0.999838	0.417766	0.0151489	0.954224	-0.515597	0.351744	0.999572	-0.913119	0.122998	0.794933
ERP44	-0.00318482	0.946898	0.999838	0.0968466	0.231553	0.989976	0.126382	0.635445	0.999572	0.0263504	0.925597	0.997145
ESAM	-0.0804624	0.445935	0.999838	0.157237	0.375511	0.999596	-0.473752	0.420411	0.999572	-0.711451	0.255382	0.931417
ESM1	0.112573	0.387957	0.987525	0.0593339	0.785524	0.999596	-0.143177	0.84302	0.999572	-0.089938	0.906548	0.997145
EZR	0.0680597	0.280907	0.957722	0.133624	0.208403	0.989976	0.142403	0.683573	0.999572	0.0768391	0.835485	0.997145
F11R	-0.141886	0.293496	0.961001	0.288483	0.204618	0.989976	-0.0377433	0.959712	0.999572	-0.468113	0.555216	0.997145
F2R	-0.105547	0.349072	0.98654	0.169482	0.370219	0.999596	0.0421729	0.946149	0.999572	-0.232857	0.725097	0.997145
F3	-0.0108519	0.804022	0.999838	-0.0518564	0.481092	0.999596	0.154491	0.526586	0.999572	0.195496	0.45005	0.997145
F7	-0.0675002	0.603502	0.999838	0.0176656	0.935368	0.999596	0.216102	0.764972	0.999572	0.130937	0.86424	0.997145
F9	-0.0110474	0.925174	0.999838	0.0585694	0.766873	0.999596	0.215062	0.742768	0.999572	0.145446	0.834051	0.997145
FABP1	-0.0193594	0.938922	0.999838	-0.0466596	0.912403	0.999596	-0.147785	0.916332	0.999572	-0.120485	0.935586	0.997145
FABP2	-0.0643242	0.712818	0.999838	-0.0186564	0.949256	0.999596	0.0240341	0.980278	0.999572	-0.0216337	0.983249	0.997145
FABP4	0.0609432	0.6854	0.999838	0.014649	0.953701	0.999596	1.27707	0.132092	0.939267	1.32336	0.140672	0.810121
FABP5	0.119855	0.467994	0.999838	0.10467	0.705138	0.999596	0.47913	0.60177	0.999572	0.494315	0.611411	0.997145
FABP6	-0.200596	0.0399886	0.86589	-0.156062	0.331809	0.999596	-1.03648	0.0558249	0.69452	-1.08101	0.0596639	0.573761
FABP9	-0.112585	0.0382418	0.86589	0.0705116	0.429484	0.999596	-1.3804	2.61e-05	0.00954977	-1.5635	9.1e-06	0.00356301
FADD	-0.0621936	0.565109	0.999838	0.159499	0.380723	0.999596	0.00764846	0.989842	0.999572	-0.214044	0.736904	0.997145
FAM3B	0.00220922	0.96796	0.999838	0.0999693	0.282204	0.999596	-0.272472	0.375796	0.999572	-0.370232	0.257543	0.931417
FAM3C	-0.047118	0.759186	0.999838	0.0374757	0.884475	0.999596	-0.427906	0.617388	0.999572	-0.512499	0.572531	0.997145
FAP	-0.0314744	0.777911	0.999838	0.118879	0.526491	0.999596	-0.260775	0.674876	0.999572	-0.411129	0.533137	0.997145
FAS	-0.0530866	0.680284	0.999838	0.0368698	0.864521	0.999596	-0.240091	0.737748	0.999572	-0.330047	0.664196	0.997145
FASLG	0.0920447	0.0492669	0.889844	0.0145551	0.849738	0.999596	0.164448	0.519609	0.999572	0.241938	0.372429	0.997145
FBP1	-0.0375446	0.735564	0.999838	0.116846	0.531903	0.999596	-0.890388	0.154887	0.997219	-1.04478	0.116223	0.789712
FCAR	-0.0203412	0.735741	0.999838	0.237475	0.0227487	0.954224	-0.761777	0.0273086	0.464564	-1.01959	0.0060822	0.167892
FCER2	0.00782936	0.948591	0.999838	0.0739516	0.716977	0.999596	-0.222745	0.741963	0.999572	-0.288867	0.687113	0.997145
FCGR2A	-0.00722542	0.951564	0.999838	0.0422578	0.832445	0.999596	0.151493	0.819123	0.999572	0.10201	0.884459	0.997145
FCGR2B	-0.0377623	0.682925	0.999838	0.257799	0.101688	0.954224	-0.691392	0.183315	0.999572	-0.986953	0.0754699	0.644713
FCGR3B	0.0288047	0.811663	0.999838	0.146111	0.472725	0.999596	0.69385	0.305415	0.999572	0.576544	0.42055	0.997145
FCN2	-0.146486	0.233911	0.929657	0.0847927	0.67927	0.999596	0.667757	0.328455	0.999572	0.436479	0.545301	0.997145
FCRL1	-0.00823914	0.945326	0.999838	0.0302163	0.880922	0.999596	0.367653	0.583239	0.999572	0.329197	0.6428	0.997145
FCRL2	-0.0117233	0.793913	0.999838	-0.0198032	0.792658	0.999596	-0.0569541	0.819675	0.999572	-0.0488743	0.853539	0.997145
FCRL3	-0.0791003	0.275688	0.957722	0.216837	0.0784023	0.954224	0.315347	0.433537	0.999572	0.0194089	0.963593	0.997145
FCRL5	-0.108928	0.440765	0.999838	0.0152661	0.948508	0.999596	-0.195202	0.803441	0.999572	-0.319396	0.700918	0.997145
FCRL6	0.0432559	0.468295	0.999838	-0.00235657	0.981164	0.999596	-0.0547682	0.868621	0.999572	-0.0091557	0.979181	0.997145
FCRLB	-0.0437685	0.384553	0.98702	0.0970938	0.252091	0.989976	-0.0613648	0.825971	0.999572	-0.202227	0.495218	0.997145
FEN1	-0.0603102	0.462147	0.999838	-0.00562508	0.96731	0.999596	-0.665336	0.148806	0.990145	-0.720021	0.140612	0.810121
FES	-0.00128703	0.986108	0.999838	0.152649	0.22267	0.989976	-0.375755	0.363561	0.999572	-0.529691	0.22854	0.931417
FETUB	0.0387786	0.780787	0.999838	0.0198495	0.932349	0.999596	0.442131	0.56932	0.999572	0.46106	0.575501	0.997145
FGF19	0.0618893	0.72242	0.999838	-0.113355	0.698378	0.999596	0.622865	0.521504	0.999572	0.798109	0.438823	0.997145
FGF2	-0.0648889	0.366957	0.98654	0.0458365	0.703116	0.999596	-0.0415744	0.916925	0.999572	-0.1523	0.718621	0.997145
FGF21	-0.0605495	0.623386	0.999838	0.22136	0.287414	0.999596	0.265645	0.698648	0.999572	-0.0162645	0.98214	0.997145
FGF23	0.0237425	0.708856	0.999838	0.227764	0.0373885	0.954224	0.0227464	0.948731	0.999572	-0.181275	0.629183	0.997145
FGF5	-0.127418	0.0647705	0.899664	0.106179	0.352036	0.999596	-0.233825	0.535467	0.999572	-0.467422	0.245137	0.931417
FGFBP1	0.00694555	0.954241	0.999838	-0.138527	0.496561	0.999596	0.764736	0.260019	0.999572	0.910209	0.206753	0.89139
FGFR1OP	-0.181828	0.174221	0.903625	0.518414	0.0236228	0.954224	-0.819928	0.269359	0.999572	-1.52017	0.0567848	0.566141
FGFR2	-0.0318845	0.73759	0.999838	0.0302713	0.849647	0.999596	0.261591	0.621782	0.999572	0.199435	0.72249	0.997145
FGR	0.00485442	0.962933	0.999838	0.267948	0.131622	0.954224	-0.437223	0.45367	0.999572	-0.700317	0.259421	0.932512
FHIT	-0.269615	0.163977	0.903625	0.540432	0.0981216	0.954224	0.764936	0.474485	0.999572	-0.0451113	0.968159	0.997145
FIS1	-0.125438	0.379265	0.98654	0.280114	0.243792	0.989976	-0.329773	0.676953	0.999572	-0.735325	0.382368	0.997145
FKBP1B	-0.0980068	0.639269	0.999838	0.231304	0.510452	0.999596	-0.0533093	0.96343	0.999572	-0.38262	0.756302	0.997145
FKBP4	-0.086834	0.307522	0.975931	0.254951	0.0778917	0.954224	-0.932963	0.0526481	0.675651	-1.27475	0.0137401	0.268023
FKBP5	-0.168823	0.313038	0.979393	0.383141	0.174694	0.989976	-0.484916	0.601152	0.999572	-1.03688	0.293912	0.964373
FKBP7	-0.0815104	0.331813	0.983288	0.0921105	0.512313	0.999596	0.156357	0.736883	0.999572	-0.0172642	0.972058	0.997145
FLI1	0.0154059	0.919783	0.999838	0.276154	0.285429	0.999596	-0.31355	0.71298	0.999572	-0.574298	0.525589	0.997145
FLRT2	-0.000747122	0.990123	0.999838	0.0787554	0.438571	0.999596	-0.350571	0.299858	0.999572	-0.430073	0.231091	0.931417
FLT1	-0.000639734	0.988505	0.999838	0.0883137	0.239904	0.989976	0.15537	0.530641	0.999572	0.0664163	0.799957	0.997145
FLT3	0.0115201	0.840812	0.999838	0.120143	0.216122	0.989976	0.0873802	0.784415	0.999572	-0.0212431	0.949941	0.997145
FLT3LG	-0.0569345	0.284053	0.957722	-0.05193	0.558681	0.999596	0.0810238	0.782901	0.999572	0.0760192	0.807263	0.997145
FLT4	-0.0557843	0.675691	0.999838	0.0184431	0.934271	0.999596	1.30473	0.0839022	0.830082	1.2305	0.122664	0.794933
FMNL1	-0.0285008	0.716259	0.999838	0.304926	0.0244626	0.954224	0.0861805	0.843436	0.999572	-0.247246	0.593427	0.997145
FMR1	0.044956	0.56669	0.999838	-0.275376	0.0410013	0.954224	0.22003	0.614363	0.999572	0.540362	0.246005	0.931417
FOLR1	-0.00294614	0.979765	0.999838	-0.0443625	0.82009	0.999596	-0.205468	0.750858	0.999572	-0.164052	0.8109	0.997145
FOLR2	-0.0323365	0.801793	0.999838	0.0611545	0.777356	0.999596	0.048757	0.945783	0.999572	-0.044734	0.953054	0.997145
FOLR3	-0.0845737	0.543644	0.999838	0.00466668	0.984039	0.999596	-3.83729	1.05e-05	0.00510581	-3.92653	1.84e-05	0.00537035
FOPNL	-0.23792	0.100038	0.903625	0.0721621	0.762835	0.999596	0.346226	0.662635	0.999572	0.0361441	0.965683	0.997145
FOSB	-0.0456946	0.470369	0.999838	-0.0326088	0.75836	0.999596	-0.142921	0.684472	0.999572	-0.156006	0.675564	0.997145
FOXO1	-0.158813	0.24638	0.93601	0.101213	0.657731	0.999596	0.0711098	0.925144	0.999572	-0.188916	0.81385	0.997145
FOXO3	-0.0350233	0.736734	0.999838	0.121272	0.488982	0.999596	-0.358049	0.53769	0.999572	-0.514345	0.40437	0.997145
FRZB	-0.0145606	0.734192	0.999838	0.14842	0.0439782	0.954224	0.0324175	0.891936	0.999572	-0.130563	0.606174	0.997145
FST	-0.00147947	0.99261	0.999838	0.080832	0.763209	0.999596	-0.122577	0.890394	0.999572	-0.204888	0.827966	0.997145
FSTL3	-0.0590488	0.686258	0.999838	0.0910826	0.710482	0.999596	-0.497273	0.541718	0.999572	-0.647404	0.453981	0.997145
FUCA1	-0.0428003	0.761759	0.999838	-0.0346524	0.883704	0.999596	0.639757	0.417245	0.999572	0.631609	0.449604	0.997145
FURIN	-0.088938	0.476136	0.999838	0.145363	0.487788	0.999596	0.917743	0.189799	0.999572	0.683442	0.354434	0.997145
FUS	-0.0248432	0.683076	0.999838	0.157531	0.127832	0.954224	-0.515449	0.132897	0.939267	-0.697823	0.056885	0.566141
FUT3_FUT5	0.017709	0.890239	0.999838	-0.0498741	0.816949	0.999596	0.835259	0.246059	0.999572	0.902842	0.236922	0.931417
FUT8	-0.0115374	0.897311	0.999838	0.375384	0.0156707	0.954224	-1.46872	0.00487548	0.163685	-1.85564	0.000978476	0.0433791
FXN	-0.235824	0.30083	0.971769	0.284781	0.45535	0.999596	-0.0298912	0.98109	0.999572	-0.550497	0.680714	0.997145
FXYD5	-0.0828375	0.388808	0.987525	0.00687161	0.965885	0.999596	-0.402774	0.451239	0.999572	-0.492483	0.385274	0.997145
FYB1	-0.488572	0.0473487	0.86589	0.0969867	0.810379	0.999596	0.428574	0.749274	0.999572	-0.156985	0.911997	0.997145
GAL	-0.192264	0.259712	0.94751	-0.0249644	0.930017	0.999596	0.607338	0.520434	0.999572	0.440039	0.659984	0.997145
GALNT10	-0.0195451	0.680031	0.999838	0.135451	0.0936863	0.954224	-0.419536	0.116725	0.908423	-0.574532	0.0446243	0.498361
GALNT2	-0.0563003	0.167552	0.903625	0.0245536	0.71713	0.999596	-0.104281	0.642855	0.999572	-0.185135	0.438315	0.997145
GALNT3	-0.0574532	0.366388	0.98654	0.0365234	0.731259	0.999596	-0.566622	0.113179	0.908423	-0.660598	0.0823269	0.684342
GALNT7	-0.0101	0.811562	0.999838	0.063622	0.373068	0.999596	0.143999	0.542278	0.999572	0.0702766	0.778635	0.997145
GAS6	0.0112212	0.931676	0.999838	0.0760317	0.729478	0.999596	-0.0954623	0.89578	0.999572	-0.160273	0.835629	0.997145
GBP2	0.032418	0.683955	0.999838	0.0782738	0.558627	0.999596	-0.117529	0.790847	0.999572	-0.163385	0.728004	0.997145
GBP4	0.0374409	0.565803	0.999838	0.106146	0.333879	0.999596	-0.305107	0.401679	0.999572	-0.373812	0.332962	0.99413
GCG	0.198179	0.418987	0.999838	0.290108	0.480575	0.999596	2.33565	0.0912841	0.85477	2.24372	0.124744	0.800442
GCNT1	0.0274201	0.670916	0.999838	0.113961	0.295434	0.999596	-0.157161	0.661845	0.999572	-0.243702	0.522744	0.997145
GDF15	0.00996421	0.940541	0.999838	0.216346	0.337282	0.999596	0.0893547	0.90438	0.999572	-0.117027	0.881988	0.997145
GDF2	0.160178	0.215732	0.914101	0.086657	0.68755	0.999596	0.0980324	0.890797	0.999572	0.171553	0.820686	0.997145
GDNF	-0.16447	0.00730385	0.508835	0.100257	0.312209	0.999596	0.364195	0.268914	0.999572	0.0994669	0.774246	0.997145
GFAP	-0.0268136	0.719557	0.999838	-0.0786409	0.531106	0.999596	0.946739	0.0268594	0.462297	0.998566	0.0275538	0.387816
GFER	-0.0441379	0.639692	0.999838	0.332547	0.0401701	0.954224	-0.39612	0.451431	0.999572	-0.772804	0.168991	0.858448
GFOD2	-0.0906004	0.105384	0.903625	-0.0231789	0.802181	0.999596	-0.759604	0.0166808	0.353682	-0.827025	0.0140992	0.27141
GFRA1	-0.096906	0.0171306	0.805773	0.0180542	0.784466	0.999596	-0.425191	0.0571821	0.69452	-0.540151	0.0238411	0.363329
GFRA2	0.016239	0.670767	0.999838	0.114125	0.0801839	0.954224	-0.669681	0.00280379	0.128186	-0.767567	0.00134735	0.053275
GFRA3	-0.0368155	0.465519	0.999838	0.0427705	0.612954	0.999596	-0.42648	0.132832	0.939267	-0.506066	0.0934711	0.73228
GGA1	-0.00499373	0.953847	0.999838	-0.115406	0.427297	0.999596	0.43606	0.366321	0.999572	0.546472	0.286317	0.960737
GGH	0.00978876	0.932844	0.999838	0.0224198	0.908473	0.999596	0.436333	0.501028	0.999572	0.423702	0.537372	0.997145
GGT1	-0.0500852	0.661869	0.999838	0.0673132	0.726141	0.999596	0.764258	0.234058	0.999572	0.646859	0.340492	0.994291
GGT5	0.00328752	0.942023	0.999838	0.00660178	0.930674	0.999596	0.40274	0.114799	0.908423	0.399425	0.139302	0.810121
GH1	0.367346	0.141831	0.903625	0.20383	0.623386	0.999596	-0.93	0.499872	0.999572	-0.766484	0.599414	0.997145
GH2	-0.151005	0.0781634	0.903625	-0.0402658	0.775784	0.999596	-1.0402	0.0308379	0.490389	-1.15094	0.0245183	0.369796
GHRHR	-0.101865	0.138491	0.903625	-0.16348	0.156253	0.955582	-0.46252	0.225024	0.999572	-0.400905	0.319672	0.978057
GHRL	0.0236052	0.871715	0.999838	0.0488465	0.842236	0.999596	0.0532888	0.94779	0.999572	0.0280474	0.974056	0.997145
GKN1	-0.0187412	0.679796	0.999838	0.0898418	0.241865	0.989976	0.131832	0.602263	0.999572	0.023249	0.930787	0.997145
GLB1	-0.0475409	0.485391	0.999838	0.034054	0.765412	0.999596	-0.059131	0.875817	0.999572	-0.140726	0.725791	0.997145
GLO1	-0.191969	0.0446625	0.86589	0.299273	0.0614175	0.954224	0.245042	0.637789	0.999572	-0.2462	0.655317	0.997145
GLOD4	-0.0603986	0.528471	0.999838	0.162983	0.312721	0.999596	0.0683961	0.897761	0.999572	-0.154985	0.783597	0.997145
GLRX	-0.189269	0.14353	0.903625	0.10328	0.630624	0.999596	0.927404	0.196733	0.999572	0.634855	0.401705	0.997145
GLT8D2	-0.0850592	0.089135	0.903625	-0.0898243	0.280001	0.999596	0.189716	0.489716	0.999572	0.194482	0.503957	0.997145
GMPR	-0.156481	0.203924	0.903625	0.248064	0.229781	0.989976	0.0495603	0.941842	0.999572	-0.354985	0.622446	0.997145
GNE	-0.0653187	0.519295	0.999838	0.210165	0.219733	0.989976	0.258006	0.647143	0.999572	-0.0174773	0.976631	0.997145
GNLY	0.0647726	0.621102	0.999838	-0.014147	0.948652	0.999596	0.555097	0.447655	0.999572	0.634017	0.413409	0.997145
GOPC	-0.241829	0.241024	0.930389	0.268636	0.435789	0.999596	0.2135	0.851365	0.999572	-0.296965	0.80577	0.997145
GP1BA	-0.0280253	0.80243	0.999838	0.0233439	0.901173	0.999596	-0.390315	0.532195	0.999572	-0.441685	0.504916	0.997145
GP2	-0.0542274	0.444721	0.999838	0.0596682	0.615736	0.999596	-0.999431	0.0142954	0.312151	-1.11333	0.010289	0.230747
GP6	-0.148545	0.271297	0.955939	0.232781	0.304028	0.999596	-0.921152	0.221268	0.999572	-1.30248	0.105005	0.771973
GPA33	0.190308	0.0681924	0.899664	0.231068	0.183112	0.989976	0.781328	0.174885	0.999572	0.740567	0.224008	0.927539
GPC1	-0.054739	0.187596	0.903625	-0.00227678	0.973688	0.999596	-0.24858	0.280854	0.999572	-0.301043	0.218781	0.919761
GPC5	-0.0566883	0.344552	0.98654	0.131025	0.19519	0.989976	-1.10778	0.00166796	0.0903789	-1.29549	0.000604753	0.0353902
GPKOW	-0.111382	0.0430703	0.86589	-0.00835364	0.926231	0.999596	0.0228078	0.939244	0.999572	-0.0802209	0.800365	0.997145
GPNMB	-0.00407932	0.975676	0.999838	0.0623752	0.781324	0.999596	-0.143732	0.847028	0.999572	-0.210187	0.790136	0.997145
GPR37	-0.106488	0.197111	0.903625	0.273738	0.0511541	0.954224	0.627606	0.172649	0.999572	0.24738	0.608651	0.997145
GRAP2	-0.388587	0.0752075	0.899664	0.247857	0.492182	0.999596	-0.0740423	0.950536	0.999572	-0.710487	0.575034	0.997145
GRK5	-0.109161	0.189583	0.903625	-0.0863815	0.533134	0.999596	0.61723	0.182928	0.999572	0.594451	0.225343	0.927539
GRN	-0.0257751	0.827473	0.999838	0.0400204	0.840241	0.999596	-0.232662	0.723956	0.999572	-0.298457	0.669128	0.997145
GRPEL1	-0.125565	0.510147	0.999838	0.357925	0.265692	0.995268	-0.0460965	0.965275	0.999572	-0.529587	0.6374	0.997145
GSAP	-0.0500467	0.498359	0.999838	0.154215	0.21682	0.989976	0.485755	0.240417	0.999572	0.281493	0.518569	0.997145
GSTA1	0.051037	0.771952	0.999838	0.138248	0.640298	0.999596	0.734327	0.455138	0.999572	0.647116	0.534163	0.997145
GSTA3	-0.0587826	0.59629	0.999838	-0.146631	0.432104	0.999596	0.996227	0.111558	0.908423	1.08408	0.102562	0.76894
GSTP1	0.0352721	0.712804	0.999838	0.0477018	0.766758	0.999596	-0.67022	0.21284	0.999572	-0.682649	0.230867	0.931417
GUCA2A	-0.0291352	0.81823	0.999838	0.0404305	0.849313	0.999596	0.0373773	0.957756	0.999572	-0.0321883	0.965668	0.997145
GUSB	-0.20874	0.0569243	0.899664	0.21947	0.227126	0.989976	0.660011	0.272728	0.999572	0.231801	0.714542	0.997145
GYS1	-0.326123	0.134913	0.903625	0.39122	0.282315	0.999596	-0.352327	0.768927	0.999572	-1.06967	0.401722	0.997145
GZMA	-0.0510598	0.31924	0.979393	-0.0153295	0.857831	0.999596	0.483674	0.0936442	0.861644	0.447944	0.141384	0.810121
GZMB	-0.214913	0.026318	0.839868	-0.0837699	0.595966	0.999596	0.0770362	0.882944	0.999572	-0.0541071	0.922261	0.997145
GZMH	-0.224064	0.057552	0.899664	-0.0840784	0.664904	0.999596	-0.163653	0.799195	0.999572	-0.303639	0.656313	0.997145
HAGH	-0.153877	0.224211	0.925787	0.148542	0.482085	0.999596	0.417674	0.550878	0.999572	0.115255	0.876347	0.997145
HAO1	0.161036	0.325195	0.983288	0.0107123	0.968725	0.999596	0.959648	0.292732	0.999572	1.10997	0.251427	0.931417
HARS	-0.196303	0.162158	0.903625	0.0973049	0.67661	0.999596	0.647808	0.403902	0.999572	0.3542	0.665804	0.997145
HAVCR1	-0.037884	0.483681	0.999838	-0.16177	0.0793348	0.954224	0.647574	0.0356457	0.548943	0.77146	0.0189602	0.311671
HAVCR2	-0.0974714	0.432625	0.999838	0.0179291	0.931237	0.999596	-0.475004	0.491828	0.999572	-0.590405	0.420608	0.997145
HBEGF	-0.178607	0.153992	0.903625	0.33582	0.1114	0.954224	-0.568539	0.411323	0.999572	-1.08297	0.143214	0.810121
HBQ1	-0.114895	0.0714453	0.899664	-0.0257117	0.806562	0.999596	0.254448	0.46624	0.999572	0.165265	0.654585	0.997145
HCLS1	-0.0949015	0.482286	0.999838	0.140596	0.534951	0.999596	0.0346754	0.963116	0.999572	-0.200822	0.800567	0.997145
HDGF	-0.068487	0.53637	0.999838	0.326239	0.0840314	0.954224	-0.986237	0.114243	0.908423	-1.38096	0.0389276	0.471802
HEBP1	-0.0478937	0.531512	0.999838	-0.25506	0.0517108	0.954224	0.427724	0.317291	0.999572	0.634891	0.163646	0.855565
HEXIM1	-0.227825	0.179333	0.903625	0.462904	0.10578	0.954224	-0.357648	0.702228	0.999572	-1.04838	0.293025	0.964373
HGF	-0.087796	0.0740619	0.899664	0.0644034	0.428113	0.999596	0.4251	0.11868	0.908423	0.272901	0.34023	0.994291
HGS	-0.00978672	0.944615	0.999838	0.121618	0.60762	0.999596	0.430495	0.583762	0.999572	0.29909	0.719191	0.997145
HK2	-0.0222089	0.757781	0.999838	0.0342305	0.777046	0.999596	0.230294	0.566258	0.999572	0.173854	0.682569	0.997145
HLA-DRA	0.0151972	0.829672	0.999838	-0.124808	0.295587	0.999596	-0.977379	0.0163058	0.350814	-0.837374	0.0495185	0.515662
HLA-E	-0.0443056	0.360295	0.98654	0.0794039	0.329086	0.999596	-0.150007	0.57684	0.999572	-0.273716	0.338399	0.994291
HMBS	-0.126	0.0960095	0.903625	0.0289457	0.81696	0.999596	0.340894	0.412836	0.999572	0.185949	0.672505	0.997145
HMOX1	-0.127182	0.454823	0.999838	0.0475022	0.867524	0.999596	-0.103239	0.912952	0.999572	-0.277923	0.781341	0.997145
HMOX2	-0.0767969	0.648038	0.999838	0.412877	0.148229	0.954224	0.110769	0.905757	0.999572	-0.378905	0.702585	0.997145
HNMT	0.0165107	0.826467	0.999838	0.0939895	0.458545	0.999596	1.28051	0.00367307	0.150772	1.20303	0.00928691	0.222734
HNRNPK	-0.0413085	0.712552	0.999838	-0.0316347	0.866443	0.999596	0.77442	0.218498	0.999572	0.764747	0.250999	0.931417
HPCAL1	-0.212852	0.225683	0.925787	0.252082	0.39067	0.999596	0.0138579	0.988599	0.999572	-0.451076	0.661097	0.997145
HPGDS	-0.208803	0.00517361	0.428574	0.259127	0.03493	0.954224	0.388793	0.329988	0.999572	-0.0791372	0.850798	0.997145
HS3ST3B1	0.0460118	0.460165	0.999838	-0.0322728	0.757015	0.999596	-0.321073	0.355497	0.999572	-0.242789	0.508683	0.997145
HS6ST1	-0.0107114	0.831966	0.999838	-0.020031	0.813162	0.999596	-0.029464	0.916497	0.999572	-0.0201443	0.946071	0.997145
HSD11B1	-0.0202549	0.704572	0.999838	-0.0054557	0.951451	0.999596	-0.0110827	0.970252	0.999572	-0.0258819	0.934509	0.997145
HSP90B1	-0.0962783	0.179992	0.903625	-0.0135685	0.909439	0.999596	0.336952	0.396352	0.999572	0.254243	0.545107	0.997145
HSPA1A	-0.0886734	0.430841	0.999838	0.159337	0.399367	0.999596	0.14978	0.810504	0.999572	-0.0982301	0.882019	0.997145
HSPB1	-0.218238	0.121667	0.903625	0.0531845	0.81979	0.999596	0.0949774	0.902351	0.999572	-0.176445	0.829742	0.997145
HSPB6	-0.00341278	0.941906	0.999838	0.124332	0.118984	0.954224	0.319713	0.224143	0.999572	0.191968	0.488462	0.997145
HSPG2	-0.036747	0.784559	0.999838	0.177893	0.431955	0.999596	-0.366932	0.624264	0.999572	-0.581572	0.464614	0.997145
HTRA2	-0.0157712	0.881296	0.999838	0.345423	0.0565075	0.954224	-0.48173	0.414431	0.999572	-0.842924	0.180713	0.866433
HYAL1	0.000862299	0.994638	0.999838	0.050809	0.81359	0.999596	0.190647	0.789668	0.999572	0.1407	0.852608	0.997145
HYOU1	-0.0701855	0.539339	0.999838	-0.00619477	0.974198	0.999596	-0.462713	0.467738	0.999572	-0.526703	0.435636	0.997145
ICA1	-0.168574	0.25757	0.947339	0.553546	0.0300065	0.954224	-0.462107	0.575075	0.999572	-1.18423	0.179042	0.866433
ICAM1	-0.0334643	0.794985	0.999838	0.0260398	0.904102	0.999596	0.472696	0.51066	0.999572	0.413192	0.58713	0.997145
ICAM2	-0.0585564	0.650032	0.999838	-0.00861535	0.968243	0.999596	0.500147	0.487117	0.999572	0.450206	0.554732	0.997145
ICAM3	-0.0607042	0.617504	0.999838	-0.0178015	0.930386	0.999596	0.182252	0.787495	0.999572	0.13935	0.845769	0.997145
ICAM4	0.0646664	0.231034	0.92858	0.0848055	0.347889	0.999596	0.215058	0.47198	0.999572	0.194919	0.538143	0.997145
ICAM5	-0.0585439	0.644298	0.999838	-0.0453805	0.831018	0.999596	0.373029	0.597385	0.999572	0.359865	0.630578	0.997145
ICOSLG	-0.0371324	0.378268	0.98654	0.0148844	0.832661	0.999596	-0.448286	0.0601616	0.698543	-0.500303	0.0482651	0.515415
IDI2	-0.15673	0.0224339	0.811166	0.237697	0.0381082	0.954224	-0.32846	0.377678	0.999572	-0.722887	0.0710206	0.620212
IDS	0.000762039	0.988162	0.999838	-0.0911495	0.293567	0.999596	0.137107	0.632073	0.999572	0.229018	0.451349	0.997145
IDUA	-0.0298303	0.73682	0.999838	0.442885	0.00457955	0.901536	-0.779085	0.119907	0.908423	-1.2518	0.0205156	0.329827
IFNG	0.0231701	0.901034	0.999838	0.468877	0.138881	0.954224	-0.0455567	0.96497	0.999572	-0.491264	0.65534	0.997145
IFNGR1	-0.0455111	0.665691	0.999838	0.112227	0.526164	0.999596	-0.270826	0.644283	0.999572	-0.428564	0.491225	0.997145
IFNGR2	-0.0809192	0.169977	0.903625	0.212801	0.0342744	0.954224	0.567004	0.0861258	0.834451	0.273284	0.428794	0.997145
IFNL1	0.0283213	0.703	0.999838	-0.0325383	0.794051	0.999596	0.0782299	0.849877	0.999572	0.139089	0.750928	0.997145
IFNLR1	-0.0896486	0.1659	0.903625	-0.0179183	0.867523	0.999596	-0.00349645	0.992168	0.999572	-0.0752267	0.84209	0.997145
IGF1R	-0.0421061	0.265042	0.949933	0.0969183	0.128857	0.954224	0.188199	0.3697	0.999572	0.0491742	0.824202	0.997145
IGF2R	-0.0511483	0.674406	0.999838	0.0482633	0.813197	0.999596	0.142016	0.83393	0.999572	0.0426046	0.952662	0.997145
IGFBP1	0.233917	0.207106	0.904466	-0.120325	0.696649	0.999596	-2.95709	0.00572771	0.174576	-2.60284	0.0200368	0.325709
IGFBP2	0.119603	0.421413	0.999838	-0.0791607	0.750491	0.999596	-0.766756	0.355184	0.999572	-0.567993	0.517039	0.997145
IGFBP3	-0.0160521	0.909246	0.999838	0.0734784	0.756054	0.999596	0.267744	0.732894	0.999572	0.178214	0.830211	0.997145
IGFBP4	0.00505961	0.976096	0.999838	0.0630148	0.824129	0.999596	-0.642523	0.495513	0.999572	-0.700478	0.483297	0.997145
IGFBP6	-0.0862626	0.522093	0.999838	0.122997	0.586405	0.999596	-0.514392	0.493134	0.999572	-0.723652	0.363962	0.997145
IGFBP7	0.0526424	0.734235	0.999838	0.0951418	0.714767	0.999596	0.205721	0.811596	0.999572	0.163222	0.858347	0.997145
IGFBPL1	-0.00783322	0.944001	0.999838	0.100314	0.592685	0.999596	-0.304645	0.624155	0.999572	-0.412792	0.531388	0.997145
IGSF3	-0.050049	0.360978	0.98654	0.113176	0.220321	0.989976	-0.329096	0.28158	0.999572	-0.492321	0.13106	0.810121
IGSF8	-0.00252318	0.981485	0.999838	0.157018	0.391662	0.999596	-0.362618	0.549984	0.999572	-0.522159	0.417484	0.997145
IKBKG	-0.168824	0.279119	0.957722	0.246177	0.346358	0.999596	-0.0975808	0.909933	0.999572	-0.512582	0.575677	0.997145
IKZF2	-0.071729	0.221206	0.919388	0.0170553	0.861261	0.999596	0.526966	0.108727	0.908423	0.438182	0.205622	0.890016
IL10	-0.00934763	0.944948	0.999838	-0.0308694	0.891959	0.999596	0.113688	0.880116	0.999572	0.13521	0.865603	0.997145
IL10RA	-0.0659238	0.228863	0.92858	0.217928	0.0206074	0.954224	-0.909474	0.004187	0.153139	-1.19333	0.000531475	0.0353431
IL10RB	-0.0609327	0.632034	0.999838	0.0287352	0.892858	0.999596	-0.33878	0.632514	0.999572	-0.428448	0.568465	0.997145
IL11	-0.0663261	0.442437	0.999838	0.32263	0.0298659	0.954224	-0.36515	0.447532	0.999572	-0.754106	0.142531	0.810121
IL12A_IL12B	0.15783	0.0766144	0.899664	0.259815	0.082296	0.954224	-0.724695	0.141909	0.97853	-0.82668	0.114617	0.789712
IL12B	0.105363	0.0849366	0.903625	0.150937	0.13969	0.954224	-0.332808	0.322718	0.999572	-0.378383	0.289162	0.964373
IL12RB1	-0.164533	0.0263852	0.839868	0.00649007	0.95716	0.999596	-0.79483	0.0523754	0.675651	-0.965854	0.0271276	0.387816
IL13	0.00588892	0.899649	0.999838	-0.0245686	0.754095	0.999596	0.194983	0.454743	0.999572	0.22544	0.415055	0.997145
IL13RA1	-0.0218312	0.849902	0.999838	-0.0858917	0.657694	0.999596	0.0156103	0.980606	0.999572	0.0796707	0.906815	0.997145
IL15	-0.0403942	0.531449	0.999838	-0.00179497	0.986753	0.999596	0.240641	0.503269	0.999572	0.202041	0.595558	0.997145
IL15RA	-0.115819	0.0843193	0.903625	0.23286	0.0401457	0.954224	-0.314496	0.393598	0.999572	-0.663176	0.0935998	0.73228
IL16	-0.0717145	0.160239	0.903625	0.0683283	0.421828	0.999596	-0.46209	0.105467	0.902327	-0.602133	0.0482186	0.515415
IL17A	-0.0400505	0.570302	0.999838	0.18557	0.121719	0.954224	0.397175	0.313994	0.999572	0.171555	0.68004	0.997145
IL17C	-0.183533	0.0885541	0.903625	0.394392	0.0309736	0.954224	-2.33451	0.000259437	0.0240346	-2.91244	2.8e-05	0.00646365
IL17D	-0.00170421	0.981591	0.999838	0.22909	0.0699444	0.954224	-0.353164	0.392464	0.999572	-0.583958	0.184781	0.866433
IL17F	0.100667	0.15249	0.903625	-0.0794718	0.497035	0.999596	-1.02091	0.0111252	0.280247	-0.840773	0.0453077	0.502161
IL17RA	-0.0418271	0.690629	0.999838	0.0736797	0.676247	0.999596	-1.05069	0.0776269	0.799883	-1.1662	0.0650476	0.594779
IL17RB	0.12138	0.0110374	0.678664	-0.0501776	0.516534	0.999596	-0.113765	0.657018	0.999572	0.0577928	0.831302	0.997145
IL18	-0.0418696	0.735002	0.999838	-0.0154528	0.940643	0.999596	0.45372	0.510826	0.999572	0.427303	0.558791	0.997145
IL18BP	-0.0323703	0.782087	0.999838	0.0122763	0.950154	0.999596	0.0583206	0.928652	0.999572	0.013674	0.984195	0.997145
IL18R1	-0.0779396	0.0962398	0.903625	0.0762869	0.326977	0.999596	0.278508	0.281163	0.999572	0.124281	0.648152	0.997145
IL18RAP	-0.127746	0.0558732	0.899664	0.0911639	0.408124	0.999596	-0.235694	0.518386	0.999572	-0.454604	0.242463	0.931417
IL19	0.05625	0.660721	0.999838	0.0505827	0.813973	0.999596	-0.73814	0.303378	0.999572	-0.732472	0.334834	0.994291
IL1A	-0.149666	0.205506	0.903625	-0.68365	0.00110284	0.54799	0.103062	0.874426	0.999572	0.637046	0.358964	0.997145
IL1B	-0.203147	0.0191321	0.805773	-0.117312	0.406968	0.999596	0.149544	0.749107	0.999572	0.0637098	0.897652	0.997145
IL1R1	-0.075961	0.535004	0.999838	0.0270637	0.895024	0.999596	0.0861243	0.899252	0.999572	-0.0169004	0.981296	0.997145
IL1R2	-0.0304817	0.789826	0.999838	0.0857799	0.655258	0.999596	0.314311	0.621924	0.999572	0.198049	0.769171	0.997145
IL1RAP	0.0112949	0.933406	0.999838	-0.0662697	0.770357	0.999596	-0.152615	0.839337	0.999572	-0.0750504	0.925035	0.997145
IL1RL1	0.0497938	0.660724	0.999838	0.0941223	0.621263	0.999596	0.487278	0.44152	0.999572	0.44295	0.508776	0.997145
IL1RL2	-0.0883713	0.227201	0.92589	0.18597	0.131919	0.954224	-0.410286	0.312696	0.999572	-0.684627	0.115044	0.789712
IL1RN	0.0606315	0.666994	0.999838	-0.0819612	0.728885	0.999596	0.752449	0.339589	0.999572	0.895042	0.284446	0.959952
IL2	0.106563	0.0789463	0.903625	-0.0606727	0.544859	0.999596	0.134158	0.686101	0.999572	0.301393	0.39317	0.997145
IL20	0.00233334	0.971978	0.999838	-0.018856	0.86574	0.999596	-0.255575	0.490734	0.999572	-0.234386	0.550665	0.997145
IL20RA	-0.0979188	0.11653	0.903625	-0.201363	0.0562374	0.954224	0.393284	0.254285	0.999572	0.496728	0.175628	0.866433
IL22RA1	-0.131954	0.0653835	0.899664	0.0465195	0.693264	0.999596	0.0374609	0.92364	0.999572	-0.141012	0.733683	0.997145
IL24	-0.0270715	0.710672	0.999838	0.0709224	0.563105	0.999596	-0.643751	0.118062	0.908423	-0.741745	0.0900855	0.721601
IL2RA	-0.0677129	0.564057	0.999838	-0.0103431	0.958061	0.999596	-0.436492	0.504522	0.999572	-0.493862	0.476312	0.997145
IL2RB	-0.0660809	0.31156	0.979393	0.160891	0.144793	0.954224	-0.672946	0.0678786	0.740469	-0.899918	0.0226966	0.349528
IL32	-0.15337	0.0464532	0.86589	0.150849	0.236215	0.989976	0.175435	0.675687	0.999572	-0.128784	0.771865	0.997145
IL33	0.00259431	0.97676	0.999838	0.0317143	0.832047	0.999596	-0.158621	0.749187	0.999572	-0.187741	0.721091	0.997145
IL34	0.0455717	0.444885	0.999838	-0.00337157	0.973049	0.999596	0.321555	0.333949	0.999572	0.370498	0.293992	0.964373
IL3RA	-0.0010577	0.981817	0.999838	0.0535102	0.493369	0.999596	-0.0627877	0.808072	0.999572	-0.117356	0.66858	0.997145
IL4	-0.111726	0.298222	0.969552	-0.122848	0.494091	0.999596	-0.327114	0.582637	0.999572	-0.315992	0.616336	0.997145
IL4R	-0.0109934	0.857714	0.999838	0.0132008	0.897949	0.999596	-0.709571	0.042474	0.603296	-0.733766	0.0474938	0.515415
IL5	-0.278655	0.0203087	0.805773	-0.0757219	0.698409	0.999596	0.0920164	0.887021	0.999572	-0.110916	0.87163	0.997145
IL5RA	-0.0502708	0.31198	0.979393	0.0214128	0.796419	0.999596	-0.559926	0.0468254	0.63431	-0.631609	0.0348948	0.455934
IL6	0.016718	0.871991	0.999838	0.154727	0.376483	0.999596	-0.9902	0.0918192	0.85477	-1.12821	0.070623	0.620212
IL6R	0.0116508	0.929443	0.999838	0.162995	0.461972	0.999596	-0.651092	0.376315	0.999572	-0.802436	0.304332	0.974213
IL6ST	-0.0200496	0.866023	0.999838	-0.0203037	0.918929	0.999596	0.263394	0.690797	0.999572	0.263649	0.707118	0.997145
IL7	-0.162971	0.105703	0.903625	0.314793	0.0639517	0.954224	-1.13064	0.0455631	0.62349	-1.6084	0.00836998	0.213975
IL7R	0.0371297	0.788713	0.999838	0.0852548	0.714065	0.999596	0.618519	0.424222	0.999572	0.570394	0.486434	0.997145
ILKAP	0.0262016	0.811502	0.999838	0.144614	0.434479	0.999596	-0.0709646	0.90762	0.999572	-0.189377	0.77023	0.997145
IMPA1	-0.0354295	0.692544	0.999838	0.170384	0.26044	0.992251	0.589409	0.240793	0.999572	0.383596	0.469093	0.997145
ING1	0.0366855	0.696858	0.999838	0.167987	0.290689	0.999596	-0.00139355	0.997877	0.999858	-0.132695	0.811157	0.997145
INHBC	-0.117972	0.389049	0.987525	0.1424	0.534842	0.999596	0.681587	0.371589	0.999572	0.421215	0.601232	0.997145
INPP1	-0.0607032	0.337396	0.983288	0.0898804	0.396921	0.999596	-1.5683	5.07e-05	0.0131037	-1.71888	3.09e-05	0.00646365
INPPL1	-0.128144	0.461044	0.999838	0.366809	0.211519	0.989976	0.0602669	0.950195	0.999572	-0.434686	0.671082	0.997145
IPCEF1	-0.0949035	0.548137	0.999838	0.325303	0.223164	0.989976	-0.075809	0.931197	0.999572	-0.496015	0.594601	0.997145
IQGAP2	-0.0971293	0.477945	0.999838	0.479544	0.0411326	0.954224	-0.69084	0.365561	0.999572	-1.26751	0.120703	0.794211
IRAK1	-0.128916	0.166935	0.903625	0.379903	0.0176389	0.954224	-0.829828	0.111384	0.908423	-1.33865	0.0173778	0.301358
IRAK4	-0.267636	0.166534	0.903625	0.370711	0.251992	0.989976	0.380743	0.720932	0.999572	-0.257604	0.819531	0.997145
ISLR2	-0.0233933	0.681824	0.999838	0.0183157	0.848247	0.999596	0.72431	0.0266419	0.462297	0.682601	0.0473915	0.515415
ISM1	-0.158693	0.00314182	0.333962	0.0587438	0.493889	0.999596	-0.241607	0.396915	0.999572	-0.459044	0.132339	0.810121
ITGA11	-0.152391	0.0119669	0.69568	0.131122	0.185649	0.989976	-0.634858	0.0560585	0.69452	-0.918371	0.0103837	0.230747
ITGA5	-0.00986038	0.934055	0.999838	0.0154702	0.93836	0.999596	0.475188	0.475177	0.999572	0.449857	0.523306	0.997145
ITGA6	-0.0392576	0.76188	0.999838	0.264898	0.226969	0.989976	0.0536042	0.940733	0.999572	-0.250552	0.74313	0.997145
ITGAM	-0.017412	0.86685	0.999838	0.109771	0.529823	0.999596	-0.0738352	0.898385	0.999572	-0.201018	0.743004	0.997145
ITGAV	-0.0385118	0.276595	0.957722	0.0314982	0.594113	0.999596	-0.169592	0.388277	0.999572	-0.239602	0.25168	0.931417
ITGB1	-0.0385461	0.730257	0.999838	0.0747886	0.690338	0.999596	0.260427	0.67577	0.999572	0.147092	0.823486	0.997145
ITGB1BP1	-0.0807395	0.247598	0.93601	-0.0461907	0.691544	0.999596	0.709185	0.0713152	0.756045	0.674636	0.104226	0.770118
ITGB1BP2	-0.365031	0.0972978	0.903625	0.199343	0.584222	0.999596	0.404304	0.737618	0.999572	-0.16007	0.900348	0.997145
ITGB2	-0.0351287	0.796038	0.999838	-0.00169831	0.994058	0.999596	0.308256	0.683907	0.999572	0.274826	0.731899	0.997145
ITGB5	-0.080891	0.416151	0.999838	0.1091	0.513005	0.999596	0.225168	0.683494	0.999572	0.0351769	0.952031	0.997145
ITGB6	-0.142717	0.0296858	0.847299	-0.0487957	0.649232	0.999596	-0.00846867	0.980989	0.999572	-0.10239	0.785827	0.997145
ITGB7	-0.0238373	0.645735	0.999838	-0.00739289	0.932239	0.999596	0.319359	0.271474	0.999572	0.302915	0.324341	0.978057
ITIH3	0.0268721	0.830973	0.999838	-0.0467053	0.825099	0.999596	0.0291276	0.966845	0.999572	0.102705	0.890019	0.997145
ITM2A	-0.00196856	0.966942	0.999838	0.123386	0.126928	0.954224	0.29587	0.2667	0.999572	0.170515	0.5438	0.997145
IVD	-0.0109909	0.922564	0.999838	0.0475861	0.80211	0.999596	1.22555	0.0567091	0.69452	1.16698	0.0856184	0.695887
JAM2	-0.0387369	0.730236	0.999838	0.074398	0.693284	0.999596	-0.174027	0.78079	0.999572	-0.287162	0.665002	0.997145
JCHAIN	-0.155176	0.0877459	0.903625	0.0195019	0.896547	0.999596	-0.425588	0.39422	0.999572	-0.600266	0.25839	0.931417
JUN	-0.0593399	0.377732	0.98654	0.131223	0.246822	0.989976	-0.0490366	0.895376	0.999572	-0.239599	0.545142	0.997145
KAZALD1	-0.00643774	0.897946	0.999838	0.157626	0.0666441	0.954224	-0.10892	0.696958	0.999572	-0.272984	0.359022	0.997145
KCNIP4	-0.0237862	0.768632	0.999838	-0.0558371	0.680967	0.999596	0.512737	0.258085	0.999572	0.544787	0.256886	0.931417
KDR	-0.0859882	0.52805	0.999838	-0.0097464	0.965939	0.999596	0.78293	0.304006	0.999572	0.706689	0.38053	0.997145
KEL	-0.110057	0.145785	0.903625	-0.0356369	0.776452	0.999596	0.24044	0.564094	0.999572	0.166019	0.706767	0.997145
KIFBP	-0.158841	0.381335	0.98654	0.237762	0.434625	0.999596	-0.889362	0.378688	0.999572	-1.28596	0.231527	0.931417
KIR2DL3	-0.0685656	0.176582	0.903625	0.0573248	0.497492	0.999596	-0.938076	0.00156751	0.0882025	-1.06397	0.00078615	0.0396599
KIR3DL1	-0.0248717	0.728139	0.999838	0.0819083	0.496169	0.999596	1.66595	0.00012787	0.0161161	1.55917	0.00057718	0.0353902
KIRREL2	0.0055174	0.92006	0.999838	-0.096281	0.299872	0.999596	0.709182	0.0245344	0.432456	0.81098	0.0157307	0.286972
KIT	0.00124456	0.991747	0.999838	-0.0728567	0.718543	0.999596	0.275503	0.681203	0.999572	0.349604	0.622934	0.997145
KITLG	0.122154	0.368857	0.98654	0.0262171	0.90811	0.999596	0.0052902	0.994397	0.999572	0.101227	0.899108	0.997145
KLB	0.393302	2.51301e-07	0.000183827	-0.237327	0.0335044	0.954224	0.365947	0.312917	0.999572	0.996576	0.0119805	0.246507
KLK1	-0.0223683	0.853923	0.999838	0.0344844	0.865729	0.999596	0.703445	0.301307	0.999572	0.646593	0.369253	0.997145
KLK10	-0.0136238	0.931027	0.999838	0.158956	0.548301	0.999596	-0.220156	0.801718	0.999572	-0.392736	0.67272	0.997145
KLK11	-0.0341033	0.771211	0.999838	0.0946793	0.630881	0.999596	0.20514	0.753418	0.999572	0.0763575	0.912103	0.997145
KLK12	-0.161323	0.0508268	0.899664	0.220026	0.109922	0.954224	-0.316585	0.48269	0.999572	-0.697933	0.148021	0.820283
KLK13	-0.0930271	0.0898205	0.903625	0.110827	0.224799	0.989976	-0.505001	0.0978686	0.878782	-0.708855	0.0302332	0.413375
KLK14	0.0727673	0.366635	0.98654	0.0940289	0.486265	0.999596	0.229119	0.608509	0.999572	0.207857	0.660926	0.997145
KLK4	-0.0726817	0.14605	0.903625	-0.038023	0.646884	0.999596	0.442198	0.11304	0.908423	0.407539	0.166679	0.856303
KLK6	-0.0380721	0.777109	0.999838	-0.03173	0.888194	0.999596	0.0989223	0.894861	0.999572	0.0925801	0.907092	0.997145
KLK8	-0.0446566	0.726461	0.999838	0.0677826	0.751736	0.999596	-0.425337	0.550086	0.999572	-0.537776	0.476245	0.997145
KLRB1	-0.00935038	0.848815	0.999838	0.0276065	0.737536	0.999596	0.287568	0.295347	0.999572	0.250612	0.388521	0.997145
KLRD1	-0.123654	0.0199933	0.805773	-0.0142658	0.868894	0.999596	1.17806	0.00016139	0.0168653	1.06867	0.000977603	0.0433791
KRT14	-0.0352822	0.56481	0.999838	0.0014769	0.988524	0.999596	0.5094	0.139751	0.968983	0.472641	0.194745	0.866433
KRT18	-0.188955	0.0324325	0.847299	0.11318	0.434603	0.999596	-0.860364	0.0776373	0.799883	-1.1625	0.0260659	0.387816
KRT19	-0.15055	0.127798	0.903625	0.0361692	0.825195	0.999596	-0.968591	0.079795	0.814761	-1.15531	0.0496981	0.515662
KRT5	-0.0156909	0.855792	0.999838	-0.285654	0.0538059	0.954224	0.530985	0.272644	0.999572	0.800948	0.121059	0.794211
KYAT1	-0.0694861	0.513806	0.999838	0.280333	0.120921	0.954224	-0.289202	0.625118	0.999572	-0.639022	0.310581	0.978057
KYNU	0.00634922	0.927916	0.999838	0.100504	0.395615	0.999596	-0.0721403	0.853552	0.999572	-0.166295	0.688274	0.997145
L1CAM	-0.0274907	0.817633	0.999838	-0.00365149	0.985439	0.999596	0.954226	0.155309	0.997219	0.930387	0.190297	0.866433
LACTB2	-0.0722607	0.443792	0.999838	0.245746	0.124717	0.954224	-0.340626	0.516347	0.999572	-0.658633	0.239047	0.931417
LAG3	0.130138	0.0175861	0.805773	0.107759	0.229892	0.989976	0.41127	0.168234	0.999572	0.433649	0.170358	0.8624
LAIR1	-0.000163055	0.998972	0.999838	0.0668214	0.753177	0.999596	-0.417903	0.553799	0.999572	-0.484888	0.517014	0.997145
LAIR2	0.0818416	0.17357	0.903625	0.0523788	0.600532	0.999596	0.88181	0.0104477	0.276307	0.911273	0.0123702	0.247913
LAMA4	0.000425522	0.99736	0.999838	0.120126	0.578677	0.999596	-0.265464	0.711097	0.999572	-0.385164	0.612354	0.997145
LAMP2	0.000300686	0.997782	0.999838	-0.00151159	0.993358	0.999596	0.400081	0.50756	0.999572	0.401893	0.52984	0.997145
LAMP3	-0.0776554	0.258365	0.947339	-0.150768	0.19226	0.989976	0.538289	0.161073	0.998519	0.611402	0.133747	0.810121
LAP3	-0.0144482	0.892483	0.999838	0.255763	0.158872	0.963205	0.26521	0.656219	0.999572	-0.00500128	0.993673	0.997765
LAT	-0.37235	0.107643	0.903625	0.330996	0.389089	0.999596	-0.903198	0.477954	0.999572	-1.60654	0.236145	0.931417
LAT2	-0.125387	0.484948	0.999838	0.425313	0.161832	0.97033	0.0426419	0.965878	0.999572	-0.508058	0.631027	0.997145
LAYN	-0.00115426	0.985258	0.999838	0.0796916	0.448831	0.999596	-0.920106	0.010908	0.279971	-1.00095	0.00910696	0.222058
LBP	-0.0795357	0.553102	0.999838	0.035948	0.872887	0.999596	0.408625	0.58406	0.999572	0.293141	0.710686	0.997145
LBR	-0.124216	0.271818	0.955939	0.18925	0.318022	0.999596	-0.0807964	0.897138	0.999572	-0.394263	0.552466	0.997145
LCN2	-0.0183895	0.883108	0.999838	0.0798241	0.704016	0.999596	-0.16759	0.809858	0.999572	-0.265803	0.718898	0.997145
LDLR	-0.0308845	0.810333	0.999838	-0.0629211	0.77089	0.999596	0.338749	0.636696	0.999572	0.370785	0.625705	0.997145
LEFTY2	-0.000938106	0.986392	0.999838	0.0823946	0.374398	0.999596	-0.0957622	0.754631	0.999572	-0.179095	0.581725	0.997145
LEP	-0.137655	0.236765	0.929657	0.35407	0.072912	0.954224	2.85011	5.76e-05	0.0131037	2.35838	0.00114871	0.0480162
LEPR	-0.0217971	0.863153	0.999838	0.0743	0.726493	0.999596	-0.409912	0.561156	0.999572	-0.506009	0.498781	0.997145
LGALS1	-0.0134367	0.920762	0.999838	0.142015	0.532051	0.999596	-0.309508	0.680961	0.999572	-0.464959	0.560416	0.997145
LGALS3	0.00167537	0.990355	0.999838	0.12004	0.606439	0.999596	-0.12623	0.870072	0.999572	-0.244595	0.764979	0.997145
LGALS4	-0.00114174	0.993694	0.999838	0.182892	0.452241	0.999596	0.333845	0.678392	0.999572	0.149811	0.860513	0.997145
LGALS7_LGALS7B	-0.0522424	0.353634	0.98654	0.0878749	0.352693	0.999596	-0.296717	0.344146	0.999572	-0.436834	0.190922	0.866433
LGALS8	-0.0113226	0.906284	0.999838	0.205192	0.207962	0.989976	0.530088	0.324932	0.999572	0.313574	0.581221	0.997145
LGALS9	-0.0189977	0.869686	0.999838	0.0637958	0.742898	0.999596	0.171889	0.78983	0.999572	0.0890953	0.896251	0.997145
LGMN	-0.000854807	0.994663	0.999838	0.147503	0.492966	0.999596	-0.196879	0.782124	0.999572	-0.345237	0.647506	0.997145
LHB	-0.110906	0.0639807	0.899664	0.0730619	0.459681	0.999596	0.048942	0.880927	0.999572	-0.135026	0.696793	0.997145
LHPP	-0.0369661	0.756552	0.999838	0.111505	0.577977	0.999596	0.697175	0.296487	0.999572	0.548703	0.436851	0.997145
LIF	-0.150393	0.0913369	0.903625	0.223564	0.133514	0.954224	-0.559809	0.254632	0.999572	-0.933765	0.0761522	0.644713
LIFR	-0.0805656	0.13013	0.903625	0.0272349	0.757508	0.999596	0.191059	0.514525	0.999572	0.0832584	0.788261	0.997145
LILRA2	0.0814274	0.442462	0.999838	0.0921418	0.603979	0.999596	1.57157	0.0102004	0.276307	1.56085	0.0155904	0.286972
LILRA5	-0.00888257	0.943919	0.999838	0.00862249	0.967553	0.999596	0.378577	0.590868	0.999572	0.361072	0.628422	0.997145
LILRB1	0.0387036	0.74797	0.999838	0.0120984	0.952262	0.999596	-0.00679633	0.99191	0.999572	0.0198088	0.977752	0.997145
LILRB2	0.0450553	0.726918	0.999838	0.082395	0.703661	0.999596	-0.621754	0.38846	0.999572	-0.659094	0.388345	0.997145
LILRB4	-0.126778	0.0895441	0.903625	0.147535	0.235136	0.989976	-0.699646	0.0923129	0.85477	-0.97396	0.0288386	0.398028
LILRB5	-0.0134529	0.912895	0.999838	0.0548065	0.790725	0.999596	0.132617	0.846455	0.999572	0.0643574	0.929331	0.997145
LPCAT2	0.0230974	0.62822	0.999838	0.0703109	0.381392	0.999596	-0.806537	0.0038131	0.150772	-0.85375	0.00385112	0.117294
LPL	-0.00885668	0.94629	0.999838	0.0899955	0.683729	0.999596	-0.51083	0.48649	0.999572	-0.609682	0.433561	0.997145
LPO	-0.152307	0.0404607	0.86589	0.216688	0.0804075	0.954224	-0.299578	0.459504	0.999572	-0.668573	0.123342	0.794933
LRIG1	0.0721747	0.139145	0.903625	-0.0314089	0.698002	0.999596	-0.351365	0.19462	0.999572	-0.247782	0.385509	0.997145
LRMP	-0.217071	0.097789	0.903625	0.172098	0.428515	0.999596	-0.0578486	0.935812	0.999572	-0.447017	0.557844	0.997145
LRP1	-0.123181	0.0652365	0.899664	-0.000172709	0.998747	0.999596	-0.250383	0.493467	0.999572	-0.373391	0.336529	0.994291
LRP11	-0.108011	0.499316	0.999838	0.0379642	0.887232	0.999596	-0.64441	0.4693	0.999572	-0.790385	0.402821	0.997145
LRPAP1	-0.0172469	0.8887	0.999838	0.0700196	0.735166	0.999596	0.185868	0.786547	0.999572	0.0986011	0.892142	0.997145
LRRC25	0.00288059	0.955751	0.999838	0.121373	0.168445	0.985742	-0.521373	0.0766075	0.799883	-0.639866	0.041534	0.478459
LRRN1	-0.182395	0.0323959	0.847299	0.129866	0.353604	0.999596	0.505474	0.277226	0.999572	0.193213	0.693384	0.997145
LSM1	-0.0264822	0.69058	0.999838	0.103915	0.354112	0.999596	0.722475	0.0560436	0.69452	0.592078	0.136205	0.810121
LSP1	-0.0992647	0.164304	0.903625	0.179572	0.134659	0.954224	-0.613421	0.123656	0.927735	-0.892258	0.0367732	0.463786
LTA	0.00950503	0.855667	0.999838	0.0137109	0.875795	0.999596	-0.011061	0.969669	0.999572	-0.0152668	0.960505	0.997145
LTA4H	-0.15262	0.0704356	0.899664	-0.347723	0.0156112	0.954224	0.533757	0.250332	0.999572	0.728861	0.140549	0.810121
LTBP2	0.0471537	0.721455	0.999838	-0.0047016	0.983094	0.999596	0.0131999	0.985688	0.999572	0.0650553	0.933521	0.997145
LTBP3	-0.213186	0.00154429	0.251034	0.149381	0.165333	0.983259	-0.192116	0.587021	0.999572	-0.554682	0.143268	0.810121
LTBR	-0.107945	0.42553	0.999838	0.0996624	0.660377	0.999596	-0.46877	0.533659	0.999572	-0.676378	0.397671	0.997145
LTO1	-0.0395175	0.5381	0.999838	0.0834656	0.439148	0.999596	0.134399	0.706464	0.999572	0.011416	0.9759	0.997145
LXN	-0.260158	0.0752396	0.899664	0.359755	0.140467	0.954224	0.271806	0.733945	0.999572	-0.348107	0.681362	0.997145
LY6D	0.00684098	0.961431	0.999838	0.0190876	0.935941	0.999596	-0.451608	0.567135	0.999572	-0.463855	0.579103	0.997145
LY75	0.0139316	0.800868	0.999838	0.0732189	0.431247	0.999596	0.3129	0.311671	0.999572	0.253612	0.437939	0.997145
LY9	-0.0262747	0.543134	0.999838	0.00161799	0.982166	0.999596	0.373183	0.125228	0.934739	0.345291	0.179306	0.866433
LY96	-0.0846648	0.106221	0.903625	0.000365461	0.996634	0.999596	0.379257	0.191343	0.999572	0.294226	0.3366	0.994291
LYAR	0.0374617	0.539634	0.999838	0.151487	0.143677	0.954224	-0.586967	0.0890043	0.845541	-0.700992	0.0563958	0.566141
LYN	-0.235906	0.14585	0.903625	0.144928	0.590593	0.999596	0.147318	0.868838	0.999572	-0.233516	0.804954	0.997145
LYPD1	-0.0184604	0.700804	0.999838	-0.14188	0.0836588	0.954224	0.426383	0.115887	0.908423	0.549802	0.0574176	0.566637
LYPD3	-0.0739817	0.580333	0.999838	0.0416266	0.852751	0.999596	0.434452	0.55987	0.999572	0.318844	0.686092	0.997145
LYPD8	-0.100211	0.131881	0.903625	-0.121876	0.272013	0.999596	0.697247	0.0615848	0.701483	0.718911	0.068675	0.612631
MAD1L1	-0.0983381	0.178308	0.903625	0.0194913	0.872411	0.999596	-0.715603	0.0807521	0.814761	-0.833433	0.0558469	0.566141
MAEA	-0.0319944	0.73407	0.999838	-0.160307	0.313178	0.999596	1.04713	0.0507313	0.668647	1.17544	0.0390212	0.471802
MAGED1	-0.0249069	0.677435	0.999838	0.0355506	0.723511	0.999596	0.239932	0.472607	0.999572	0.179474	0.611652	0.997145
MANF	-0.441863	0.0723786	0.899664	0.452884	0.267	0.996484	-0.0914084	0.945755	0.999572	-0.986155	0.489754	0.997145
MANSC1	-0.102594	0.396671	0.995419	0.0303874	0.880642	0.999596	-0.364806	0.587369	0.999572	-0.497788	0.485243	0.997145
MAP2K6	-0.241856	0.134979	0.903625	0.391725	0.148899	0.954224	-0.269989	0.761511	0.999572	-0.903569	0.340179	0.994291
MAP3K5	-0.198812	0.320663	0.979393	0.537764	0.112791	0.954224	-1.6902	0.132329	0.939267	-2.42678	0.043673	0.495299
MAP4K5	-0.029799	0.857268	0.999838	0.188667	0.498649	0.999596	0.0613185	0.946995	0.999572	-0.157147	0.872295	0.997145
MAPK9	-0.112191	0.219068	0.915702	0.0112076	0.941181	0.999596	0.801422	0.11688	0.908423	0.678024	0.208314	0.893734
MAPT	-0.0606662	0.684884	0.999838	-0.403053	0.113196	0.954224	1.97007	0.0216569	0.406701	2.31246	0.0115212	0.240794
MARCO	0.0189839	0.844283	0.999838	0.159873	0.327077	0.999596	-0.311557	0.563289	0.999572	-0.452446	0.429169	0.997145
MASP1	-0.0494993	0.216581	0.914101	0.00422801	0.949418	0.999596	0.033235	0.880501	0.999572	-0.0204924	0.930296	0.997145
MATN2	-0.0256958	0.853473	0.999838	0.0685016	0.769369	0.999596	0.171292	0.82501	0.999572	0.0770948	0.925171	0.997145
MATN3	0.0148162	0.805687	0.999838	0.128239	0.208747	0.989976	-0.294347	0.382053	0.999572	-0.40777	0.254684	0.931417
MAVS	-0.133001	0.39015	0.987525	0.217542	0.402333	0.999596	0.0255097	0.976281	0.999572	-0.325033	0.720953	0.997145
MAX	-0.0517454	0.762284	0.999838	0.10846	0.705757	0.999596	0.233819	0.806044	0.999572	0.0736139	0.941835	0.997145
MB	0.0464191	0.739909	0.999838	0.160263	0.495667	0.999596	0.320728	0.680469	0.999572	0.206884	0.801959	0.997145
MCAM	0.0139763	0.925411	0.999838	-0.0783749	0.754611	0.999596	0.642228	0.441296	0.999572	0.734579	0.406218	0.997145
MCFD2	0.0150647	0.862775	0.999838	0.135633	0.356253	0.999596	-0.172385	0.722568	0.999572	-0.292953	0.569599	0.997145
MDGA1	0.0110246	0.863381	0.999838	0.0470965	0.661777	0.999596	-1.30423	0.000648338	0.0487789	-1.3403	0.000901682	0.0425536
MDK	0.0135636	0.923084	0.999838	0.000832614	0.997183	0.999596	0.189987	0.808142	0.999572	0.202718	0.806863	0.997145
MED18	-0.057607	0.659555	0.999838	0.204478	0.353506	0.999596	-0.303753	0.676501	0.999572	-0.565838	0.464266	0.997145
MEGF10	-0.0118113	0.937242	0.999838	0.00839993	0.97339	0.999596	-0.359366	0.667332	0.999572	-0.379578	0.668379	0.997145
MEGF9	-0.123979	0.318994	0.979393	0.0164635	0.936805	0.999596	0.244231	0.723052	0.999572	0.103788	0.886931	0.997145
MEP1B	-0.0186309	0.854951	0.999838	0.0771054	0.652554	0.999596	-0.722259	0.207232	0.999572	-0.817995	0.17829	0.866433
MEPE	-0.045677	0.726008	0.999838	0.0993412	0.649984	0.999596	-0.22977	0.751505	0.999572	-0.374789	0.626274	0.997145
MERTK	-0.187673	0.00227045	0.30197	-0.0496175	0.611858	0.999596	0.525304	0.110045	0.908423	0.387248	0.262667	0.93529
MESD	-0.251544	0.180497	0.903625	0.435264	0.167735	0.98553	-0.316423	0.7599	0.999572	-1.00323	0.362641	0.997145
MET	-0.0102525	0.933781	0.999838	0.0122105	0.952993	0.999596	0.284593	0.678988	0.999572	0.26213	0.719026	0.997145
METAP1	-0.0525428	0.292806	0.961001	0.0730511	0.382657	0.999596	0.462673	0.0993473	0.879648	0.337079	0.253287	0.931417
METAP1D	-0.198979	0.451892	0.999838	0.384395	0.387174	0.999596	-0.158102	0.91423	0.999572	-0.741476	0.634063	0.997145
METAP2	-0.181231	0.121238	0.903625	0.303853	0.121699	0.954224	-0.251178	0.695889	0.999572	-0.736263	0.282484	0.958871
MFAP3	-0.0228006	0.786647	0.999838	0.114602	0.419294	0.999596	0.290191	0.536841	0.999572	0.152788	0.758584	0.997145
MFAP5	-0.171971	0.36744	0.98654	0.237671	0.457409	0.999596	-1.4005	0.189773	0.999572	-1.81014	0.111498	0.789712
MFGE8	0.061182	0.611449	0.999838	-0.00561856	0.977796	0.999596	0.8624	0.202034	0.999572	0.9292	0.194758	0.866433
MGLL	-0.378817	0.0302969	0.847299	0.192871	0.500524	0.999596	-0.329091	0.728402	0.999572	-0.900779	0.371695	0.997145
MGMT	-0.24276	0.224628	0.925787	0.294434	0.378353	0.999596	-0.700177	0.526714	0.999572	-1.23737	0.293155	0.964373
MIA	-0.023818	0.884739	0.999838	0.0643811	0.815475	0.999596	0.413743	0.65142	0.999572	0.325543	0.73717	0.997145
MICB_MICA	0.0255587	0.732276	0.999838	0.0342707	0.784613	0.999596	2.91265	1.09e-08	1.59e-05	2.90394	4.4e-08	6.43e-05
MIF	-0.122557	0.405316	0.999838	0.3585	0.150346	0.954224	0.629911	0.442102	0.999572	0.148853	0.863473	0.997145
MILR1	-0.00774562	0.899114	0.999838	0.0544254	0.596226	0.999596	-0.0683969	0.840664	0.999572	-0.130568	0.717396	0.997145
MITD1	-0.171825	0.332555	0.983288	0.473511	0.114977	0.954224	-0.384811	0.695382	0.999572	-1.03015	0.324945	0.978057
MLN	-0.0744139	0.326129	0.983288	-0.0786219	0.535184	0.999596	0.0964476	0.81824	0.999572	0.100656	0.820964	0.997145
MME	-0.0193821	0.813188	0.999838	0.225251	0.107037	0.954224	-0.275646	0.546821	0.999572	-0.52028	0.285426	0.959952
MMP1	0.123699	0.293352	0.961001	0.624782	0.00257614	0.753779	-2.13272	0.00197969	0.0986191	-2.63381	0.000400386	0.0313535
MMP10	-0.0838892	0.528279	0.999838	-0.0526066	0.813396	0.999596	-0.388807	0.599351	0.999572	-0.42009	0.592275	0.997145
MMP12	0.023099	0.692112	0.999838	0.0218668	0.823192	0.999596	-0.494593	0.132558	0.939267	-0.493361	0.156249	0.840411
MMP13	-0.0387459	0.355182	0.98654	-0.00622533	0.929136	0.999596	-0.0489326	0.833106	0.999572	-0.0814532	0.74076	0.997145
MMP3	0.039582	0.775133	0.999838	0.0668207	0.773907	0.999596	-0.0570228	0.941052	0.999572	-0.0842614	0.917882	0.997145
MMP7	-0.0223352	0.7549	0.999838	0.133239	0.270418	0.999596	0.617556	0.126024	0.935907	0.461982	0.276873	0.950858
MMP8	-0.100636	0.424008	0.999838	0.0531783	0.800648	0.999596	1.00857	0.1535	0.997219	0.854758	0.251696	0.931417
MMP9	-0.234168	0.121302	0.903625	0.0908761	0.716619	0.999596	0.587543	0.480149	0.999572	0.262499	0.765422	0.997145
MNDA	-0.265705	0.147492	0.903625	-0.088707	0.770678	0.999596	-1.45553	0.153972	0.997219	-1.63252	0.131896	0.810121
MOG	-0.0311202	0.583824	0.999838	-0.00967296	0.919073	0.999596	0.0307542	0.92241	0.999572	0.00930695	0.977811	0.997145
MPHOSPH8	-0.164987	0.226654	0.92589	0.181839	0.42509	0.999596	0.456448	0.545421	0.999572	0.109621	0.890796	0.997145
MPI	-0.0401337	0.772909	0.999838	0.381601	0.1073	0.954224	-0.446773	0.56453	0.999572	-0.868508	0.292812	0.964373
MPIG6B	-0.423846	0.0637253	0.899664	0.189044	0.615696	0.999596	-0.612572	0.623815	0.999572	-1.22546	0.356276	0.997145
MPO	-0.0660261	0.577915	0.999838	0.0320869	0.87182	0.999596	-0.266194	0.686754	0.999572	-0.364307	0.602766	0.997145
MRPL46	-0.0213667	0.803511	0.999838	0.11107	0.442455	0.999596	0.161973	0.734873	0.999572	0.029536	0.953504	0.997145
MSLN	-0.0482509	0.3425	0.98654	-0.00355926	0.966554	0.999596	-0.85941	0.00369325	0.150772	-0.904102	0.00392849	0.117294
MSMB	-0.172043	0.129504	0.903625	-0.0168104	0.928733	0.999596	-0.498437	0.425655	0.999572	-0.65367	0.325175	0.978057
MSR1	0.119855	0.333527	0.983288	0.044356	0.830313	0.999596	0.444456	0.518257	0.999572	0.519955	0.475999	0.997145
MSRA	-0.165128	0.188935	0.903625	0.22287	0.289156	0.999596	0.456545	0.510955	0.999572	0.0685475	0.925617	0.997145
MSTN	0.0312695	0.743568	0.999838	0.190053	0.239777	0.989976	-0.536707	0.315789	0.999572	-0.695491	0.22131	0.927539
MTPN	-0.0523954	0.351282	0.98654	-0.0148236	0.874561	0.999596	-0.0220289	0.943602	0.999572	-0.0596007	0.856703	0.997145
MUC13	-0.0514058	0.477945	0.999838	0.0878303	0.470207	0.999596	0.843969	0.0406281	0.588504	0.704733	0.103542	0.76894
MUC16	-0.118658	0.641121	0.999838	0.124988	0.769747	0.999596	-1.0186	0.47311	0.999572	-1.26225	0.402059	0.997145
MVK	-0.0664262	0.543671	0.999838	0.160243	0.383945	0.999596	0.551238	0.366663	0.999572	0.324569	0.614823	0.997145
MYO9B	-0.263863	0.0412641	0.86589	0.329374	0.125041	0.954224	0.0691922	0.921528	0.999572	-0.524045	0.482683	0.997145
MYOC	0.0342426	0.799128	0.999838	0.0999463	0.658411	0.999596	-0.138295	0.853526	0.999572	-0.203998	0.797239	0.997145
MZB1	-0.207091	0.15304	0.903625	-0.0497464	0.836103	0.999596	-0.180932	0.820534	0.999572	-0.338276	0.689189	0.997145
MZT1	-0.042823	0.693574	0.999838	0.324293	0.0805888	0.954224	-0.54203	0.372202	0.999572	-0.909146	0.16074	0.84896
NAAA	0.0135341	0.836799	0.999838	-0.129538	0.243861	0.989976	0.772761	0.0393415	0.581381	0.915833	0.0219869	0.345881
NADK	0.013814	0.91714	0.999838	0.0431258	0.846613	0.999596	-0.080523	0.913267	0.999572	-0.109835	0.888519	0.997145
NAMPT	-0.00173004	0.98136	0.999838	0.14636	0.242812	0.989976	-0.303609	0.462901	0.999572	-0.451699	0.304237	0.974213
NBL1	-0.0227972	0.871187	0.999838	-0.0132538	0.955212	0.999596	0.116342	0.881846	0.999572	0.106799	0.897561	0.997145
NBN	-0.165203	0.0962028	0.903625	0.0920574	0.575317	0.999596	-0.511906	0.349166	0.999572	-0.769166	0.186645	0.866433
NCAM1	-0.00065035	0.996427	0.999838	-0.0266903	0.912825	0.999596	0.843382	0.299954	0.999572	0.869422	0.313173	0.978057
NCAM2	-0.0365624	0.784941	0.999838	0.00717679	0.974535	0.999596	0.153836	0.836592	0.999572	0.110097	0.889211	0.997145
NCAN	0.0622359	0.67559	0.999838	-0.0601384	0.809516	0.999596	1.18548	0.156667	0.997219	1.30786	0.140754	0.810121
NCF2	-0.114303	0.134923	0.903625	-0.0498166	0.694394	0.999596	-0.599733	0.158293	0.997219	-0.66422	0.1408	0.810121
NCK2	-0.223606	0.164374	0.903625	0.279551	0.297994	0.999596	-0.0597481	0.946189	0.999572	-0.562905	0.549336	0.997145
NCLN	-0.0694817	0.18607	0.903625	0.109375	0.214446	0.989976	-0.00598246	0.983517	0.999572	-0.184839	0.547821	0.997145
NCR1	-0.0839766	0.100683	0.903625	0.100356	0.238944	0.989976	-0.256869	0.361872	0.999572	-0.441202	0.142561	0.810121
NCS1	0.0146162	0.788948	0.999838	0.0288897	0.752677	0.999596	0.305505	0.31759	0.999572	0.291231	0.368135	0.997145
NDRG1	0.0172904	0.818913	0.999838	0.0657575	0.604455	0.999596	-0.298003	0.479664	0.999572	-0.34647	0.438354	0.997145
NDUFS6	-0.127954	0.495909	0.999838	0.339815	0.283314	0.999596	0.0357314	0.972681	0.999572	-0.432037	0.696268	0.997145
NECTIN2	-0.057221	0.628388	0.999838	0.0737071	0.710203	0.999596	-0.664618	0.31486	0.999572	-0.795546	0.257062	0.931417
NECTIN4	-0.0466421	0.681074	0.999838	0.00301639	0.987355	0.999596	0.0663143	0.916337	0.999572	0.0166559	0.980137	0.997145
NEFL	-0.0316371	0.641629	0.999838	-0.141905	0.217188	0.989976	-0.341902	0.367992	0.999572	-0.231634	0.563868	0.997145
NELL1	-0.0952223	0.431722	0.999838	-0.0455657	0.822085	0.999596	0.997965	0.142465	0.97853	0.948308	0.187413	0.866433
NELL2	-0.011583	0.914452	0.999838	0.0978204	0.589522	0.999596	0.414032	0.491582	0.999572	0.304629	0.632518	0.997145
NFASC	-0.00477953	0.908109	0.999838	0.0167127	0.810053	0.999596	0.904818	0.00028719	0.0247152	0.883326	0.000733444	0.0396599
NFATC1	-0.231283	0.0893131	0.903625	0.122323	0.586771	0.999596	0.793134	0.290306	0.999572	0.439528	0.5785	0.997145
NFATC3	-0.0625351	0.266215	0.949933	0.0795278	0.398194	0.999596	0.209739	0.50105	0.999572	0.0676766	0.837299	0.997145
NFKBIE	0.0757966	0.26556	0.949933	0.13873	0.225431	0.989976	-0.291286	0.440485	0.999572	-0.35422	0.376622	0.997145
NGF	-0.00497813	0.886196	0.999838	0.0902087	0.127488	0.954224	-0.143688	0.459508	0.999572	-0.238875	0.248127	0.931417
NID1	0.0400481	0.76747	0.999838	0.1499	0.510575	0.999596	0.469173	0.534552	0.999572	0.359321	0.653214	0.997145
NID2	0.0272256	0.896071	0.999838	0.401991	0.254172	0.989976	0.110809	0.923924	0.999572	-0.263956	0.830088	0.997145
NINJ1	0.0231318	0.742248	0.999838	-0.0610813	0.605278	0.999596	0.744332	0.0624158	0.702417	0.828546	0.0508035	0.523419
NME3	-0.100208	0.450111	0.999838	-0.0118449	0.957449	0.999596	0.101242	0.890645	0.999572	0.0128795	0.986831	0.997713
NMNAT1	-0.0517814	0.57712	0.999838	-0.0229038	0.883001	0.999596	-0.432366	0.404098	0.999572	-0.461244	0.401028	0.997145
NOMO1	-0.0258807	0.830945	0.999838	-0.0193829	0.924106	0.999596	0.125637	0.852327	0.999572	0.119139	0.867708	0.997145
NOS1	0.0132935	0.876433	0.999838	0.141069	0.328294	0.999596	0.923712	0.0574441	0.69452	0.795937	0.119787	0.792978
NOS3	-0.0259929	0.724176	0.999838	0.307759	0.0160997	0.954224	-0.0794728	0.846269	0.999572	-0.413225	0.343925	0.996166
NOTCH1	-0.0449655	0.737706	0.999838	0.0330668	0.883306	0.999596	0.211365	0.777339	0.999572	0.133333	0.866289	0.997145
NOTCH3	0.00500886	0.972423	0.999838	-0.0254513	0.916671	0.999596	0.175515	0.827816	0.999572	0.205975	0.809684	0.997145
NPDC1	-0.0609475	0.665319	0.999838	0.0985802	0.676808	0.999596	-0.0374	0.961933	0.999572	-0.196928	0.812614	0.997145
NPM1	-0.0719583	0.502044	0.999838	-0.052292	0.770892	0.999596	-0.00235814	0.996839	0.999572	-0.0220245	0.97215	0.997145
NPPB	-0.157861	0.316341	0.979393	0.440597	0.0991223	0.954224	2.38885	0.00855723	0.248671	1.7904	0.0578778	0.566637
NPPC	-0.184298	0.0347764	0.865655	0.26047	0.0733823	0.954224	-0.822795	0.0875984	0.840528	-1.26756	0.0147414	0.280086
NPTN	-0.00961903	0.907191	0.999838	0.232979	0.0978776	0.954224	-0.0682084	0.881972	0.999572	-0.310806	0.524172	0.997145
NPTX1	0.069259	0.550172	0.999838	-0.0197497	0.918995	0.999596	0.277239	0.667191	0.999572	0.366248	0.592173	0.997145
NPTXR	0.02405	0.860506	0.999838	0.00294535	0.98977	0.999596	0.160936	0.83274	0.999572	0.182041	0.821671	0.997145
NPY	-0.202394	0.00527296	0.428574	0.0435135	0.708464	0.999596	-0.244954	0.526284	0.999572	-0.490862	0.233633	0.931417
NRCAM	-0.0295642	0.822154	0.999838	0.13346	0.546295	0.999596	0.375685	0.60839	0.999572	0.212662	0.784106	0.997145
NRP1	-0.0272064	0.770709	0.999838	0.0214494	0.891089	0.999596	0.274847	0.597355	0.999572	0.226191	0.681483	0.997145
NRP2	0.0838629	0.539427	0.999838	-0.0912617	0.690395	0.999596	0.382778	0.614652	0.999572	0.557902	0.489276	0.997145
NRTN	0.00735236	0.926087	0.999838	0.0340285	0.7982	0.999596	-0.196363	0.656677	0.999572	-0.223039	0.633845	0.997145
NSFL1C	-0.140892	0.240447	0.930389	0.28429	0.159732	0.963205	0.570488	0.391484	0.999572	0.145306	0.836176	0.997145
NT5C3A	-0.30617	0.140721	0.903625	0.454995	0.191008	0.989976	0.618082	0.589155	0.999572	-0.143082	0.905942	0.997145
NT5E	0.00273063	0.983092	0.999838	0.361805	0.0997236	0.954224	0.343532	0.632493	0.999572	-0.0155424	0.98369	0.997145
NTF3	0.0787069	0.530202	0.999838	0.28033	0.186436	0.989976	0.582388	0.404996	0.999572	0.380766	0.606542	0.997145
NTF4	0.00672859	0.898804	0.999838	0.017478	0.844021	0.999596	-0.0339964	0.908123	0.999572	-0.0447459	0.886037	0.997145
NTproBNP	-0.119103	0.482231	0.999838	-0.163486	0.565198	0.999596	1.31583	0.166731	0.999572	1.36022	0.177177	0.866433
NTRK2	-0.0738518	0.597968	0.999838	0.160982	0.494004	0.999596	-0.117807	0.879734	0.999572	-0.352641	0.669405	0.997145
NTRK3	-0.0140499	0.908448	0.999838	0.0146217	0.943165	0.999596	0.345014	0.612531	0.999572	0.316342	0.66114	0.997145
NUB1	-0.0471606	0.681328	0.999838	0.263852	0.175349	0.989976	-0.178234	0.780328	0.999572	-0.489246	0.471226	0.997145
NUCB2	-0.0538203	0.438782	0.999838	0.10283	0.378703	0.999596	-0.215878	0.576351	0.999572	-0.372529	0.36439	0.997145
NUDC	-0.103007	0.424019	0.999838	0.149229	0.489828	0.999596	-0.392729	0.583321	0.999572	-0.644965	0.396474	0.997145
NUDT2	-0.14805	0.124864	0.903625	0.378858	0.0215075	0.954224	-0.716277	0.180897	0.999572	-1.24319	0.0312033	0.42269
NUDT5	-0.0466585	0.661464	0.999838	0.280419	0.121749	0.954224	-0.381507	0.520719	0.999572	-0.708584	0.26272	0.93529
NXPH1	0.0707573	0.341607	0.98654	0.0307572	0.804546	0.999596	-0.00984061	0.980948	0.999572	0.0301595	0.944942	0.997145
OBP2B	-0.0635456	0.334831	0.983288	0.070685	0.521528	0.999596	-0.609175	0.100328	0.879648	-0.743405	0.0597331	0.573761
ODAM	0.0608653	0.381228	0.98654	0.185005	0.116494	0.954224	0.580962	0.136652	0.956564	0.456822	0.266689	0.939069
OGFR	-0.115973	0.0351066	0.865655	0.165791	0.0707722	0.954224	-0.636716	0.0375976	0.570132	-0.918479	0.00554584	0.15603
OGN	-0.0275678	0.864574	0.999838	0.0553699	0.838321	0.999596	-0.598502	0.507051	0.999572	-0.681439	0.476173	0.997145
OLR1	-0.137171	0.238927	0.929657	0.110311	0.570243	0.999596	0.00376817	0.995326	0.999572	-0.243713	0.720916	0.997145
OMD	0.0072516	0.957614	0.999838	0.138625	0.545888	0.999596	0.162768	0.830387	0.999572	0.0313943	0.968895	0.997145
OMG	-0.0333839	0.735646	0.999838	0.253736	0.131234	0.954224	-0.0375447	0.945594	0.999572	-0.324665	0.578335	0.997145
OPTC	0.0983966	0.0912725	0.903625	0.105025	0.278193	0.999596	-0.560005	0.0845401	0.830082	-0.566633	0.0990738	0.754922
OSCAR	-0.0156017	0.910511	0.999838	0.0338276	0.884587	0.999596	-0.722195	0.352493	0.999572	-0.771624	0.348618	0.997145
OSM	-0.366824	0.000114684	0.0559273	0.211287	0.152624	0.954224	0.0061568	0.989852	0.999572	-0.571954	0.268339	0.939186
OSMR	0.00349654	0.970333	0.999838	-0.00862297	0.956429	0.999596	0.12485	0.811545	0.999572	0.136969	0.805052	0.997145
OXT	-0.100452	0.505766	0.999838	0.257199	0.311786	0.999596	0.493968	0.556493	0.999572	0.136318	0.87807	0.997145
P4HB	-0.100008	0.38036	0.98654	0.227048	0.237213	0.989976	0.231228	0.714628	0.999572	-0.0958272	0.886227	0.997145
PADI2	-0.197648	0.00813242	0.540806	-0.0446867	0.710433	0.999596	-0.194849	0.625675	0.999572	-0.34781	0.412469	0.997145
PADI4	-0.308629	0.000167999	0.0614456	-0.0130927	0.917532	0.999596	-0.248366	0.554486	0.999572	-0.543902	0.22502	0.927539
PAEP	-0.0487975	0.315372	0.979393	0.0391044	0.630187	0.999596	0.153415	0.569212	0.999572	0.0655131	0.818307	0.997145
PAG1	-0.172122	0.0588868	0.899664	0.369025	0.0171998	0.954224	-0.56672	0.257503	0.999572	-1.10787	0.040103	0.476998
PAK4	-0.120682	0.143152	0.903625	0.111019	0.418279	0.999596	0.467905	0.304815	0.999572	0.236204	0.623336	0.997145
PAM	-0.0152236	0.91766	0.999838	0.0224724	0.927566	0.999596	-0.0251987	0.97548	0.999572	-0.0628946	0.942295	0.997145
PAMR1	0.00284176	0.983452	0.999838	0.0466944	0.839164	0.999596	0.475391	0.534096	0.999572	0.431538	0.594112	0.997145
PAPPA	-0.00795204	0.928454	0.999838	0.00177614	0.990468	0.999596	-0.25044	0.612047	0.999572	-0.260169	0.619079	0.997145
PARK7	-0.087067	0.426344	0.999838	0.300099	0.106455	0.954224	0.302163	0.619226	0.999572	-0.0850031	0.894914	0.997145
PARP1	-0.0603809	0.493495	0.999838	0.108762	0.462684	0.999596	-0.346288	0.480674	0.999572	-0.515432	0.323312	0.978057
PBLD	0.0706422	0.322513	0.980949	0.183826	0.128139	0.954224	-0.222286	0.574597	0.999572	-0.33547	0.42499	0.997145
PCDH1	-0.0148806	0.649606	0.999838	-0.0790183	0.155088	0.955582	-0.535823	0.005001	0.163685	-0.471686	0.0180835	0.304094
PCDH17	-0.0262249	0.82782	0.999838	0.067652	0.738305	0.999596	-0.440284	0.512873	0.999572	-0.534161	0.454146	0.997145
PCOLCE	-0.0312508	0.839915	0.999838	0.0544758	0.833862	0.999596	-0.683183	0.429279	0.999572	-0.76891	0.401455	0.997145
PCSK9	-0.0416896	0.765426	0.999838	0.0257274	0.912624	0.999596	-0.0512199	0.947481	0.999572	-0.118637	0.885541	0.997145
PDCD1	0.0986418	0.0940729	0.903625	-0.000952661	0.992187	0.999596	-0.56672	0.0843716	0.830082	-0.467125	0.176542	0.866433
PDCD1LG2	-0.0221505	0.647227	0.999838	4.10755e-05	0.999596	0.999596	0.214582	0.42705	0.999572	0.19239	0.501179	0.997145
PDCD5	-0.0517724	0.646867	0.999838	0.200761	0.292503	0.999596	0.16935	0.787652	0.999572	-0.083183	0.900615	0.997145
PDCD6	-0.00635374	0.957756	0.999838	0.0990623	0.62324	0.999596	-0.804907	0.232027	0.999572	-0.910323	0.20268	0.882502
PDGFA	-0.15266	0.341959	0.98654	0.65307	0.0184831	0.954224	-2.07845	0.0234393	0.418191	-2.88418	0.00363119	0.11303
PDGFB	-0.231774	0.274754	0.957722	0.878507	0.0163957	0.954224	-2.30027	0.0550622	0.69452	-3.41055	0.00848294	0.213975
PDGFC	-0.168302	0.000496022	0.120947	0.133099	0.0829898	0.954224	0.233273	0.353527	0.999572	-0.0681283	0.797282	0.997145
PDGFRA	0.0871641	0.419024	0.999838	-0.0187299	0.917304	0.999596	0.0832685	0.889314	0.999572	0.189163	0.765552	0.997145
PDGFRB	0.0127115	0.914516	0.999838	-0.000132468	0.999468	0.999596	-0.164477	0.80306	0.999572	-0.151633	0.828239	0.997145
PDLIM7	-0.323589	0.127554	0.903625	0.362767	0.305236	0.999596	-0.0485181	0.966817	0.999572	-0.734873	0.552967	0.997145
PDP1	-0.0791695	0.737352	0.999838	0.36091	0.364459	0.999596	0.0492994	0.970061	0.999572	-0.39078	0.779025	0.997145
PEAR1	-0.0385718	0.730979	0.999838	0.0459013	0.807376	0.999596	-0.0410762	0.947532	0.999572	-0.125549	0.849504	0.997145
PEBP1	-0.0162699	0.894465	0.999838	0.181888	0.37913	0.999596	0.465263	0.496781	0.999572	0.267105	0.712257	0.997145
PECAM1	-0.098714	0.26467	0.949933	0.218269	0.143893	0.954224	1.00296	0.0452417	0.62349	0.685974	0.190211	0.866433
PFDN2	-0.0342352	0.712884	0.999838	0.00323851	0.983443	0.999596	0.00330122	0.994911	0.999572	-0.0341725	0.950326	0.997145
PFKFB2	-0.0427768	0.630987	0.999838	0.287596	0.0592574	0.954224	-0.0403873	0.934997	0.999572	-0.37076	0.481151	0.997145
PGF	-0.0479341	0.354826	0.98654	0.0461165	0.594688	0.999596	0.29782	0.30242	0.999572	0.20377	0.504007	0.997145
PGLYRP1	-0.0131905	0.922744	0.999838	0.107472	0.638291	0.999596	-0.0513138	0.945977	0.999572	-0.171976	0.830368	0.997145
PHOSPHO1	-0.0410276	0.360818	0.98654	0.218511	0.00539823	0.901536	-0.398491	0.114428	0.908423	-0.65803	0.0158884	0.286972
PI3	-0.0518775	0.721347	0.999838	0.181222	0.459096	0.999596	-1.13912	0.164018	0.999572	-1.37222	0.114853	0.789712
PIGR	-0.00517502	0.965013	0.999838	-0.0403678	0.83853	0.999596	0.936472	0.158803	0.997219	0.971665	0.167517	0.856303
PIK3AP1	-0.159369	0.0682643	0.899664	0.292997	0.0466737	0.954224	-0.567965	0.237824	0.999572	-1.02033	0.0486499	0.515662
PIK3IP1	-0.0375319	0.753234	0.999838	0.0342006	0.864446	0.999596	-0.0446917	0.946365	0.999572	-0.116424	0.868678	0.997145
PILRA	-0.0125476	0.918007	0.999838	0.0257792	0.899746	0.999596	-0.154013	0.82051	0.999572	-0.19234	0.789213	0.997145
PILRB	-0.0160189	0.89747	0.999838	0.0282834	0.892196	0.999596	-0.375606	0.587967	0.999572	-0.419909	0.567727	0.997145
PKLR	-0.0596414	0.684001	0.999838	0.119934	0.626018	0.999596	-0.0901688	0.91192	0.999572	-0.269744	0.754973	0.997145
PLA2G10	0.0104206	0.903375	0.999838	0.136278	0.346753	0.999596	-0.752684	0.120461	0.908423	-0.878542	0.0881549	0.712545
PLA2G15	-0.0830578	0.50324	0.999838	0.0393351	0.849857	0.999596	0.264581	0.701228	0.999572	0.142188	0.845647	0.997145
PLA2G1B	0.0902654	0.484918	0.999838	-0.00531743	0.980391	0.999596	-0.177746	0.804424	0.999572	-0.0821627	0.913966	0.997145
PLA2G2A	0.120917	0.406231	0.999838	0.143896	0.555226	0.999596	0.1374	0.864882	0.999572	0.11442	0.893626	0.997145
PLA2G4A	-0.222423	0.104261	0.903625	0.257455	0.25882	0.991239	-0.0299173	0.968205	0.999572	-0.509795	0.522581	0.997145
PLA2G7	-0.0127466	0.920688	0.999838	-0.0233004	0.913665	0.999596	0.53148	0.457319	0.999572	0.542034	0.474344	0.997145
PLAT	0.0392298	0.846769	0.999838	0.24337	0.47637	0.999596	1.28889	0.257632	0.999572	1.08475	0.367352	0.997145
PLAU	0.0511996	0.669398	0.999838	0.0676638	0.73667	0.999596	0.336016	0.614911	0.999572	0.319551	0.651585	0.997145
PLAUR	0.020677	0.866587	0.999838	0.0363827	0.86023	0.999596	-0.0973317	0.88705	0.999572	-0.113037	0.876312	0.997145
PLIN1	-0.0674889	0.196222	0.903625	0.151552	0.0861982	0.954224	0.28786	0.320199	0.999572	0.0688197	0.821606	0.997145
PLIN3	-0.0897157	0.372339	0.98654	0.153701	0.362698	0.999596	-0.734563	0.191929	0.999572	-0.97798	0.103089	0.76894
PLPBP	-0.101148	0.386528	0.987525	0.341049	0.0860112	0.954224	0.281143	0.664494	0.999572	-0.161054	0.814503	0.997145
PLTP	-0.00847142	0.953775	0.999838	0.0134808	0.95618	0.999596	-0.422999	0.603733	0.999572	-0.444951	0.606425	0.997145
PLXDC1	-0.097735	0.112894	0.903625	0.15442	0.135038	0.954224	-0.181465	0.592204	0.999572	-0.43362	0.230303	0.931417
PLXNA4	-0.191833	0.281289	0.957722	0.346992	0.246187	0.989976	-0.325773	0.7409	0.999572	-0.864597	0.409211	0.997145
PLXNB2	-0.0538887	0.664585	0.999838	0.0726996	0.727406	0.999596	0.153322	0.82451	0.999572	0.0267335	0.970889	0.997145
PLXNB3	-0.119	0.160953	0.903625	0.0534253	0.704725	0.999596	-0.233102	0.618332	0.999572	-0.405527	0.414592	0.997145
PM20D1	-0.130353	0.389532	0.987525	-0.0366479	0.884936	0.999596	-0.751533	0.373075	0.999572	-0.845238	0.344804	0.996166
PMVK	-0.515059	0.104964	0.903625	0.399424	0.448416	0.999596	0.177453	0.918851	0.999572	-0.737031	0.689947	0.997145
PNLIPRP2	0.00883779	0.94823	0.999838	0.130831	0.567668	0.999596	0.0412347	0.956608	0.999572	-0.0807586	0.919909	0.997145
PNPT1	-0.108326	0.33437	0.983288	0.107576	0.566585	0.999596	-0.847297	0.177314	0.999572	-1.0632	0.111693	0.789712
PODXL	-0.0466328	0.182502	0.903625	0.0224408	0.699632	0.999596	-0.00786388	0.967455	0.999572	-0.0769375	0.706664	0.997145
PODXL2	-0.0426637	0.661012	0.999838	0.00455874	0.977708	0.999596	0.150964	0.78034	0.999572	0.103741	0.856465	0.997145
POLR2F	-0.0148	0.779827	0.999838	0.109009	0.223819	0.989976	-0.342516	0.248732	0.999572	-0.466325	0.140372	0.810121
PON2	-0.0666655	0.166058	0.903625	0.180033	0.0285084	0.954224	-0.592994	0.0295583	0.484209	-0.839693	0.004387	0.125847
PON3	0.042961	0.691322	0.999838	-0.0305002	0.866546	0.999596	-0.254368	0.672883	0.999572	-0.180907	0.776804	0.997145
PPCDC	-0.028089	0.779041	0.999838	0.226443	0.182226	0.989976	0.389614	0.485616	0.999572	0.135082	0.819103	0.997145
PPIB	-0.184572	0.311822	0.979393	0.487927	0.114352	0.954224	-0.421454	0.676777	0.999572	-1.09395	0.309698	0.978057
PPM1A	-0.0258952	0.669158	0.999838	0.196416	0.058447	0.954224	0.296506	0.381166	0.999572	0.0741948	0.835498	0.997145
PPME1	-0.155262	0.203675	0.903625	0.278516	0.174937	0.989976	-0.253935	0.706434	0.999572	-0.687713	0.338001	0.994291
PPP1R12A	-0.334758	0.109294	0.903625	0.245379	0.479082	0.999596	0.225516	0.844093	0.999572	-0.354621	0.770501	0.997145
PPP1R2	-0.0928565	0.392552	0.990179	0.206724	0.258383	0.991239	-0.246675	0.682325	0.999572	-0.546256	0.393977	0.997145
PPP1R9B	-0.224349	0.263603	0.949933	0.0407291	0.903078	0.999596	-0.0222421	0.984002	0.999572	-0.28732	0.806972	0.997145
PPP3R1	-0.0188615	0.786165	0.999838	0.255927	0.0327297	0.954224	-0.342027	0.378886	0.999572	-0.616816	0.137595	0.810121
PPY	-0.0510936	0.784122	0.999838	0.20591	0.511639	0.999596	1.21883	0.244049	0.999572	0.961829	0.384035	0.997145
PQBP1	-0.0685083	0.4113	0.999838	-0.20121	0.153876	0.955582	-0.0294018	0.949304	0.999572	0.1033	0.833098	0.997145
PRCP	-0.107169	0.438296	0.999838	0.206502	0.374193	0.999596	0.0481055	0.950001	0.999572	-0.265566	0.744093	0.997145
PRDX1	0.00455479	0.962116	0.999838	0.234602	0.149961	0.954224	-0.0221751	0.966871	0.999572	-0.252222	0.656151	0.997145
PRDX3	-0.326117	0.166951	0.903625	0.357383	0.363881	0.999596	-0.551663	0.671421	0.999572	-1.23516	0.371887	0.997145
PRDX5	-0.123355	0.474778	0.999838	0.27853	0.337548	0.999596	-0.403916	0.673641	0.999572	-0.805801	0.429114	0.997145
PRDX6	-0.199036	0.117789	0.903625	-0.247751	0.243126	0.989976	0.293205	0.674918	0.999572	0.341919	0.644515	0.997145
PREB	-0.0311927	0.692055	0.999838	0.172238	0.196623	0.989976	-0.207366	0.636413	0.999572	-0.410796	0.378442	0.997145
PRELP	0.0207982	0.868185	0.999838	0.122345	0.56158	0.999596	-0.0934866	0.893408	0.999572	-0.195033	0.792022	0.997145
PRKAB1	-0.0859516	0.286896	0.957722	0.0270802	0.840576	0.999596	0.158071	0.723449	0.999572	0.0450393	0.924156	0.997145
PRKAR1A	-0.25068	0.168289	0.903625	0.223137	0.461506	0.999596	1.86599	0.0678037	0.740469	1.39217	0.194183	0.866433
PRKCQ	-0.0338234	0.570007	0.999838	0.0769368	0.442206	0.999596	0.0634613	0.847944	0.999572	-0.0472989	0.892722	0.997145
PRKRA	-0.0324594	0.726584	0.999838	0.262645	0.0970193	0.954224	-0.432186	0.40462	0.999572	-0.72729	0.188414	0.866433
PRL	0.157364	0.358655	0.98654	0.117077	0.682959	0.999596	-0.1142	0.904303	0.999572	-0.0739131	0.941466	0.997145
PROC	-0.0397283	0.788688	0.999838	0.027785	0.911065	0.999596	0.139955	0.865309	0.999572	0.072442	0.933968	0.997145
PROK1	0.00321876	0.962906	0.999838	-0.0220962	0.849198	0.999596	0.623544	0.110907	0.908423	0.648859	0.117331	0.789712
PRSS2	0.0354821	0.777925	0.999838	0.0798101	0.705626	0.999596	0.345256	0.622433	0.999572	0.300928	0.685363	0.997145
PRSS27	-0.154495	0.202934	0.903625	0.0520077	0.796669	0.999596	-0.384784	0.566041	0.999572	-0.591286	0.40633	0.997145
PRSS8	-0.0741338	0.575894	0.999838	0.0809633	0.715631	0.999596	0.242973	0.741639	0.999572	0.0878761	0.910369	0.997145
PRTFDC1	-0.171542	0.340551	0.98654	0.540429	0.0774939	0.954224	-0.431724	0.665279	0.999572	-1.1437	0.282239	0.958871
PRTG	0.0256934	0.480967	0.999838	-0.0173687	0.77604	0.999596	-0.0819639	0.685787	0.999572	-0.0389017	0.856112	0.997145
PRTN3	0.00450755	0.972513	0.999838	0.0641019	0.770481	0.999596	-0.636472	0.384317	0.999572	-0.696066	0.369458	0.997145
PSG1	0.0565484	0.268604	0.953494	-0.00781505	0.926915	0.999596	-0.769424	0.00893057	0.251258	-0.70506	0.0224345	0.349167
PSIP1	-0.178674	0.0748887	0.899664	0.203953	0.221263	0.989976	-0.536756	0.330189	0.999572	-0.919383	0.118754	0.789712
PSMA1	-0.00746913	0.915278	0.999838	-0.350113	0.00462293	0.901536	0.644209	0.10465	0.902327	0.986853	0.0209857	0.333719
PSMD9	-0.0975815	0.186077	0.903625	0.158942	0.199244	0.989976	0.156227	0.701117	0.999572	-0.100296	0.81605	0.997145
PSME1	-0.0274714	0.719074	0.999838	0.210452	0.105759	0.954224	0.145679	0.731891	0.999572	-0.092244	0.837735	0.997145
PSME2	-0.0496624	0.430375	0.999838	0.0636384	0.546621	0.999596	0.35056	0.318503	0.999572	0.237259	0.522666	0.997145
PSMG3	-0.158594	0.0544098	0.899664	0.26406	0.0563303	0.954224	0.390937	0.386165	0.999572	-0.0317174	0.946874	0.997145
PSPN	-0.418322	1.68804e-08	2.4696e-05	0.068474	0.503686	0.999596	0.926244	0.00866863	0.248671	0.439448	0.2249	0.927539
PSRC1	0.0306332	0.691827	0.999838	0.156889	0.23007	0.989976	-0.0643514	0.881025	0.999572	-0.190607	0.675996	0.997145
PTEN	-0.0697025	0.336682	0.983288	0.0895026	0.461418	0.999596	0.434349	0.282907	0.999572	0.275144	0.519167	0.997145
PTGDS	-0.0554108	0.672673	0.999838	0.0321182	0.883914	0.999596	-0.0577001	0.936957	0.999572	-0.145229	0.851022	0.997145
PTH1R	0.120704	0.0678502	0.899664	0.0599294	0.582455	0.999596	0.197888	0.58411	0.999572	0.258663	0.499982	0.997145
PTK7	-0.0346907	0.631491	0.999838	-0.0848554	0.485299	0.999596	0.34119	0.398199	0.999572	0.391355	0.360858	0.997145
PTN	-0.138497	0.27592	0.957722	0.685275	0.00222642	0.753779	-0.321274	0.647992	0.999572	-1.14505	0.129371	0.810121
PTPN1	-0.211732	0.357421	0.98654	0.318287	0.409431	0.999596	-0.263392	0.836329	0.999572	-0.79341	0.557766	0.997145
PTPN6	-0.291156	0.109121	0.903625	0.290907	0.335632	0.999596	-1.21016	0.22861	0.999572	-1.79222	0.095081	0.735997
PTPRF	-0.0195599	0.889419	0.999838	-0.0490124	0.835614	0.999596	0.0269715	0.972528	0.999572	0.0564241	0.945803	0.997145
PTPRM	-0.0568051	0.299049	0.970087	0.124399	0.177405	0.989976	0.41314	0.176834	0.999572	0.231936	0.470947	0.997145
PTPRN2	-0.0240159	0.688694	0.999838	0.0659294	0.513036	0.999596	-0.306254	0.360742	0.999572	-0.3962	0.265701	0.938938
PTPRS	-0.0383483	0.762614	0.999838	-0.0219379	0.91798	0.999596	0.0259009	0.970756	0.999572	0.00949048	0.989887	0.997713
PTS	-0.0429408	0.502926	0.999838	0.120906	0.263448	0.995268	-0.12595	0.72366	0.999572	-0.289797	0.443943	0.997145
PTX3	-0.00711469	0.935618	0.999838	-0.0377154	0.798729	0.999596	-0.0135499	0.977956	0.999572	0.0170508	0.973827	0.997145
PVALB	-0.186926	0.237335	0.929657	0.159567	0.54549	0.999596	0.129675	0.882006	0.999572	-0.216818	0.814889	0.997145
PVR	0.0625167	0.669637	0.999838	-0.0575525	0.814876	0.999596	0.810416	0.322804	0.999572	0.930485	0.284578	0.959952
PXN	0.0242401	0.679505	0.999838	0.0615232	0.532746	0.999596	-0.185664	0.570148	0.999572	-0.222947	0.520195	0.997145
QDPR	-0.0366304	0.687899	0.999838	0.195468	0.205467	0.989976	0.243076	0.632235	0.999572	0.0109775	0.983707	0.997145
QPCT	-0.0295689	0.825654	0.999838	0.160057	0.478704	0.999596	-0.171182	0.818841	0.999572	-0.360807	0.649038	0.997145
RAB37	-0.096099	0.45176	0.999838	0.261985	0.224189	0.989976	-0.29048	0.68219	0.999572	-0.648564	0.389911	0.997145
RAB6A	-0.0155701	0.8707	0.999838	0.144087	0.371741	0.999596	-0.511713	0.339175	0.999572	-0.67137	0.238029	0.931417
RAB6B	0.0350618	0.721281	0.999838	0.0556264	0.735984	0.999596	0.595308	0.279582	0.999572	0.574743	0.324061	0.978057
RABEPK	-0.00734173	0.886059	0.999838	0.104326	0.229053	0.989976	-0.0664745	0.815779	0.999572	-0.178143	0.556457	0.997145
RABGAP1L	-0.0714171	0.463641	0.999838	0.23852	0.148525	0.954224	0.0506165	0.925443	0.999572	-0.25932	0.65137	0.997145
RAD23B	-0.105313	0.139885	0.903625	-0.0598919	0.613003	0.999596	0.445117	0.259884	0.999572	0.399696	0.338765	0.994291
RANGAP1	0.145351	0.0582942	0.899664	-0.141924	0.264142	0.995268	-0.0991387	0.812783	0.999572	0.188136	0.671725	0.997145
RARRES1	-0.0297269	0.488677	0.999838	0.0215491	0.764424	0.999596	-0.0561054	0.813976	0.999572	-0.107381	0.671111	0.997145
RARRES2	-0.10572	0.516236	0.999838	0.174387	0.523532	0.999596	-0.211396	0.815266	0.999572	-0.491504	0.60869	0.997145
RASA1	-0.0370818	0.58756	0.999838	-0.0151761	0.894636	0.999596	0.0252311	0.947064	0.999572	0.00332543	0.993412	0.997765
RASSF2	-0.115239	0.153051	0.903625	0.100709	0.453059	0.999596	-0.123724	0.780455	0.999572	-0.339672	0.471419	0.997145
RBKS	-0.0423925	0.54627	0.999838	0.117909	0.319263	0.999596	0.329333	0.400811	0.999572	0.169031	0.683141	0.997145
RBP2	-0.134581	0.13761	0.903625	0.0626706	0.676817	0.999596	-0.815045	0.107126	0.908423	-1.0123	0.0603959	0.573761
RBP5	0.0370698	0.631638	0.999838	0.118703	0.362158	0.999596	-0.800277	0.0679714	0.740469	-0.881909	0.0580967	0.566637
RCOR1	-0.0668766	0.27292	0.957511	0.0207538	0.838308	0.999596	0.232253	0.492214	0.999572	0.144622	0.68602	0.997145
REG1A	-0.0639689	0.675405	0.999838	0.0573118	0.823035	0.999596	-0.463606	0.585978	0.999572	-0.584887	0.517035	0.997145
REG1B	-0.0372357	0.82445	0.999838	0.015509	0.956098	0.999596	-0.647192	0.489731	0.999572	-0.699937	0.480935	0.997145
REG3A	-0.00181711	0.989785	0.999838	0.206969	0.38713	0.999596	0.0103081	0.989593	0.999572	-0.198478	0.812726	0.997145
REG4	-0.0186939	0.916975	0.999838	0.208043	0.490705	0.999596	-0.842955	0.40045	0.999572	-1.06969	0.314904	0.978057
RELT	-0.0185419	0.8753	0.999838	0.123622	0.533989	0.999596	-0.06831	0.917292	0.999572	-0.210474	0.762827	0.997145
REN	0.161875	0.204448	0.903625	0.237967	0.265424	0.995268	1.01005	0.155974	0.997219	0.933958	0.214496	0.91223
RET	-0.173308	0.0195866	0.805773	0.235492	0.0561681	0.954224	0.284032	0.479244	0.999572	-0.124769	0.768777	0.997145
RETN	0.0216091	0.870307	0.999838	0.163834	0.462248	0.999596	-0.111404	0.879834	0.999572	-0.253629	0.745477	0.997145
RGMA	-0.0622389	0.643337	0.999838	-0.0201335	0.928817	0.999596	0.720421	0.337731	0.999572	0.678316	0.393846	0.997145
RGMB	-0.0374688	0.751216	0.999838	0.07725	0.697094	0.999596	-0.078205	0.905348	0.999572	-0.192924	0.782023	0.997145
RGS8	-0.0679094	0.210348	0.909194	0.127048	0.163651	0.977231	0.368798	0.221586	0.999572	0.173841	0.584042	0.997145
RHOC	-0.202501	0.329121	0.983288	0.243143	0.483995	0.999596	0.000249064	0.999827	0.999858	-0.445395	0.714728	0.997145
RILP	-0.115933	0.372619	0.98654	0.274752	0.210231	0.989976	0.737895	0.308786	0.999572	0.34721	0.649764	0.997145
RNASE3	-0.113523	0.648101	0.999838	-0.233256	0.576659	0.999596	-0.726312	0.600108	0.999572	-0.60658	0.679334	0.997145
RNASET2	-0.0713454	0.549884	0.999838	0.129627	0.51769	0.999596	0.00287058	0.996545	0.999572	-0.198102	0.778077	0.997145
RNF41	-0.0565132	0.641021	0.999838	0.348739	0.0914869	0.954224	-0.762276	0.26157	0.999572	-1.16753	0.107436	0.782239
ROBO1	-0.0183753	0.891548	0.999838	0.047519	0.833666	0.999596	0.261834	0.727293	0.999572	0.195939	0.805427	0.997145
ROBO2	0.0464555	0.66962	0.999838	0.0257627	0.887805	0.999596	0.541715	0.373249	0.999572	0.562408	0.382979	0.997145
ROR1	-0.00431095	0.972008	0.999838	-0.0458328	0.824186	0.999596	-0.37138	0.587819	0.999572	-0.329858	0.649489	0.997145
RP2	-0.0989227	0.321369	0.979507	0.402117	0.0193788	0.954224	-0.400617	0.46953	0.999572	-0.901656	0.128548	0.810121
RRM2	-0.0994829	0.420385	0.999838	-0.060839	0.768376	0.999596	-0.379762	0.579886	0.999572	-0.418406	0.56503	0.997145
RRM2B	-0.0843876	0.467904	0.999838	0.124652	0.522718	0.999596	-0.875447	0.179465	0.999572	-1.08449	0.11801	0.789712
RSPO1	0.0118812	0.855109	0.999838	0.179931	0.104744	0.954224	-0.0750887	0.835805	0.999572	-0.243139	0.527432	0.997145
RSPO3	-0.0921236	0.0747153	0.899664	0.0637399	0.455676	0.999596	0.216939	0.444036	0.999572	0.0610759	0.838371	0.997145
RTBDN	-0.00712179	0.874717	0.999838	0.172733	0.0268819	0.954224	-0.207116	0.411973	0.999572	-0.38697	0.151395	0.829341
RTN4R	-0.096355	0.0175609	0.805773	0.0174275	0.791442	0.999596	0.0803051	0.713426	0.999572	-0.0334773	0.885058	0.997145
RUVBL1	-0.0377359	0.601393	0.999838	0.043408	0.720147	0.999596	0.0414532	0.917783	0.999572	-0.0396907	0.925695	0.997145
RWDD1	-0.152571	0.230844	0.92858	0.434627	0.0452352	0.954224	0.0619369	0.929799	0.999572	-0.525261	0.482081	0.997145
S100A11	-0.0376104	0.753751	0.999838	0.184709	0.360848	0.999596	0.0583125	0.930353	0.999572	-0.164007	0.816627	0.997145
S100A12	0.0172961	0.65731	0.999838	-0.0644951	0.3266	0.999596	-0.418314	0.0588816	0.69452	-0.336523	0.148019	0.820283
S100A16	-0.0981903	0.287833	0.957722	0.0902621	0.558734	0.999596	-0.278033	0.586989	0.999572	-0.466485	0.391032	0.997145
S100A4	-0.176178	0.0807808	0.903625	0.16866	0.313543	0.999596	0.785256	0.159501	0.997219	0.440419	0.452829	0.997145
S100P	-0.156542	0.0636997	0.899664	0.208281	0.138735	0.954224	-0.95058	0.0439188	0.617819	-1.3154	0.009611	0.226789
SAMD9L	-0.165023	0.157832	0.903625	0.233049	0.233187	0.989976	-0.649126	0.31554	0.999572	-1.0472	0.129467	0.810121
SCAMP3	-0.25661	0.256241	0.946669	0.255141	0.49922	0.999596	-0.347953	0.780653	0.999572	-0.859704	0.517048	0.997145
SCARA5	-0.00714419	0.961107	0.999838	0.127518	0.60468	0.999596	0.0799666	0.921908	0.999572	-0.0546954	0.949552	0.997145
SCARB1	-0.00963087	0.87093	0.999838	-0.226013	0.0273052	0.954224	-0.263964	0.425472	0.999572	-0.0475815	0.891786	0.997145
SCARB2	-0.0504654	0.318756	0.979393	0.0254511	0.763325	0.999596	-0.143127	0.610009	0.999572	-0.219043	0.462127	0.997145
SCARF1	-0.0671998	0.554053	0.999838	0.258117	0.179495	0.989976	-0.74427	0.242007	0.999572	-1.06959	0.115003	0.789712
SCARF2	0.0414158	0.76817	0.999838	0.0679455	0.773291	0.999596	-0.216389	0.782065	0.999572	-0.242919	0.769517	0.997145
SCG2	-0.0502774	0.423088	0.999838	0.0697206	0.507642	0.999596	0.155418	0.655659	0.999572	0.0354203	0.923522	0.997145
SCG3	0.0267126	0.848511	0.999838	0.00264708	0.991002	0.999596	0.323663	0.677878	0.999572	0.347729	0.673715	0.997145
SCGB1A1	-0.0597169	0.669072	0.999838	0.0884916	0.705891	0.999596	-0.258816	0.739245	0.999572	-0.407024	0.621632	0.997145
SCGB3A2	0.000191503	0.998877	0.999838	-0.166843	0.466585	0.999596	0.130615	0.863158	0.999572	0.29765	0.711104	0.997145
SCGN	-0.340543	0.000981434	0.20512	0.187907	0.251323	0.989976	-1.27692	0.0216833	0.406701	-1.80537	0.0027413	0.0911481
SCLY	0.0136854	0.837063	0.999838	0.0864956	0.440265	0.999596	0.0201775	0.95656	0.999572	-0.0526328	0.893357	0.997145
SCP2	-0.0227406	0.809501	0.999838	0.099807	0.529342	0.999596	0.193422	0.712796	0.999572	0.0708747	0.898655	0.997145
SCRN1	-0.221935	0.0389806	0.86589	0.115551	0.51251	0.999596	0.416062	0.477263	0.999572	0.0785768	0.898929	0.997145
SDC1	-0.0597637	0.662541	0.999838	-0.00884243	0.969285	0.999596	-0.703654	0.357932	0.999572	-0.754575	0.352315	0.997145
SDC4	-0.120081	0.362099	0.98654	0.291095	0.190459	0.989976	-0.635111	0.386404	0.999572	-1.04629	0.180838	0.866433
SELE	-0.112192	0.402378	0.999456	0.096153	0.668065	0.999596	1.00452	0.180897	0.999572	0.796176	0.314771	0.978057
SELP	-0.0519358	0.60162	0.999838	0.27799	0.100794	0.954224	-0.536007	0.335045	0.999572	-0.865933	0.144526	0.810121
SELPLG	-0.0464376	0.143176	0.903625	0.0214001	0.684293	0.999596	0.0563127	0.746905	0.999572	-0.011525	0.950277	0.997145
SEMA3F	-0.127621	0.330473	0.983288	0.114649	0.601086	0.999596	0.0308697	0.96609	0.999572	-0.211401	0.783629	0.997145
SEMA4C	-0.0645869	0.19092	0.903625	-0.0169036	0.836863	0.999596	0.120269	0.658975	0.999572	0.0725855	0.801413	0.997145
SEMA4D	-0.0922853	0.323263	0.98119	0.0750337	0.630869	0.999596	0.287264	0.579298	0.999572	0.119945	0.826836	0.997145
SEMA7A	0.010133	0.935463	0.999838	0.0836273	0.690834	0.999596	0.0234975	0.973096	0.999572	-0.0499968	0.946017	0.997145
SEPTIN9	-0.0243501	0.637744	0.999838	0.169707	0.0554398	0.954224	-0.156687	0.586483	0.999572	-0.350744	0.253405	0.931417
SERPINA11	0.0398084	0.805659	0.999838	0.0366448	0.892657	0.999596	0.259747	0.773127	0.999572	0.262911	0.78305	0.997145
SERPINA12	0.0436526	0.739192	0.999838	0.0533513	0.808429	0.999596	-0.464147	0.525628	0.999572	-0.473845	0.540868	0.997145
SERPINA9	0.0501418	0.518791	0.999838	0.08194	0.529901	0.999596	-0.115469	0.789159	0.999572	-0.147267	0.747651	0.997145
SERPINB1	-0.175772	0.182063	0.903625	0.175115	0.425287	0.999596	-0.228456	0.753063	0.999572	-0.579343	0.452809	0.997145
SERPINB5	0.0166154	0.86265	0.999838	-0.314095	0.0565085	0.954224	0.747127	0.167026	0.999572	1.07784	0.0623688	0.584908
SERPINB6	-0.0339625	0.726624	0.999838	0.0649413	0.690523	0.999596	0.0817197	0.879833	0.999572	-0.0171841	0.976067	0.997145
SERPINB8	-0.0694224	0.181855	0.903625	0.0587064	0.497914	0.999596	-0.989665	0.00117997	0.0783881	-1.11779	0.000602143	0.0353902
SERPINB9	-0.0807506	0.336781	0.983288	0.0699649	0.618678	0.999596	-0.510782	0.275907	0.999572	-0.661498	0.184527	0.866433
SERPINE1	-0.097054	0.492149	0.999838	0.421474	0.0801277	0.954224	-1.69644	0.0351674	0.54734	-2.21497	0.0103997	0.230747
SESTD1	-0.045656	0.659346	0.999838	0.0227477	0.895801	0.999596	-0.718255	0.216528	0.999572	-0.786659	0.201824	0.882502
SETMAR	-0.0400631	0.482269	0.999838	0.109708	0.253976	0.989976	-0.0131281	0.966918	0.999572	-0.162899	0.627731	0.997145
SEZ6L	-0.0361366	0.782103	0.999838	-0.0558951	0.798836	0.999596	0.85771	0.241949	0.999572	0.877469	0.258411	0.931417
SEZ6L2	-0.0188057	0.643561	0.999838	0.0352465	0.605538	0.999596	-0.00326834	0.988461	0.999572	-0.0573205	0.810917	0.997145
SF3B4	-0.184282	0.195765	0.903625	0.298085	0.212244	0.989976	-0.877942	0.267056	0.999572	-1.36031	0.107471	0.782239
SFRP1	-0.155317	0.214871	0.914101	0.128262	0.539018	0.999596	0.34412	0.618971	0.999572	0.0605403	0.934113	0.997145
SFTPA1	-0.147625	0.0304522	0.847299	0.0760098	0.496153	0.999596	-0.184541	0.617912	0.999572	-0.408175	0.300197	0.974213
SFTPA2	-0.130254	0.0310489	0.847299	-0.121419	0.22243	0.989976	0.853642	0.0119667	0.288626	0.844807	0.0183996	0.305893
SFTPD	-0.0973534	0.507472	0.999838	-0.0272648	0.911738	0.999596	0.15253	0.851701	0.999572	0.0824411	0.924031	0.997145
SH2B3	-0.258459	0.141422	0.903625	0.277866	0.342738	0.999596	0.751794	0.438139	0.999572	0.21547	0.833382	0.997145
SH2D1A	-0.0894295	0.139115	0.903625	0.0986138	0.327763	0.999596	0.0914104	0.783366	0.999572	-0.0966328	0.783897	0.997145
SHMT1	-0.102755	0.4306	0.999838	0.364565	0.0998944	0.954224	0.629903	0.385881	0.999572	0.162584	0.83206	0.997145
SIAE	-0.00920675	0.916188	0.999838	0.149272	0.312317	0.999596	0.639363	0.193702	0.999572	0.480885	0.353972	0.997145
SIGLEC1	0.0360373	0.774203	0.999838	0.00245079	0.990723	0.999596	-0.0440823	0.949721	0.999572	-0.0104958	0.988697	0.997713
SIGLEC10	-0.0852228	0.0619116	0.899664	0.0632406	0.401514	0.999596	-0.216794	0.386014	0.999572	-0.365257	0.170992	0.862626
SIGLEC15	-0.119667	0.0409875	0.86589	0.0775421	0.420548	0.999596	0.102235	0.748041	0.999572	-0.0949739	0.778242	0.997145
SIGLEC5	-0.00415678	0.981374	0.999838	0.144556	0.629111	0.999596	0.566083	0.568707	0.999572	0.41737	0.691437	0.997145
SIGLEC6	-0.115582	0.00642435	0.469941	0.0220402	0.746436	0.999596	0.194458	0.391454	0.999572	0.056836	0.812434	0.997145
SIGLEC7	-0.0162416	0.889145	0.999838	0.0718729	0.713486	0.999596	0.593313	0.362724	0.999572	0.505198	0.463839	0.997145
SIGLEC9	0.0353483	0.266072	0.949933	0.00247854	0.96268	0.999596	0.392552	0.0297873	0.484209	0.425421	0.0264672	0.387816
SIRPA	-0.048482	0.696336	0.999838	0.0209018	0.920097	0.999596	-1.4614	0.039181	0.581381	-1.53078	0.0414054	0.478459
SIRPB1	-0.0424997	0.787688	0.999838	-0.00490431	0.985224	0.999596	0.101317	0.908167	0.999572	0.0637212	0.945421	0.997145
SIRT2	-0.224694	0.184117	0.903625	0.370516	0.191856	0.989976	-0.228636	0.806317	0.999572	-0.823846	0.406236	0.997145
SIRT5	-0.0905167	0.239919	0.930389	0.0558718	0.66346	0.999596	-0.1779	0.676103	0.999572	-0.324289	0.473269	0.997145
SIT1	-0.0998177	0.293713	0.961001	0.274881	0.08834	0.954224	-0.362134	0.492253	0.999572	-0.736832	0.190585	0.866433
SKAP1	-0.105444	0.206625	0.904466	0.147174	0.292332	0.999596	0.0683134	0.882094	0.999572	-0.184305	0.705949	0.997145
SKAP2	-0.458243	0.0456243	0.86589	0.176686	0.638749	0.999596	-0.445385	0.721095	0.999572	-1.08031	0.415361	0.997145
SLAMF1	-0.122164	0.18593	0.903625	0.296691	0.0583704	0.954224	-0.733148	0.154621	0.997219	-1.152	0.0373689	0.465721
SLAMF6	-0.0319552	0.731393	0.999838	-0.218674	0.166186	0.984335	0.27787	0.592246	0.999572	0.464588	0.39931	0.997145
SLAMF7	-0.0824958	0.182383	0.903625	0.110764	0.284402	0.999596	-0.630867	0.0695055	0.747696	-0.824127	0.0266944	0.387816
SLAMF8	-0.058941	0.354963	0.98654	0.0862156	0.419692	0.999596	-1.55644	6.27e-05	0.0131037	-1.70159	4.01e-05	0.00732901
SLC16A1	-0.085149	0.347704	0.98654	0.0932404	0.538984	0.999596	0.114588	0.819585	0.999572	-0.0638015	0.9046	0.997145
SLC27A4	-0.270102	0.149207	0.903625	0.152279	0.62437	0.999596	0.683279	0.508167	0.999572	0.260898	0.811157	0.997145
SLC39A14	0.0731563	0.220872	0.919388	-0.110772	0.268726	0.999596	-0.508425	0.128317	0.939267	-0.324496	0.355608	0.997145
SLC39A5	-0.031265	0.607532	0.999838	-0.0678304	0.507288	0.999596	0.473124	0.166833	0.999572	0.509689	0.160096	0.84896
SLIT2	-0.1246	0.217243	0.914101	-0.132474	0.43208	0.999596	0.712771	0.205112	0.999572	0.720646	0.226337	0.927539
SLITRK2	-0.0737792	0.21072	0.909194	0.00275512	0.977584	0.999596	-0.125744	0.699256	0.999572	-0.202278	0.558056	0.997145
SLITRK6	-0.126484	0.0823085	0.903625	0.00734411	0.951223	0.999596	-0.303029	0.448166	0.999572	-0.436857	0.303562	0.974213
SMAD1	-0.146245	0.190981	0.903625	0.371773	0.0505142	0.954224	-0.252746	0.682096	0.999572	-0.770764	0.241864	0.931417
SMAD5	-0.0685076	0.115698	0.903625	0.112923	0.122255	0.954224	-0.0697487	0.770493	0.999572	-0.251179	0.324058	0.978057
SMARCA2	-0.0767281	0.3805	0.98654	0.0312318	0.830902	0.999596	-0.217601	0.654016	0.999572	-0.325561	0.527398	0.997145
SMOC1	-0.102558	0.0306837	0.847299	0.0445228	0.566361	0.999596	0.148048	0.56536	0.999572	0.000967216	0.997167	0.998532
SMOC2	-0.0959764	0.566031	0.999838	0.177152	0.528197	0.999596	0.109568	0.906154	0.999572	-0.163561	0.868123	0.997145
SMPD1	0.00695809	0.954294	0.999838	0.095768	0.638846	0.999596	0.792124	0.24497	0.999572	0.703314	0.328894	0.986008
SMPDL3A	-0.0971768	0.418448	0.999838	0.0246224	0.902439	0.999596	0.438637	0.511301	0.999572	0.316838	0.653959	0.997145
SNAP23	-0.395886	0.0538259	0.899664	0.170087	0.614479	0.999596	-0.0666021	0.95251	0.999572	-0.632576	0.594135	0.997145
SNAP29	-0.320691	0.105853	0.903625	0.283888	0.388574	0.999596	0.0446101	0.967273	0.999572	-0.559969	0.627467	0.997145
SNCG	0.0596667	0.415853	0.999838	0.0776976	0.527316	0.999596	0.173732	0.669598	0.999572	0.155702	0.718139	0.997145
SNX9	-0.107584	0.366561	0.98654	0.373292	0.0660309	0.954224	-0.0815902	0.901657	0.999572	-0.562466	0.423223	0.997145
SOD1	-0.0614049	0.497484	0.999838	0.103015	0.497767	0.999596	0.53937	0.28638	0.999572	0.37495	0.482711	0.997145
SOD2	-0.0120184	0.913682	0.999838	0.213852	0.254179	0.989976	0.335674	0.587235	0.999572	0.109803	0.866728	0.997145
SORCS2	-0.0843187	0.199516	0.903625	-0.0067897	0.950455	0.999596	-0.307497	0.398148	0.999572	-0.385026	0.318942	0.978057
SORD	0.10447	0.329526	0.983288	0.298851	0.100085	0.954224	0.176086	0.766712	0.999572	-0.0182954	0.976784	0.997145
SORT1	-0.00120264	0.991211	0.999838	0.131835	0.473297	0.999596	0.201267	0.740735	0.999572	0.0682292	0.915661	0.997145
SOST	0.00605684	0.968135	0.999838	0.166725	0.513505	0.999596	0.908566	0.285041	0.999572	0.747898	0.405092	0.997145
SPARC	-0.0995845	0.587078	0.999838	0.32541	0.292771	0.999596	-0.990155	0.333951	0.999572	-1.41515	0.194548	0.866433
SPARCL1	-0.0454618	0.733479	0.999838	0.00751786	0.973225	0.999596	0.240166	0.746622	0.999572	0.187186	0.812128	0.997145
SPINK1	0.0344279	0.775894	0.999838	0.0818235	0.687072	0.999596	-0.00463445	0.994506	0.999572	-0.05203	0.941852	0.997145
SPINK4	-0.171121	0.0222957	0.811166	0.200811	0.104735	0.954224	-1.03387	0.0136234	0.311423	-1.4058	0.00194315	0.0676862
SPINK5	-0.0789448	0.353908	0.98654	0.0630396	0.657994	0.999596	0.0560838	0.905376	0.999572	-0.0859007	0.863607	0.997145
SPINK6	0.00843516	0.921961	0.999838	0.289876	0.0499363	0.954224	-0.427664	0.374546	0.999572	-0.709104	0.167529	0.856303
SPINT1	-0.0347561	0.758804	0.999838	-0.0304305	0.872718	0.999596	0.175882	0.780167	0.999572	0.171556	0.79726	0.997145
SPINT2	-0.0667041	0.568324	0.999838	0.169299	0.389535	0.999596	-0.274885	0.672563	0.999572	-0.510888	0.459563	0.997145
SPOCK1	0.0234112	0.610454	0.999838	0.0808536	0.296977	0.999596	0.311829	0.226247	0.999572	0.254386	0.349933	0.997145
SPON1	3.01614e-05	0.999859	0.999859	-0.0524433	0.854335	0.999596	0.548441	0.563353	0.999572	0.600914	0.550271	0.997145
SPON2	-0.0385653	0.783264	0.999838	0.169226	0.473284	0.999596	-0.856119	0.275897	0.999572	-1.06391	0.202537	0.882502
SPP1	0.049966	0.751366	0.999838	-0.052077	0.843999	0.999596	0.137162	0.87581	0.999572	0.239205	0.797094	0.997145
SPRY2	-0.257842	0.288037	0.957722	0.369783	0.363216	0.999596	-0.162165	0.903849	0.999572	-0.78979	0.579451	0.997145
SRC	-0.400003	0.0768681	0.899664	0.382984	0.307003	0.999596	-0.218539	0.859665	0.999572	-1.00153	0.446017	0.997145
SRP14	-0.159169	0.0609695	0.899664	0.0736659	0.598525	0.999596	-0.451693	0.33223	0.999572	-0.684528	0.167983	0.856303
SRPK2	-0.0290336	0.779609	0.999838	0.238786	0.174847	0.989976	-0.311767	0.589877	0.999572	-0.579587	0.34609	0.996713
SSB	0.0323177	0.698889	0.999838	-0.146542	0.298742	0.999596	0.818601	0.0835385	0.830082	0.99746	0.0478391	0.515415
SSC4D	-0.125252	0.347505	0.98654	0.151789	0.496602	0.999596	2.24824	0.00377921	0.150772	1.9712	0.0150219	0.281757
SSC5D	-0.1084	0.406592	0.999838	0.15197	0.487742	0.999596	0.295579	0.683506	0.999572	0.0352088	0.963417	0.997145
ST3GAL1	0.152522	0.00152183	0.251034	0.121577	0.115161	0.954224	-0.537419	0.037801	0.570132	-0.506474	0.0633791	0.586341
ST6GAL1	-0.0110565	0.939689	0.999838	0.0499371	0.838731	0.999596	0.297183	0.715125	0.999572	0.23619	0.784238	0.997145
STAMBP	-0.0788951	0.557631	0.999838	0.264244	0.244848	0.989976	-0.0604367	0.935574	0.999572	-0.403576	0.611049	0.997145
STAT5B	-0.332934	0.200902	0.903625	0.574247	0.189052	0.989976	-0.222652	0.876754	0.999572	-1.12983	0.459127	0.997145
STC1	-0.0969978	0.456866	0.999838	0.0701537	0.747914	0.999596	0.699462	0.336292	0.999572	0.53231	0.488771	0.997145
STC2	-0.28979	0.0339673	0.865655	0.0154717	0.944789	0.999596	0.574677	0.439595	0.999572	0.269415	0.731708	0.997145
STIP1	-0.0709805	0.515884	0.999838	0.14661	0.424652	0.999596	0.651214	0.286382	0.999572	0.433623	0.50125	0.997145
STK11	-0.271862	0.0549742	0.899664	0.356865	0.130269	0.954224	0.536893	0.487877	0.999572	-0.0918344	0.910611	0.997145
STK24	-0.140163	0.14462	0.903625	0.0823423	0.605761	0.999596	-0.0647452	0.902469	0.999572	-0.28725	0.608468	0.997145
STK4	-0.14369	0.336658	0.983288	0.289962	0.249241	0.989976	-0.341857	0.680067	0.999572	-0.775509	0.379094	0.997145
STX16	-0.0864337	0.485533	0.999838	0.249264	0.233441	0.989976	0.667835	0.334386	0.999572	0.332137	0.649159	0.997145
STX4	-0.200842	0.305073	0.975072	0.289328	0.378031	0.999596	-0.160885	0.881984	0.999572	-0.651055	0.571486	0.997145
STX6	0.0428202	0.784256	0.999838	0.21484	0.41484	0.999596	-0.236141	0.786261	0.999572	-0.40816	0.658529	0.997145
STX8	-0.126407	0.399336	0.995711	0.405639	0.110986	0.954224	-0.456432	0.583762	0.999572	-0.988478	0.265517	0.938938
STXBP3	-0.14458	0.306212	0.975827	0.298006	0.210406	0.989976	0.503085	0.520969	0.999572	0.0604993	0.941801	0.997145
SUGT1	-0.203994	0.209207	0.909194	0.203924	0.45191	0.999596	0.442426	0.622009	0.999572	0.0345072	0.971016	0.997145
SULT1A1	-0.318076	0.189458	0.903625	0.209538	0.603523	0.999596	0.588659	0.659865	0.999572	0.0610447	0.965612	0.997145
SULT2A1	-0.0105772	0.902675	0.999838	0.059664	0.681427	0.999596	-0.181772	0.706061	0.999572	-0.252013	0.621944	0.997145
SUMF2	-0.0549271	0.644381	0.999838	0.132921	0.506378	0.999596	0.133176	0.840536	0.999572	-0.0546719	0.937863	0.997145
SUSD1	-0.141933	0.144037	0.903625	0.297875	0.0696894	0.954224	-0.0288226	0.95697	0.999572	-0.468631	0.409653	0.997145
SUSD2	0.0133704	0.912378	0.999838	-0.0199508	0.922082	0.999596	0.358504	0.596736	0.999572	0.391825	0.585346	0.997145
TACC3	-0.261838	0.261454	0.94751	0.127229	0.743478	0.999596	0.259551	0.840412	0.999572	-0.129517	0.924449	0.997145
TACSTD2	-0.0980126	0.0462247	0.86589	-0.00388881	0.961533	0.999596	0.0976008	0.715343	0.999572	0.00347701	0.990211	0.997713
TAFA5	-0.0779947	0.175865	0.903625	0.0772402	0.421334	0.999596	-0.157097	0.621112	0.999572	-0.312332	0.355521	0.997145
TANK	-0.257536	0.0178083	0.805773	0.229783	0.197279	0.989976	0.0683266	0.90708	0.999572	-0.418992	0.500541	0.997145
TARBP2	-0.191239	0.176136	0.903625	0.339948	0.15255	0.954224	0.0850963	0.912986	0.999572	-0.446091	0.589455	0.997145
TBC1D17	-0.0518729	0.332941	0.983288	0.10219	0.256852	0.989976	-0.200297	0.50071	0.999572	-0.354359	0.263211	0.93529
TBC1D23	-0.181408	0.283267	0.957722	0.273869	0.333948	0.999596	0.20737	0.824524	0.999572	-0.247907	0.802511	0.997145
TBC1D5	-0.255794	0.113675	0.903625	0.208353	0.437639	0.999596	-0.595134	0.503443	0.999572	-1.05928	0.26339	0.93529
TBCB	-0.174491	0.399504	0.995711	0.468492	0.180603	0.989976	-1.07822	0.350234	0.999572	-1.7212	0.162078	0.85295
TBCC	-0.120541	0.429079	0.999838	0.324149	0.207827	0.989976	-0.851635	0.316724	0.999572	-1.29632	0.152939	0.831783
TBL1X	-0.0203289	0.893046	0.999838	0.21849	0.391346	0.999596	-1.62902	0.0581307	0.69452	-1.86784	0.0410716	0.478459
TCL1A	-0.051424	0.535313	0.999838	0.12727	0.362017	0.999596	0.168622	0.714643	0.999572	-0.0100721	0.983546	0.997145
TCL1B	0.00557703	0.95013	0.999838	-0.034276	0.818942	0.999596	0.223824	0.6525	0.999572	0.263677	0.616794	0.997145
TCN2	0.00526323	0.970598	0.999838	0.0340058	0.887204	0.999596	0.208672	0.793044	0.999572	0.17993	0.830947	0.997145
TDGF1	-0.136519	0.100412	0.903625	-0.290655	0.0388431	0.954224	1.20959	0.0105763	0.276307	1.36373	0.00682745	0.184973
TDRKH	-0.128752	0.566191	0.999838	0.393068	0.29896	0.999596	-0.232739	0.851997	0.999572	-0.75456	0.568826	0.997145
TEK	-0.07627	0.537196	0.999838	0.00867733	0.966569	0.999596	0.483953	0.482205	0.999572	0.399006	0.584146	0.997145
TFF1	0.0565703	0.669884	0.999838	0.1263	0.571057	0.999596	-0.396607	0.591635	0.999572	-0.466337	0.551867	0.997145
TFF2	0.0529863	0.727731	0.999838	0.0125648	0.96075	0.999596	0.452678	0.593556	0.999572	0.4931	0.583353	0.997145
TFF3	-0.0366411	0.763736	0.999838	0.0130762	0.949026	0.999596	0.224929	0.74037	0.999572	0.175211	0.807519	0.997145
TFPI	-0.0534762	0.698779	0.999838	0.0482963	0.834985	0.999596	0.146554	0.84884	0.999572	0.0447816	0.956166	0.997145
TFPI2	-0.00662385	0.956401	0.999838	0.0775646	0.703183	0.999596	0.0358352	0.957635	0.999572	-0.0483532	0.946078	0.997145
TFRC	-0.026378	0.79996	0.999838	-0.0211376	0.903697	0.999596	0.555041	0.340631	0.999572	0.549801	0.37279	0.997145
TGFA	-0.140578	0.0600039	0.899664	0.120626	0.329	0.999596	0.297157	0.467322	0.999572	0.0359529	0.933666	0.997145
TGFB1	0.0543349	0.353866	0.98654	0.10712	0.277158	0.999596	0.156091	0.631137	0.999572	0.103306	0.764115	0.997145
TGFBI	-0.0351919	0.810896	0.999838	-0.016575	0.946462	0.999596	0.428279	0.601442	0.999572	0.409662	0.637232	0.997145
TGFBR2	-0.111013	0.369066	0.98654	0.00196902	0.992392	0.999596	-0.00670508	0.992189	0.999572	-0.119687	0.869046	0.997145
TGFBR3	-0.028592	0.847262	0.999838	0.0399291	0.872691	0.999596	-1.16274	0.164159	0.999572	-1.23127	0.164496	0.856303
TGM2	0.0816931	0.718543	0.999838	0.338291	0.375825	0.999596	0.422552	0.737737	0.999572	0.165954	0.901188	0.997145
THBD	-0.056134	0.659672	0.999838	-0.00418989	0.984361	0.999596	-0.232739	0.742842	0.999572	-0.284683	0.704988	0.997145
THBS2	0.0535706	0.669562	0.999838	0.0878013	0.676926	0.999596	-0.162444	0.816078	0.999572	-0.196675	0.790478	0.997145
THBS4	-0.133488	0.339251	0.98654	0.136237	0.559928	0.999596	-0.597759	0.441271	0.999572	-0.867484	0.293124	0.964373
THOP1	0.0857357	0.495666	0.999838	0.160618	0.447359	0.999596	-0.182768	0.793731	0.999572	-0.25765	0.728071	0.997145
THPO	-0.195562	0.00621144	0.469941	0.21195	0.0700417	0.954224	0.129078	0.734662	0.999572	-0.278433	0.4912	0.997145
THY1	-0.00408229	0.974758	0.999838	0.113654	0.60034	0.999596	-0.287763	0.688992	0.999572	-0.4055	0.594886	0.997145
TIA1	-0.133123	0.345268	0.98654	0.309128	0.193804	0.989976	0.338158	0.665465	0.999572	-0.104092	0.89996	0.997145
TIE1	-0.0543679	0.730183	0.999838	0.0341777	0.89718	0.999596	-0.272036	0.756577	0.999572	-0.360581	0.698335	0.997145
TIGAR	-0.00987844	0.8926	0.999838	-0.0162661	0.894642	0.999596	-0.221052	0.587984	0.999572	-0.214664	0.619501	0.997145
TIMD4	-0.0800517	0.512844	0.999838	0.0165041	0.935785	0.999596	-0.450186	0.508641	0.999572	-0.546742	0.449157	0.997145
TIMP1	0.0148593	0.904645	0.999838	0.033754	0.871236	0.999596	-0.125876	0.85539	0.999572	-0.144771	0.843226	0.997145
TIMP3	-0.0523844	0.850527	0.999838	0.692044	0.14301	0.954224	-1.73855	0.264706	0.999572	-2.48298	0.135099	0.810121
TIMP4	0.053839	0.706368	0.999838	0.0990436	0.679773	0.999596	0.0879008	0.911968	0.999572	0.0426963	0.959585	0.997145
TINAGL1	0.0255796	0.839151	0.999838	0.0635013	0.764119	0.999596	0.0536867	0.938997	0.999572	0.015765	0.983082	0.997145
TJAP1	-0.175143	0.130941	0.903625	0.160758	0.404516	0.999596	0.0234217	0.97067	0.999572	-0.312479	0.64388	0.997145
TLR3	-0.0284544	0.516463	0.999838	0.0624375	0.397224	0.999596	0.53243	0.0333287	0.5243	0.441538	0.0925416	0.73228
TMPRSS15	-0.177818	0.139054	0.903625	0.211607	0.291275	0.999596	1.27331	0.0591397	0.69452	0.883882	0.211017	0.902682
TMPRSS5	-0.0231079	0.616049	0.999838	0.0554859	0.473897	0.999596	0.0525071	0.83765	0.999572	-0.0260868	0.923462	0.997145
TMSB10	-0.000410797	0.998086	0.999838	0.15208	0.597362	0.999596	-0.0993461	0.917012	0.999572	-0.251837	0.803237	0.997145
TNC	0.181091	0.201276	0.903625	0.0834462	0.723414	0.999596	0.142984	0.854848	0.999572	0.240629	0.771505	0.997145
TNF	0.00216439	0.963634	0.999838	0.103462	0.198539	0.989976	-0.232598	0.380987	0.999572	-0.333895	0.237101	0.931417
TNFAIP8	-0.0947984	0.21693	0.914101	0.14747	0.25196	0.989976	0.182683	0.666663	0.999572	-0.0595858	0.894434	0.997145
TNFRSF10A	-0.0693259	0.238837	0.929657	0.0547827	0.576858	0.999596	0.0379419	0.907079	0.999572	-0.0861667	0.802547	0.997145
TNFRSF10B	-0.0166746	0.759696	0.999838	0.10496	0.254768	0.989976	-0.149122	0.623507	0.999572	-0.270757	0.401626	0.997145
TNFRSF10C	-0.0191453	0.867173	0.999838	0.0283063	0.882891	0.999596	0.64656	0.313175	0.999572	0.599109	0.377202	0.997145
TNFRSF11A	0.0244467	0.706057	0.999838	0.0628924	0.563713	0.999596	0.0308632	0.931795	0.999572	-0.00758247	0.98417	0.997145
TNFRSF11B	0.0303827	0.815787	0.999838	0.0539505	0.805363	0.999596	0.184948	0.798963	0.999572	0.16138	0.833885	0.997145
TNFRSF12A	0.00458039	0.974204	0.999838	0.127983	0.591053	0.999596	0.160337	0.838936	0.999572	0.0369344	0.964754	0.997145
TNFRSF13B	-0.0413281	0.753435	0.999838	0.0246137	0.911224	0.999596	-0.00305571	0.99667	0.999572	-0.0689975	0.929145	0.997145
TNFRSF13C	-0.0604433	0.366626	0.98654	0.206357	0.0703638	0.954224	0.246985	0.506666	0.999572	-0.019815	0.959805	0.997145
TNFRSF14	-0.0641824	0.582879	0.999838	0.0814714	0.677719	0.999596	-0.477266	0.463888	0.999572	-0.62292	0.367801	0.997145
TNFRSF19	-0.0849725	0.129356	0.903625	0.0240218	0.795802	0.999596	-0.273477	0.376389	0.999572	-0.382471	0.244668	0.931417
TNFRSF1A	-0.0204346	0.869762	0.999838	0.0598433	0.774929	0.999596	-0.239892	0.729703	0.999572	-0.32017	0.663599	0.997145
TNFRSF1B	-0.0501529	0.687524	0.999838	0.0825942	0.693147	0.999596	0.176137	0.79961	0.999572	0.0433894	0.952931	0.997145
TNFRSF21	-0.0439149	0.742202	0.999838	-0.0240762	0.914403	0.999596	-0.043609	0.953188	0.999572	-0.0634478	0.935769	0.997145
TNFRSF4	-0.110235	0.07671	0.899664	0.0981229	0.341601	0.999596	-0.276138	0.419013	0.999572	-0.484495	0.183794	0.866433
TNFRSF6B	-0.0789237	0.249611	0.938768	0.21497	0.0650159	0.954224	-0.692122	0.0729415	0.767722	-0.986015	0.0175088	0.301358
TNFRSF8	-0.0108572	0.931626	0.999838	-0.0619263	0.770761	0.999596	-0.645152	0.362151	0.999572	-0.594083	0.427933	0.997145
TNFRSF9	-0.00195806	0.974968	0.999838	0.00161223	0.987721	0.999596	-0.493591	0.160242	0.997593	-0.497162	0.181522	0.866433
TNFSF10	-0.00583453	0.886306	0.999838	-0.00390743	0.954509	0.999596	0.286939	0.210753	0.999572	0.285011	0.240294	0.931417
TNFSF11	-0.0937834	0.161298	0.903625	-0.129331	0.248124	0.989976	0.316601	0.392292	0.999572	0.352149	0.369482	0.997145
TNFSF12	-0.0354519	0.574058	0.999838	-0.0275987	0.794066	0.999596	0.461441	0.192451	0.999572	0.453588	0.226065	0.927539
TNFSF13	-0.0250779	0.854777	0.999838	0.0761809	0.740608	0.999596	0.417158	0.585086	0.999572	0.315899	0.696203	0.997145
TNFSF13B	-0.0713756	0.552625	0.999838	0.0400084	0.84254	0.999596	0.179797	0.787845	0.999572	0.0684132	0.923	0.997145
TNFSF14	-0.117199	0.165794	0.903625	0.212848	0.134539	0.954224	0.0602475	0.897046	0.999572	-0.2698	0.585165	0.997145
TNNI3	-0.160792	0.261624	0.94751	-0.00990857	0.966887	0.999596	0.632388	0.4261	0.999572	0.481504	0.566763	0.997145
TNR	0.0560525	0.23193	0.929626	0.0731276	0.351301	0.999596	-0.294027	0.259627	0.999572	-0.311102	0.26039	0.933703
TNXB	-0.078297	0.524705	0.999838	0.0241446	0.906768	0.999596	-0.200855	0.769041	0.999572	-0.303297	0.675834	0.997145
TP53	0.00227321	0.973577	0.999838	0.0763186	0.508792	0.999596	-0.208571	0.585835	0.999572	-0.282617	0.486493	0.997145
TP53INP1	0.0319556	0.497788	0.999838	0.132312	0.0989425	0.954224	-0.633968	0.019044	0.381517	-0.734324	0.0108529	0.230747
TPMT	-0.000310956	0.997775	0.999838	0.37787	0.0485483	0.954224	-1.04439	0.0979094	0.878782	-1.42257	0.0352157	0.455934
TPP1	-0.0453264	0.741412	0.999838	0.0591414	0.797532	0.999596	0.723705	0.346207	0.999572	0.619237	0.446124	0.997145
TPPP3	0.0238196	0.728839	0.999838	-0.0325375	0.777826	0.999596	-0.0273794	0.942907	0.999572	0.0289778	0.942983	0.997145
TPSAB1	-0.018366	0.564433	0.999838	-0.00215066	0.967874	0.999596	0.0727866	0.68138	0.999572	0.0565713	0.763228	0.997145
TPT1	-0.00920222	0.904794	0.999838	0.187201	0.152104	0.954224	-1.00684	0.0226418	0.412197	-1.20324	0.0107631	0.230747
TRAF2	-0.11304	0.244585	0.93601	0.29045	0.0779645	0.954224	-0.0705492	0.895411	0.999572	-0.47404	0.406427	0.997145
TREM2	-0.081775	0.584338	0.999838	0.0184309	0.941349	0.999596	0.0277889	0.973318	0.999572	-0.0724171	0.934454	0.997145
TREML2	-0.0901995	0.432913	0.999838	0.130162	0.499838	0.999596	-0.0721526	0.909977	0.999572	-0.292514	0.665681	0.997145
TRIAP1	-0.0716663	0.53228	0.999838	0.16904	0.381274	0.999596	0.0266542	0.966648	0.999572	-0.214052	0.751502	0.997145
TRIM21	-0.0516404	0.613485	0.999838	0.147857	0.390312	0.999596	0.260667	0.646917	0.999572	0.0611692	0.91912	0.997145
TRIM5	-0.0900606	0.450057	0.999838	0.323833	0.109823	0.954224	-0.310198	0.639628	0.999572	-0.724091	0.304773	0.974213
TSHB	-0.0206444	0.852488	0.999838	-0.0170825	0.926962	0.999596	0.0539915	0.930388	0.999572	0.0504295	0.938631	0.997145
TSLP	0.0199173	0.741656	0.999838	-0.0394964	0.697043	0.999596	0.338908	0.316247	0.999572	0.398322	0.267022	0.939069
TSPAN1	-0.0235495	0.768691	0.999838	0.0502092	0.708861	0.999596	0.00267448	0.995211	0.999572	-0.0710842	0.880373	0.997145
TST	-0.147215	0.487844	0.999838	0.526567	0.143264	0.954224	-0.973718	0.410403	0.999572	-1.6475	0.191457	0.866433
TXLNA	-0.149217	0.373656	0.98654	0.199378	0.47814	0.999596	-0.144301	0.876648	0.999572	-0.492896	0.617347	0.997145
TXNDC15	-0.0293988	0.770634	0.999838	0.0807439	0.633659	0.999596	0.273571	0.626378	0.999572	0.163429	0.783563	0.997145
TXNDC5	-0.0846555	0.441441	0.999838	0.0829952	0.652299	0.999596	-0.0705168	0.908005	0.999572	-0.238168	0.712875	0.997145
TXNRD1	-0.0934277	0.317417	0.979393	0.18223	0.246348	0.989976	-0.0429228	0.933868	0.999572	-0.31858	0.561907	0.997145
TYMP	-0.056595	0.630651	0.999838	0.103384	0.600928	0.999596	-0.501663	0.444934	0.999572	-0.661643	0.342684	0.996166
TYRO3	0.00555216	0.967591	0.999838	0.110972	0.629039	0.999596	0.158892	0.834618	0.999572	0.0534718	0.947129	0.997145
UBAC1	-0.138583	0.0323115	0.847299	0.189495	0.0785749	0.954224	-0.512205	0.149246	0.990145	-0.840283	0.0280647	0.391035
ULBP2	-0.0316569	0.577288	0.999838	0.104315	0.276414	0.999596	-1.01791	0.00228466	0.107821	-1.15389	0.00119795	0.0486835
UMOD	-0.00192403	0.987797	0.999838	-0.064297	0.760893	0.999596	0.611758	0.384524	0.999572	0.674131	0.366068	0.997145
USO1	-0.272064	0.193352	0.903625	0.480746	0.171408	0.989976	-0.855599	0.459508	0.999572	-1.60841	0.192526	0.866433
USP8	-0.163115	0.337355	0.983288	0.437539	0.128394	0.954224	-1.02181	0.28108	0.999572	-1.62246	0.109237	0.787257
UXS1	-0.133321	0.121161	0.903625	0.3559	0.0157424	0.954224	-1.38768	0.00504105	0.163685	-1.8769	0.000488934	0.0340624
VAMP5	-0.0350824	0.730347	0.999838	0.183759	0.285092	0.999596	0.312337	0.581957	0.999572	0.0934954	0.876228	0.997145
VASH1	-0.0637605	0.520109	0.999838	0.280092	0.0969214	0.954224	-0.200861	0.715476	0.999572	-0.544714	0.353018	0.997145
VASN	-0.0241806	0.851857	0.999838	-0.0237963	0.912814	0.999596	-0.114038	0.874305	0.999572	-0.114422	0.880944	0.997145
VAT1	0.00473193	0.893402	0.999838	0.0653298	0.27377	0.999596	-0.231914	0.241916	0.999572	-0.292511	0.165097	0.856303
VCAM1	0.0311768	0.801698	0.999838	0.0100053	0.961693	0.999596	0.272503	0.69354	0.999572	0.293674	0.688643	0.997145
VCAN	0.0292324	0.809402	0.999838	-0.0270539	0.894192	0.999596	0.033732	0.960119	0.999572	0.0900182	0.899807	0.997145
VEGFA	-0.11096	0.0710458	0.899664	0.128019	0.210173	0.989976	-0.293109	0.384732	0.999572	-0.532088	0.13983	0.810121
VEGFC	-0.059069	0.595779	0.999838	0.295326	0.118763	0.954224	-0.539831	0.385217	0.999572	-0.894226	0.177424	0.866433
VEGFD	-0.0205648	0.688493	0.999838	-0.00790204	0.926821	0.999596	0.0504661	0.85964	0.999572	0.0378033	0.900524	0.997145
VIM	-0.121864	0.44042	0.999838	0.430365	0.108686	0.954224	-0.219839	0.802011	0.999572	-0.772068	0.407731	0.997145
VMO1	-0.0948105	0.0762066	0.899664	0.305849	0.0011237	0.54799	-0.990066	0.00143183	0.0837904	-1.39073	4.83e-05	0.00785696
VNN2	-0.0391448	0.314463	0.979393	0.139749	0.0360173	0.954224	0.481744	0.0296347	0.484209	0.302849	0.189065	0.866433
VPS37A	-0.122001	0.415877	0.999838	0.21226	0.399255	0.999596	0.779691	0.350961	0.999572	0.44543	0.61383	0.997145
VPS53	-0.150781	0.363572	0.98654	0.316737	0.256859	0.989976	-0.252666	0.783578	0.999572	-0.720184	0.461318	0.997145
VSIG4	0.0343803	0.798509	0.999838	0.0453221	0.841098	0.999596	-0.556064	0.459624	0.999572	-0.567006	0.476687	0.997145
VSIR	-0.0698659	0.485969	0.999838	0.244938	0.149456	0.954224	-0.739242	0.188707	0.999572	-1.05405	0.0793713	0.663544
VSTM1	-0.0769465	0.217435	0.914101	0.00181917	0.986017	0.999596	0.267101	0.439435	0.999572	0.188336	0.606275	0.997145
VSTM2L	0.0226525	0.815426	0.999838	0.138509	0.397033	0.999596	0.327217	0.545502	0.999572	0.21136	0.712172	0.997145
VTA1	-0.183845	0.179963	0.903625	0.409281	0.0776683	0.954224	0.483699	0.522938	0.999572	-0.109427	0.891285	0.997145
VTCN1	-0.0854064	0.103759	0.903625	0.0435596	0.616158	0.999596	0.0859101	0.765409	0.999572	-0.0430559	0.887742	0.997145
VWA1	0.0219871	0.718251	0.999838	0.0343745	0.73684	0.999596	0.216386	0.524312	0.999572	0.203999	0.570935	0.997145
VWC2	-0.108169	0.0463446	0.86589	0.0778825	0.383836	0.999596	-0.487447	0.104117	0.902327	-0.673498	0.0360066	0.459456
VWF	0.220495	0.320597	0.979393	0.625994	0.0964729	0.954224	0.482063	0.695116	0.999572	0.0765639	0.953122	0.997145
WARS	0.0937069	0.510895	0.999838	0.354054	0.142965	0.954224	-0.177572	0.822554	0.999572	-0.437918	0.602242	0.997145
WAS	-0.144399	0.203716	0.903625	0.254078	0.18319	0.989976	-0.569252	0.365897	0.999572	-0.967728	0.149952	0.825224
WASF1	-0.216713	0.161015	0.903625	0.333343	0.198217	0.989976	-0.0127272	0.988067	0.999572	-0.562783	0.533528	0.997145
WASF3	-0.127468	0.565092	0.999838	-0.410015	0.272783	0.999596	1.06431	0.389427	0.999572	1.34685	0.304983	0.974213
WFDC12	-0.0614431	0.420546	0.999838	0.0895664	0.483881	0.999596	-1.44188	0.00135105	0.0823575	-1.59289	0.000884604	0.0425536
WFDC2	-0.0584933	0.65977	0.999838	-0.0962937	0.665942	0.999596	0.344854	0.641151	0.999572	0.382655	0.625593	0.997145
WFIKKN1	0.00996259	0.823049	0.999838	0.0183645	0.806041	0.999596	0.150015	0.54606	0.999572	0.141613	0.590613	0.997145
WFIKKN2	-0.055507	0.715813	0.999838	-0.0405001	0.874194	0.999596	0.236352	0.780619	0.999572	0.221345	0.805576	0.997145
WIF1	0.0441745	0.351953	0.98654	0.0330706	0.676835	0.999596	-0.234536	0.374538	0.999572	-0.223432	0.424326	0.997145
WISP1	-0.0692246	0.150527	0.903625	0.0939616	0.243103	0.989976	-0.966001	0.000666834	0.0487789	-1.12919	0.000212066	0.0258543
WISP2	0.118217	0.438045	0.999838	0.253702	0.322574	0.999596	0.358657	0.671844	0.999572	0.223173	0.803443	0.997145
WNT9A	-0.193822	0.00253756	0.309371	0.149036	0.14924	0.954224	-0.372211	0.27496	0.999572	-0.71507	0.0513295	0.52514
WWP2	0.0144905	0.887257	0.999838	0.402543	0.0228725	0.954224	-0.754208	0.189468	0.999572	-1.14226	0.0634363	0.586341
XCL1	-0.00879636	0.871264	0.999838	0.023453	0.796935	0.999596	1.26132	0.000132189	0.0161161	1.22907	0.000374896	0.0313535
XG	-0.0284643	0.841726	0.999838	0.0543864	0.820221	0.999596	-0.257545	0.745651	0.999572	-0.340395	0.685917	0.997145
XPNPEP2	-0.039505	0.762295	0.999838	0.0522913	0.811462	0.999596	0.972705	0.185308	0.999572	0.880909	0.256368	0.931417
XRCC4	0.0230795	0.65471	0.999838	0.0694937	0.423656	0.999596	0.00385876	0.989272	0.999572	-0.0425555	0.88874	0.997145
YES1	-0.253981	0.254524	0.945097	0.453916	0.225577	0.989976	-0.335456	0.785431	0.999572	-1.04335	0.425821	0.997145
YTHDF3	-0.340805	0.0460031	0.86589	-0.145982	0.602772	0.999596	-0.828827	0.374445	0.999572	-1.02365	0.301434	0.974213
ZBTB16	-0.139446	0.252729	0.944917	0.168408	0.408887	0.999596	-0.439485	0.515177	0.999572	-0.747339	0.298247	0.973963
ZBTB17	-0.194615	0.0111332	0.678664	0.110022	0.376633	0.999596	-0.50635	0.22182	0.999572	-0.810987	0.0678051	0.608582
