# Supplementary material for: Combined metabolic activators improve cognitive functions in Alzheimer’s disease patients: a randomised, double-blinded, placebo-controlled phase-II trial
Source: Transl Neurodegener. 2023 Jan 26;12:4. doi: 10.1186/s40035-023-00336-2 (PMC9879258; doi:10.1186/s40035-023-00336-2)
Supplement: Supplementary file 10 — Additional file 10: Dataset S7. Structural magnetic resonance imaging analysis results [file 40035_2023_336_MOESM10_ESM.xlsx]

## Sheet: Dataset S7
Dataset S7. Structural magnetic resonance imaging analysis results

## Sheet: Sheet1
Regions	Max	VtxMax	Size(mm^2)	TalX	TalY	TalZ	CWP	CWPLow	CWPHi	NVtxs	WghtVtx
Left inferior parietal	3.565	31346	3487.39	-35.3	-60.3	40.9	0.0001	0	0.0002	7189	11895.51
Left lateral occipital	3.189	90413	1064.97	-41.6	-67	0.7	0.0036	0.0028	0.0044	1757	2721.7
Left rostral middle frontal	3.286	106293	736.03	-17.5	60.7	-5.5	0.0411	0.0386	0.0437	1028	1689.58
Left paracentral	3.359	50381	712.92	-13.3	-33.4	50.8	0.0497	0.0469	0.0525	1764	3127.48
Right lateral occipital	2.192	158688	1026.76	26.6	-83.9	12.2	0.0129	0.0115	0.0144	1419	2014.12

## Sheet: Sheet2
		Day 0				Day 84				Day 84 vs Day 0
		Mean	Median	SD	SE	Mean	Median	SD	SE	p.value	Effect size
											(Rank biserial correlation)
CMA	Left CA4 mean / ICV	7.01e-05	7.51e-05	1.35e-05	2.51e-06	6.94e-05	7.3e-05	1.57e-05	2.91e-06	0.495	-0.149
	Left molecular layer HP mean / ICV	0.000157	0.000162	3.14e-05	5.82e-06	0.000157	0.000164	3.31e-05	6.15e-06	0.55	0.131
	Left GCMLDG mean / ICV	8e-05	8.48e-05	1.54e-05	3.36e-06	7.94e-05	8.45e-05	1.81e-05	3.36e-06	0.67	-0.0943
	Left whole hippocampal mean / ICV	0.000829	0.000858	0.000158	2.94e-05	0.000828	0.000868	0.000168	3.11e-05	0.481	0.154
	Left whole hippocampus / ICV	0.00196	0.00203	0.00039	7.23e-05	0.00197	0.00205	0.000405	7.52e-05	0.565	0.126
PLACEBO
	Left CA4 mean / ICV	6.37e-05	5.42e-05	2.03e-05	6.11e-06	6.18e-05	5.16e-05	2.07e-05	6.25e-06	0.014	-0.818
	Left molecular layer HP mean / ICV	0.000141	0.000122	4.51e-05	1.36e-05	0.000138	0.000115	4.44e-05	1.34e-05	0.54	-0.667
	Left GCMLDG mean / ICV	7.25e-05	6.28e-05	2.34e-05	7.06e-06	7.01e-05	5.91e-05	2.37e-05	7.16e-06	0.019	-0.788
	Left whole hippocampal mean / ICV	0.00074	0.00065	0.00022	6.63e-05	0.000718	0.000621	0.00022	6.63e-05	<.001	1
	Left whole hippocampus / ICV	0.00177	0.00157	0.000534	0.000161	0.00173	0.00151	0.000525	0.000158	0.54	-0.667
	CMA						PLACEBO						CMA vs PLACEBO
	N	Mean	Median	SD	Minimum	Maximum	N	Mean	Median	SD	Minimum	Maximum	p.value	Mean difference	95% Confidence Interval (Lower)	95% Confidence Interval (Upper)	Effect size
																	(Rank biserial correlation)
Left CA1 body / ICV	29	1.57e-06	1.47e-06	7.06e-06	-1.38e-05	1.96e-05	11	-2.93e-06	-2.51e-06	6.26e-06	-1.64e-05	8.02e-06	0.055	4.22e-06	-1.47e-07	8.77e-06	0.398
Left molecular layer HP body / ICV	29	1.08e-06	1.58e-06	1.28e-05	-3.06e-05	4.19e-05	11	-3.3e-06	-1.36e-06	5.12e-06	-1.49e-05	2.02e-06	0.044	3.96e-06	1.34e-07	9.02e-06	0.417
Left whole hippocampal body / ICV	29	5.94e-06	1.25e-05	5.65e-05	-0.000121	0.000196	11	-2.03e-05	-1.37e-05	3.54e-05	-0.000104	2.27e-05	0.052	2.27e-05	-3.47e-07	6e-06	0.404
Left whole hippocampal mean / ICV	29	-7.57e-07	1.42e-05	5.11e-05	-0.000152	9.15e-05	11	-2.18e-05	-2e-05	3.14e-05	-6.25e-05	3.79e-05	0.044	2.83e-05	7.31e-07	5.23e-05	0.417
